# Supplementary material for: Leveraging Random Forests explainability for predictive modeling of children's conduct problems: insights from individual and family factors
Source: Front Public Health. 2025 Jun 12;13:1526413. doi: 10.3389/fpubh.2025.1526413 (PMC12198233; doi:10.3389/fpubh.2025.1526413)
Supplement: Supplementary file 1 [file Table_1.xlsx]

## Sheet: LOW
	path	count	thresholds
0	('cp.1', 'cp.1', 'TEMP_INHIB.1', 'CU.1')	5	[1.41, 1.08, 3.59, 1.71]
1	('cp.1', 'cp.1', 'TEMP_INHIB.1', 'overreact.1', 'GD.1')	4	[1.63, 1.17, 3.44, 3.38, 2.21]
2	('cp.1', 'cp.1', 'TEMP_INHIB.1', 'GD.1')	4	[1.46, 1.14, 3.42, 1.88]
3	('cp.1', 'CP.1', 'lab_neg.1', 'support_i.1')	3	[1.67, 1.24, 1.91, 2.73]
4	('cp.1', 'TEMP_INHIB.1', 'cp.1', 'GD.1')	3	[1.35, 3.43, 1.05, 2.2]
5	('cp.1', 'cp.1', 'cp.1', 'TEMP_INHIB.1', 'GD.1')	3	[1.74, 1.23, 1.05, 3.46, 2.2]
6	('cp.1', 'cp.1', 'CP.1', 'TEMP_INHIB.1', 'TEMP_FOC.1', 'conflict.1')	3	[1.64, 1.25, 1.05, 3.45, 3.28, 1.52]
7	('cp.1', 'cp.1', 'cp.1', 'cu.1', 'stress_par.1', 'EMP_AF.1')	3	[1.62, 1.21, 1.05, 1.69, 2.8, 2.33]
8	('cp.1', 'cp.1', 'cp.1', 'temp_inhib.1', 'stress_par.1', 'temp_foc.1')	3	[1.51, 1.24, 1.05, 3.57, 2.43, 2.52]
9	('cp.1', 'cp.1', 'cp.1', 'temp_inhib.1', 'stress_par.1', 'TEMP_FOC.1')	3	[1.51, 1.24, 1.05, 3.57, 2.43, 2.52]
10	('cp.1', 'cp.1', 'cp.1', 'TEMP_INHIB.1', 'conflict.1', 'cu.1')	3	[1.55, 1.24, 1.05, 3.32, 2.86, 1.86]
11	('cp.1', 'cp.1', 'cp.1', 'TEMP_INHIB.1', 'conflict.1', 'CU.1')	3	[1.55, 1.24, 1.05, 3.32, 2.86, 1.86]
12	('cp.1', 'cp.1', 'cp.1', 'TEMP_INHIB.1', 'EMP_AF.1', 'cu.1')	3	[1.68, 1.24, 1.07, 3.46, 2.7, 1.99]
13	('cp.1', 'cp.1', 'cp.1', 'TEMP_INHIB.1', 'EMP_AF.1', 'CU.1')	3	[1.68, 1.24, 1.07, 3.46, 2.7, 1.99]
14	('cp.1', 'cp.1', 'cp.1', 'TEMP_INHIB.1', 'EMP_AF.1', 'ins.1')	3	[1.74, 1.26, 1.05, 3.49, 2.7, 3.51]
15	('cp.1', 'cp.1', 'cp.1', 'TEMP_INHIB.1', 'EMP_AF.1', 'INS.1')	3	[1.74, 1.26, 1.05, 3.49, 2.7, 3.51]
16	('cp.1', 'cp.1', 'TEMP_INHIB.1', 'cp.1', 'CU.1')	3	[1.61, 1.26, 3.69, 1.08, 1.66]
17	('cp.1', 'cp.1', 'temp_inhib.1', 'STRESS_PERC.1', 'cu.1', 'LAXNESS.1')	3	[1.58, 1.19, 3.35, 1.5, 1.78, 2.09]
18	('cp.1', 'cp.1', 'cp.1', 'TEMP_INHIB.1', 'EMP_AF.1', 'gd.1')	3	[1.66, 1.25, 1.05, 3.36, 2.33, 2.2]
19	('cp.1', 'cp.1', 'cp.1', 'TEMP_INHIB.1', 'EMP_AF.1', 'GD.1')	3	[1.66, 1.25, 1.05, 3.36, 2.33, 2.2]
20	('cp.1', 'temp_inhib.1', 'stress_perc.1', 'LAB_NEG.1')	3	[1.29, 3.45, 1.38, 1.98]
21	('cp.1', 'cp.1', 'cp.1', 'cu.1', 'stress_par.1', 'TEMP_INHIB.1')	3	[1.56, 1.22, 1.05, 1.6, 2.8, 3.28]
22	('cp.1', 'cp.1', 'cp.1', 'cu.1', 'stress_par.1', 'temp_inhib.1')	3	[1.56, 1.22, 1.05, 1.6, 2.8, 3.28]
23	('cp.1', 'cp.1', 'cp.1', 'emp_cog.1', 'support_e.1')	3	[1.59, 1.22, 1.05, 4.18, 4.33]
24	('cp.1', 'cp.1', 'cp.1', 'cu.1', 'STRESS_PAR.1')	3	[1.59, 1.22, 1.05, 1.65, 2.8]
25	('cp.1', 'cp.1', 'stress_par.1', 'GD.1')	2	[1.36, 1.05, 2.8, 1.92]
26	('cp.1', 'cp.1', 'cp.1', 'TEMP_INHIB.1', 'cu.1', 'EMP_AF.1')	2	[1.54, 1.21, 1.05, 3.41, 1.8, 2.33]
27	('cp.1', 'cp.1', 'TEMP_INHIB.1', 'CU.1', 'lab_neg.1')	2	[1.44, 1.16, 3.36, 1.34, 1.42]
28	('cp.1', 'cp.1', 'TEMP_INHIB.1', 'cp.1', 'stress_par.1', 'cu.1')	2	[1.64, 1.23, 3.32, 1.05, 2.8, 1.6]
29	('cp.1', 'cp.1', 'TEMP_INHIB.1', 'cp.1', 'stress_par.1', 'CU.1')	2	[1.64, 1.23, 3.32, 1.05, 2.8, 1.6]
30	('cp.1', 'cp.1', 'TEMP_INHIB.1', 'CP.1', 'ins.1', 'SUPPORT_I.1')	2	[1.64, 1.23, 3.4, 1.11, 3.14, 4.06]
31	('cp.1', 'cp.1', 'CP.1', 'TEMP_INHIB.1', 'temp_foc.1', 'LAXNESS.1')	2	[1.64, 1.25, 1.05, 3.45, 3.28, 1.66]
32	('cp.1', 'CP.1', 'LAB_NEG.1', 'INS.1', 'support_e.1')	2	[1.74, 1.23, 1.96, 2.26, 2.86]
33	('cp.1', 'cp.1', 'CP.1', 'TEMP_INHIB.1', 'temp_foc.1', 'lab_neg.1')	2	[1.74, 1.25, 1.05, 3.47, 3.14, 1.75]
34	('cp.1', 'cp.1', 'CP.1', 'TEMP_INHIB.1', 'TEMP_FOC.1', 'cu.1')	2	[1.74, 1.25, 1.05, 3.47, 3.14, 1.33]
35	('cp.1', 'cp.1', 'CP.1', 'TEMP_INHIB.1', 'CU.1', 'temp_foc.1')	2	[1.6, 1.25, 1.05, 3.32, 1.21, 3.22]
36	('cp.1', 'cp.1', 'cp.1', 'temp_inhib.1', 'stress_par.1', 'STRESS_PAR.1')	2	[1.74, 1.23, 1.05, 3.41, 2.4, 1.35]
37	('cp.1', 'cp.1', 'cp.1', 'conflict.1', 'TEMP_INHIB.1', 'EMP_AF.1')	2	[1.74, 1.25, 1.05, 2.88, 3.44, 2.33]
38	('cp.1', 'cp.1', 'cp.1', 'TEMP_INHIB.1', 'lab_neg.1', 'cu.1')	2	[1.74, 1.23, 1.05, 3.41, 1.86, 1.99]
39	('cp.1', 'cp.1', 'cp.1', 'temp_inhib.1', 'LAXNESS.1', 'TEMP_FOC.1')	2	[1.67, 1.24, 1.05, 3.38, 1.5, 2.41]
40	('cp.1', 'cp.1', 'cp.1', 'TEMP_INHIB.1', 'lab_neg.1', 'CU.1')	2	[1.74, 1.23, 1.05, 3.41, 1.86, 1.99]
41	('cp.1', 'cp.1', 'cp.1', 'STRESS_PAR.1', 'lab_neg.1')	2	[1.52, 1.21, 1.05, 2.8, 1.75]
42	('cp.1', 'cp.1', 'WARMTH.1', 'temp_inhib.1', 'STRESS_PERC.1', 'reg.1')	2	[1.74, 1.16, 3.38, 3.32, 1.5, 4.13]
43	('cp.1', 'cp.1', 'CP.1', 'temp_inhib.1', 'stress_perc.1', 'lab_neg.1')	2	[1.66, 1.24, 1.05, 3.46, 1.59, 1.6]
44	('cp.1', 'cp.1', 'CP.1', 'TEMP_INHIB.1', 'gd.1', 'stress_perc.1')	2	[1.64, 1.21, 1.05, 3.46, 1.34, 1.12]
45	('cp.1', 'cp.1', 'CP.1', 'TEMP_INHIB.1', 'gd.1', 'STRESS_PERC.1')	2	[1.64, 1.21, 1.05, 3.46, 1.34, 1.12]
46	('cp.1', 'CP.1', 'temp_inhib.1', 'stress_perc.1', 'PHQ_ANS.1')	2	[1.26, 1.05, 3.47, 1.62, 1.33]
47	('cp.1', 'cp.1', 'cp.1', 'temp_inhib.1', 'LAXNESS.1', 'temp_inhib.1')	2	[1.64, 1.2, 1.05, 3.49, 1.5, 2.63]
48	('cp.1', 'CP.1', 'temp_inhib.1', 'CU.1')	2	[1.59, 1.25, 2.67, 2.0]
49	('cp.1', 'cp.1', 'cp.1', 'temp_inhib.1', 'LAXNESS.1', 'TEMP_INHIB.1')	2	[1.64, 1.2, 1.05, 3.49, 1.5, 2.63]
50	('CP.1', 'gd.1', 'lab_neg.1', 'warmth.1')	2	[1.74, 3.28, 2.08, 3.54]
51	('cp.1', 'cp.1', 'cp.1', 'TEMP_INHIB.1', 'EMP_COG.1', 'EMP_AF.1')	2	[1.56, 1.23, 1.05, 3.49, 3.45, 2.33]
52	('cp.1', 'cp.1', 'TEMP_INHIB.1', 'GD.1', 'laxness.1')	2	[1.62, 1.14, 3.36, 2.17, 2.37]
53	('cp.1', 'cp.1', 'TEMP_INHIB.1', 'cp.1', 'EMP_AF.1', 'gd.1')	2	[1.66, 1.23, 3.47, 1.11, 2.33, 1.76]
54	('cp.1', 'cp.1', 'TEMP_INHIB.1', 'cp.1', 'EMP_AF.1', 'GD.1')	2	[1.66, 1.23, 3.47, 1.11, 2.33, 1.76]
55	('cp.1', 'cp.1', 'TEMP_INHIB.1', 'cp.1', 'cu.1', 'lab_neg.1')	2	[1.63, 1.25, 3.94, 1.1, 1.56, 1.48]
56	('cp.1', 'cp.1', 'CP.1', 'TEMP_INHIB.1', 'LAB_NEG.1')	2	[1.57, 1.24, 1.05, 3.42, 1.9]
57	('cp.1', 'cp.1', 'cp.1', 'TEMP_INHIB.1', 'gd.1', 'EMP_AF.1')	2	[1.74, 1.25, 1.11, 3.49, 2.17, 2.33]
58	('cp.1', 'cp.1', 'WARMTH.1', 'CP.1', 'ins.1', 'conflict.1')	2	[1.6, 1.23, 3.25, 1.05, 2.99, 1.5]
59	('cp.1', 'cp.1', 'CP.1', 'TEMP_INHIB.1', 'EMP_COG.1', 'temp_foc.1')	2	[1.64, 1.25, 1.05, 3.4, 4.11, 3.4]
60	('cp.1', 'cp.1', 'CP.1', 'TEMP_INHIB.1', 'EMP_COG.1', 'TEMP_FOC.1')	2	[1.64, 1.25, 1.05, 3.4, 4.11, 3.4]
61	('cp.1', 'cp.1', 'TEMP_INHIB.1', 'cu.1', 'STRESS_PAR.1')	2	[1.26, 1.05, 3.57, 1.6, 2.8]
62	('cp.1', 'cp.1', 'temp_inhib.1', 'stress_perc.1', 'reg.1')	2	[1.52, 1.17, 3.44, 1.45, 4.37]
63	('cp.1', 'cp.1', 'cp.1', 'cu.1', 'TEMP_INHIB.1', 'EMP_AF.1')	2	[1.54, 1.21, 1.05, 1.56, 3.34, 2.33]
64	('cp.1', 'cp.1', 'cp.1', 'CU.1')	2	[1.74, 1.23, 1.05, 1.67]
65	('cp.1', 'cp.1', 'CP.1', 'TEMP_INHIB.1', 'cu.1', 'SUPPORT_E.1')	2	[1.74, 1.25, 1.05, 3.38, 1.3, 2.33]
66	('cp.1', 'cp.1', 'TEMP_INHIB.1', 'cu.1', 'EMP_AF.1', 'EMP_COG.1')	2	[1.35, 1.05, 3.41, 1.8, 2.33, 3.22]
67	('cp.1', 'cp.1', 'CP.1', 'TEMP_INHIB.1', 'SUPPORT_E.1', 'ins.1')	2	[1.75, 1.23, 1.05, 3.26, 2.46, 2.67]
68	('cp.1', 'CP.1', 'lab_neg.1', 'lab_neg.1')	2	[1.74, 1.26, 1.96, 1.13]
69	('cp.1', 'cp.1')	2	[1.64, 1.25]
70	('cp.1', 'cp.1', 'temp_inhib.1', 'WARMTH.1', 'stress_par.1', 'phq_ans.1')	2	[1.54, 1.17, 3.47, 3.54, 2.9, 2.0]
71	('cp.1', 'cp.1', 'TEMP_INHIB.1', 'cp.1', 'cu.1', 'stress_par.1')	2	[1.6, 1.26, 3.57, 1.05, 1.6, 2.8]
72	('CP.1', 'cp.1', 'lab_neg.1', 'CP.1', 'warmth.1')	2	[1.68, 2.65, 2.17, 1.95, 3.58]
73	('cp.1', 'cp.1', 'conflict.1', 'CP.1', 'TEMP_INHIB.1', 'ins.1')	2	[1.5, 1.21, 1.06, 1.1, 3.88, 1.87]
74	('cp.1', 'cp.1', 'GD.1')	2	[1.51, 1.05, 2.08]
75	('cp.1', 'cp.1', 'cp.1', 'TEMP_INHIB.1', 'EMP_COG.1', 'gd.1')	2	[1.74, 1.26, 1.05, 3.51, 3.0, 2.17]
76	('cp.1', 'cp.1', 'cp.1', 'TEMP_INHIB.1', 'EMP_COG.1', 'GD.1')	2	[1.74, 1.26, 1.05, 3.51, 3.0, 2.17]
77	('cp.1', 'cp.1', 'CP.1', 'ins.1', 'TEMP_INHIB.1', 'temp_foc.1')	2	[1.6, 1.23, 1.05, 2.66, 3.4, 3.4]
78	('cp.1', 'cp.1', 'CP.1', 'ins.1', 'TEMP_INHIB.1', 'TEMP_FOC.1')	2	[1.6, 1.23, 1.05, 2.66, 3.4, 3.4]
79	('cp.1', 'cp.1', 'temp_inhib.1', 'LAXNESS.1', 'temp_foc.1')	2	[1.66, 1.18, 3.52, 2.0, 3.14]
80	('cp.1', 'cp.1', 'cp.1', 'stress_par.1', 'TEMP_INHIB.1', 'cu.1')	2	[1.69, 1.23, 1.05, 2.8, 3.49, 1.66]
81	('cp.1', 'cp.1', 'cp.1', 'stress_par.1', 'temp_inhib.1', 'LAXNESS.1')	2	[1.69, 1.23, 1.05, 2.8, 3.49, 1.5]
82	('cp.1', 'cp.1', 'cp.1', 'stress_par.1', 'TEMP_INHIB.1', 'CU.1')	2	[1.69, 1.23, 1.05, 2.8, 3.49, 1.66]
83	('cp.1', 'cp.1', 'TEMP_INHIB.1', 'temp_inhib.1', 'cp.1', 'phq_ans.1')	2	[1.56, 1.25, 3.41, 3.94, 1.17, 3.16]
84	('CP.1', 'CP.1', 'cp.1', 'lab_neg.1', 'warmth.1')	2	[1.32, 1.82, 2.7, 2.2, 3.58]
85	('cp.1', 'cp.1', 'cp.1', 'GD.1')	2	[1.6, 1.21, 1.05, 2.0]
86	('cp.1', 'cp.1', 'stress_par.1', 'gd.1', 'conflict.1', 'laxness.1')	1	[1.37, 1.05, 2.8, 1.92, 3.19, 2.12]
87	('cp.1', 'cp.1', 'stress_par.1', 'gd.1', 'conflict.1', 'LAXNESS.1')	1	[1.37, 1.05, 2.8, 1.92, 3.19, 2.12]
88	('cp.1', 'CP.1', 'TEMP_INHIB.1', 'PHQ_DEP', 'EMP_AF.1')	1	[1.37, 1.05, 3.47, 3.33, 4.33]
89	('cp.1', 'cp.1', 'stress_par.1', 'gd.1', 'CONFLICT.1')	1	[1.37, 1.05, 2.8, 1.92, 3.19]
90	('cp.1', 'CP.1', 'TEMP_INHIB.1', 'phq_dep', 'cp.1', 'overreact.1')	1	[1.37, 1.05, 3.47, 3.33, 1.25, 3.25]
91	('CP.1', 'cp.1', 'INS.1', 'LAB_NEG.1', 'cp.1', 'STRESS_PAR.1')	1	[1.37, 2.05, 2.0, 1.63, 1.75, 2.9]
92	('cp.1', 'cp.1', 'conflict.1', 'cp.1', 'gd.1', 'ins.1')	1	[1.74, 1.26, 1.19, 1.15, 1.26, 2.93]
93	('cp.1', 'cp.1', 'conflict.1', 'CP.1', 'cu.1', 'GD.1')	1	[1.74, 1.26, 1.19, 1.15, 1.93, 1.59]
94	('cp.1', 'CP.1', 'gd.1', 'cp.1', 'STRESS_PAR.1', 'lab_neg.1')	1	[1.74, 1.26, 1.09, 1.55, 2.7, 1.79]
95	('cp.1', 'cp.1', 'conflict.1', 'cp.1', 'gd.1', 'INS.1')	1	[1.74, 1.26, 1.19, 1.15, 1.26, 2.93]
96	('cp.1', 'cp.1', 'conflict.1', 'cp.1', 'GD.1', 'phq_dep')	1	[1.74, 1.26, 1.19, 1.15, 1.26, 3.0]
97	('cp.1', 'cp.1', 'conflict.1', 'CP.1', 'cu.1', 'gd.1')	1	[1.74, 1.26, 1.19, 1.15, 1.93, 1.59]
98	('cp.1', 'cp.1', 'CONFLICT.1', 'WARMTH.1', 'ins.1', 'STRESS_PERC.1')	1	[1.74, 1.26, 1.19, 3.25, 4.47, 2.88]
99	('cp.1', 'CP.1', 'gd.1', 'CP.1', 'reg.1', 'laxness.1')	1	[1.74, 1.26, 1.09, 1.55, 3.84, 2.0]
100	('CP.1', 'gd.1', 'cu.1', 'OVERREACT.1', 'temp_inhib.1', 'CP.1')	1	[1.74, 3.31, 1.71, 2.88, 3.69, 2.35]
101	('CP.1', 'gd.1', 'CU.1', 'CONFLICT.1', 'CONFLICT.1', 'PHQ_DEP')	1	[1.74, 3.31, 1.71, 2.32, 2.44, 3.67]
102	('cp.1', 'CP.1', 'gd.1', 'cp.1', 'stress_par.1', 'emp_af.1')	1	[1.74, 1.26, 1.09, 1.55, 2.7, 3.89]
103	('cp.1', 'cp.1', 'cp.1', 'TEMP_INHIB.1', 'CU.1', 'EMP_COG.1')	1	[1.53, 1.21, 1.05, 3.41, 1.6, 4.33]
104	('cp.1', 'CP.1', 'LAB_NEG.1', 'laxness.1', 'CP.1', 'TEMP_INHIB.1')	1	[1.53, 1.21, 1.96, 2.38, 1.26, 4.57]
105	('cp.1', 'CP.1', 'LAB_NEG.1', 'LAXNESS.1', 'STRESS_PAR.1', 'temp_inhib.1')	1	[1.53, 1.21, 1.96, 2.38, 2.7, 2.63]
106	('cp.1', 'cp.1', 'cp.1', 'temp_inhib.1')	1	[1.54, 1.21, 1.05, 3.36]
107	('cp.1', 'cp.1', 'cp.1', 'TEMP_INHIB.1', 'CU.1', 'emp_cog.1')	1	[1.53, 1.21, 1.05, 3.41, 1.6, 4.33]
108	('cp.1', 'cp.1', 'CP.1', 'TEMP_INHIB.1', 'phq_dep', 'ins.1')	1	[1.53, 1.21, 1.05, 3.47, 3.0, 3.2]
109	('cp.1', 'CP.1', 'LAB_NEG.1', 'LAXNESS.1', 'STRESS_PAR.1', 'TEMP_INHIB.1')	1	[1.53, 1.21, 1.96, 2.38, 2.7, 2.63]
110	('CP.1', 'gd.1', 'CP.1', 'lab_neg.1')	1	[1.53, 3.09, 2.1, 1.79]
111	('cp.1', 'cp.1', 'TEMP_INHIB.1', 'cu.1', 'temp_inhib.1', 'reg.1')	1	[1.63, 1.26, 3.41, 1.07, 3.57, 4.37]
112	('cp.1', 'cp.1', 'TEMP_INHIB.1', 'cu.1', 'TEMP_INHIB.1', 'EMP_AF.1')	1	[1.63, 1.26, 3.41, 1.07, 3.57, 3.45]
113	('cp.1', 'cp.1', 'TEMP_INHIB.1', 'CU.1', 'LAB_NEG.1', 'CONFLICT.1')	1	[1.63, 1.26, 3.41, 1.07, 1.37, 1.56]
114	('cp.1', 'CP.1', 'lab_neg.1', 'CONFLICT.1', 'STRESS_PERC.1', 'SUPPORT_E.1')	1	[1.63, 1.26, 1.96, 2.32, 1.62, 4.2]
115	('cp.1', 'cp.1', 'temp_inhib.1', 'STRESS_PERC.1', 'temp_foc.1', 'overreact.1')	1	[1.63, 1.26, 3.41, 1.38, 3.93, 2.12]
116	('cp.1', 'cp.1', 'TEMP_INHIB.1', 'cu.1', 'temp_inhib.1', 'REG.1')	1	[1.63, 1.26, 3.41, 1.07, 3.57, 4.37]
117	('cp.1', 'CP.1', 'lab_neg.1', 'CONFLICT.1', 'STRESS_PERC.1', 'support_e.1')	1	[1.63, 1.26, 1.96, 2.32, 1.62, 4.2]
118	('cp.1', 'CP.1', 'LAB_NEG.1', 'ins.1', 'laxness.1', 'temp_foc.1')	1	[1.63, 1.26, 1.96, 1.73, 2.0, 3.0]
119	('CP.1', 'cp.1', 'support_e.1', 'warmth.1', 'EMP_AF.1')	1	[1.63, 2.25, 4.87, 3.5, 4.11]
120	('CP.1', 'cp.1', 'SUPPORT_E.1', 'TEMP_FOC.1', 'EMP_COG.1', 'conflict.1')	1	[1.63, 2.25, 4.87, 1.79, 1.67, 1.06]
121	('cp.1', 'cp.1', 'TEMP_INHIB.1', 'CP.1', 'ins.1', 'support_i.1')	1	[1.64, 1.23, 3.4, 1.11, 3.14, 4.06]
122	('cp.1', 'CP.1', 'ins.1', 'support_i.1', 'lab_neg.1')	1	[1.55, 1.21, 3.33, 2.73, 1.92]
123	('CP.1', 'cp.1', 'conflict.1', 'emp_cog.1', 'INS.1', 'WARMTH.1')	1	[1.55, 2.25, 2.69, 2.11, 2.2, 4.5]
124	('cp.1', 'cp.1', 'temp_inhib.1', 'STRESS_PERC.1', 'STRESS_PERC.1', 'LAXNESS.1')	1	[1.55, 1.21, 3.32, 1.5, 1.88, 1.88]
125	('cp.1', 'cp.1', 'TEMP_INHIB.1', 'cp.1', 'STRESS_PAR.1', 'LAXNESS.1')	1	[1.55, 1.21, 3.32, 1.05, 2.8, 1.62]
126	('cp.1', 'CP.1', 'ins.1', 'support_i.1', 'LAB_NEG.1')	1	[1.55, 1.21, 3.33, 2.73, 1.92]
127	('CP.1', 'cp.1', 'conflict.1', 'emp_cog.1', 'INS.1', 'warmth.1')	1	[1.55, 2.25, 2.69, 2.11, 2.2, 4.5]
128	('CP.1', 'CP.1', 'gd.1', 'SUPPORT_E.1', 'TEMP_INHIB.1')	1	[1.55, 2.25, 3.09, 4.87, 3.25]
129	('cp.1', 'cp.1', 'temp_inhib.1', 'phq_ans.1', 'emp_af.1', 'PHQ_ANS.1')	1	[1.58, 1.17, 3.47, 2.0, 4.78, 1.33]
130	('cp.1', 'cp.1', 'TEMP_INHIB.1', 'overreact.1', 'gd.1', 'EMP_AF.1')	1	[1.58, 1.17, 3.47, 3.38, 2.17, 2.33]
131	('cp.1', 'CP.1', 'lab_neg.1', 'CONFLICT.1', 'support_i.1', 'TEMP_INHIB.1')	1	[1.58, 1.17, 2.37, 1.33, 3.0, 3.19]
132	('CP.1', 'cp.1', 'cp.1', 'INS.1', 'conflict.1')	1	[1.58, 2.65, 1.95, 2.13, 1.06]
133	('cp.1', 'CP.1', 'lab_neg.1', 'CONFLICT.1', 'support_i.1', 'temp_inhib.1')	1	[1.58, 1.17, 2.37, 1.33, 3.0, 3.19]
134	('cp.1', 'lab_neg.1', 'cp.1', 'TEMP_INHIB.1', 'EMP_AF.1', 'cu.1')	1	[1.45, 1.69, 1.05, 3.26, 2.33, 1.99]
135	('cp.1', 'LAB_NEG.1', 'TEMP_INHIB.1', 'gd.1', 'EMP_COG.1', 'cu.1')	1	[1.45, 1.69, 3.69, 1.09, 4.33, 1.93]
136	('cp.1', 'lab_neg.1', 'cp.1', 'temp_inhib.1', 'GD.1')	1	[1.45, 1.69, 1.05, 3.26, 1.25]
137	('cp.1', 'lab_neg.1', 'cp.1', 'TEMP_INHIB.1', 'EMP_AF.1', 'CU.1')	1	[1.45, 1.69, 1.05, 3.26, 2.33, 1.99]
138	('cp.1', 'lab_neg.1', 'CP.1', 'phq_dep', 'STRESS_PERC.1', 'conflict.1')	1	[1.45, 1.69, 1.05, 3.33, 1.12, 1.69]
139	('cp.1', 'LAB_NEG.1', 'temp_inhib.1', 'STRESS_PERC.1', 'lab_neg.1', 'STRESS_PAR.1')	1	[1.45, 1.69, 3.69, 1.12, 2.63, 2.9]
140	('cp.1', 'cp.1', 'temp_inhib.1', 'INS.1', 'warmth.1')	1	[1.58, 1.05, 3.32, 2.8, 4.66]
141	('cp.1', 'cp.1', 'TEMP_INHIB.1', 'EMP_AF.1', 'stress_par.1', 'cu.1')	1	[1.58, 1.05, 3.32, 2.33, 2.8, 1.99]
142	('cp.1', 'CP.1', 'temp_inhib.1', 'lab_neg.1', 'stress_par.1', 'support_e.1')	1	[1.58, 1.05, 3.87, 1.73, 2.8, 2.46]
143	('CP.1', 'cp.1', 'CONFLICT.1', 'conflict.1', 'lab_neg.1', 'emp_cog.1')	1	[1.58, 2.15, 1.62, 2.57, 3.05, 2.55]
144	('cp.1', 'cp.1', 'temp_inhib.1', 'INS.1', 'WARMTH.1')	1	[1.58, 1.05, 3.32, 2.8, 4.66]
145	('cp.1', 'cp.1', 'TEMP_INHIB.1', 'EMP_AF.1', 'stress_par.1', 'CU.1')	1	[1.58, 1.05, 3.32, 2.33, 2.8, 1.99]
146	('cp.1', 'cp.1', 'TEMP_INHIB.1', 'EMP_AF.1', 'STRESS_PAR.1')	1	[1.58, 1.05, 3.32, 2.33, 2.8]
147	('cp.1', 'CP.1', 'TEMP_INHIB.1', 'ins.1', 'lab_neg.1', 'conflict.1')	1	[1.58, 1.05, 3.87, 2.87, 2.34, 1.62]
148	('cp.1', 'cp.1', 'cp.1', 'temp_inhib.1', 'TEMP_FOC.1', 'LAB_NEG.1')	1	[1.74, 1.26, 1.05, 3.51, 2.36, 1.92]
149	('cp.1', 'cp.1', 'cp.1', 'TEMP_INHIB.1', 'EMP_AF.1', 'WARMTH.1')	1	[1.74, 1.26, 1.05, 3.51, 2.33, 3.75]
150	('cp.1', 'cp.1', 'CP.1', 'TEMP_INHIB.1', 'STRESS_PAR.1', 'temp_inhib.1')	1	[1.74, 1.26, 1.05, 3.44, 2.5, 3.82]
151	('cp.1', 'CP.1', 'conflict.1', 'TEMP_INHIB.1', 'lab_neg.1', 'conflict.1')	1	[1.74, 1.26, 1.33, 2.62, 1.29, 1.19]
152	('cp.1', 'CP.1', 'CONFLICT.1', 'support_e.1', 'support_i.1', 'TEMP_FOC.1')	1	[1.74, 1.26, 1.33, 4.07, 3.0, 3.22]
153	('CP.1', 'cp.1', 'cp.1', 'lab_neg.1', 'conflict.1')	1	[1.74, 3.15, 2.65, 1.63, 1.06]
154	('cp.1', 'cp.1', 'cp.1', 'temp_inhib.1', 'TEMP_FOC.1', 'lab_neg.1')	1	[1.74, 1.26, 1.05, 3.51, 2.36, 1.92]
155	('cp.1', 'cp.1', 'cp.1', 'TEMP_INHIB.1', 'EMP_AF.1', 'warmth.1')	1	[1.74, 1.26, 1.05, 3.51, 2.33, 3.75]
156	('cp.1', 'cp.1', 'CP.1', 'TEMP_INHIB.1', 'stress_par.1', 'SUPPORT_E.1')	1	[1.74, 1.26, 1.05, 3.44, 2.5, 1.93]
157	('cp.1', 'cp.1', 'cp.1', 'EMP_AF.1', 'EMP_COG.1', 'stress_par.1')	1	[1.74, 1.25, 1.05, 2.33, 3.45, 1.9]
158	('cp.1', 'cp.1', 'cp.1', 'EMP_AF.1', 'EMP_COG.1', 'STRESS_PAR.1')	1	[1.74, 1.25, 1.05, 2.33, 3.45, 1.9]
159	('cp.1', 'cp.1', 'CP.1', 'lab_neg.1', 'TEMP_INHIB.1', 'laxness.1')	1	[1.74, 1.25, 1.05, 3.13, 3.19, 1.88]
160	('CP.1', 'cp.1', 'cp.1', 'support_i.1', 'STRESS_PAR.1', 'overreact.1')	1	[1.74, 3.05, 2.05, 3.53, 1.5, 2.62]
161	('CP.1', 'cp.1', 'CP.1', 'SUPPORT_I.1', 'warmth.1', 'CP.1')	1	[1.74, 3.05, 2.05, 4.6, 4.09, 2.45]
162	('CP.1', 'cp.1', 'CP.1', 'SUPPORT_I.1', 'WARMTH.1', 'PHQ_DEP')	1	[1.74, 3.05, 2.05, 4.6, 4.09, 3.67]
163	('cp.1', 'TEMP_INHIB.1', 'cp.1', 'gd.1', 'stress_par.1', 'EMP_COG.1')	1	[1.45, 3.41, 1.05, 2.17, 2.8, 3.0]
164	('cp.1', 'temp_inhib.1', 'lab_neg.1', 'CU.1', 'cu.1', 'LAXNESS.1')	1	[1.45, 3.41, 2.63, 1.33, 2.67, 1.88]
165	('cp.1', 'TEMP_INHIB.1', 'cp.1', 'gd.1', 'STRESS_PAR.1')	1	[1.45, 3.41, 1.05, 2.17, 2.8]
166	('cp.1', 'TEMP_INHIB.1', 'CP.1', 'lab_neg.1', 'cu.1', 'SUPPORT_E.1')	1	[1.45, 3.41, 1.05, 2.37, 1.2, 1.93]
167	('cp.1', 'TEMP_INHIB.1', 'CP.1', 'lab_neg.1', 'CU.1', 'conflict.1')	1	[1.45, 3.41, 1.05, 2.37, 1.2, 1.06]
168	('cp.1', 'cp.1', 'cp.1', 'temp_inhib.1', 'LAXNESS.1', 'EMP_COG.1')	1	[1.74, 1.26, 1.05, 3.41, 1.5, 4.33]
169	('cp.1', 'cp.1', 'cp.1', 'TEMP_INHIB.1', 'gd.1', 'LAB_NEG.1')	1	[1.74, 1.26, 1.05, 3.41, 2.17, 1.21]
170	('cp.1', 'CP.1', 'lab_neg.1', 'reg.1', 'stress_par.1', 'CONFLICT.1')	1	[1.74, 1.26, 1.69, 4.92, 3.3, 2.07]
171	('cp.1', 'CP.1', 'lab_neg.1', 'REG.1', 'cp.1', 'GD.1')	1	[1.74, 1.26, 1.69, 4.92, 1.45, 1.5]
172	('cp.1', 'CP.1', 'LAB_NEG.1', 'emp_cog.1', 'gd.1', 'lab_neg.1')	1	[1.74, 1.26, 1.69, 4.45, 1.25, 1.77]
173	('CP.1', 'cp.1', 'REG.1', 'emp_cog.1', 'conflict.1')	1	[1.74, 2.7, 4.09, 4.22, 1.06]
174	('cp.1', 'cp.1', 'cp.1', 'temp_inhib.1', 'LAXNESS.1', 'emp_cog.1')	1	[1.74, 1.26, 1.05, 3.41, 1.5, 4.33]
175	('cp.1', 'cp.1', 'cp.1', 'TEMP_INHIB.1', 'gd.1', 'lab_neg.1')	1	[1.74, 1.26, 1.05, 3.41, 2.17, 1.21]
176	('CP.1', 'cp.1', 'reg.1', 'CU.1', 'cu.1', 'lab_neg.1')	1	[1.74, 2.7, 4.09, 2.75, 3.13, 2.71]
177	('cp.1', 'cp.1', 'cp.1', 'CU.1', 'TEMP_FOC.1', 'REG.1')	1	[1.75, 1.26, 1.05, 1.6, 2.36, 4.5]
178	('cp.1', 'cp.1', 'cp.1', 'CU.1', 'TEMP_FOC.1', 'reg.1')	1	[1.75, 1.26, 1.05, 1.6, 2.36, 4.5]
179	('cp.1', 'cp.1', 'CP.1', 'STRESS_PERC.1', 'ins.1', 'STRESS_PERC.1')	1	[1.75, 1.26, 1.05, 1.12, 1.87, 1.38]
180	('cp.1', 'CP.1', 'LAB_NEG.1', 'LAB_NEG.1', 'temp_inhib.1', 'EMP_AF.1')	1	[1.75, 1.26, 2.25, 2.29, 3.32, 4.78]
181	('CP.1', 'gd.1', 'REG.1', 'conflict.1', 'support_e.1')	1	[1.75, 3.31, 3.75, 1.6, 3.53]
182	('cp.1', 'cp.1', 'cp.1', 'gd.1', 'emp_cog.1', 'stress_par.1')	1	[1.55, 1.21, 1.11, 1.26, 3.45, 1.4]
183	('cp.1', 'cp.1', 'cp.1', 'gd.1', 'EMP_COG.1', 'stress_perc.1')	1	[1.55, 1.21, 1.11, 1.26, 3.45, 3.88]
184	('cp.1', 'cp.1', 'CP.1', 'TEMP_INHIB.1', 'INS.1', 'lab_neg.1')	1	[1.55, 1.21, 1.11, 3.26, 1.87, 1.37]
185	('cp.1', 'CP.1', 'temp_inhib.1', 'STRESS_PAR.1', 'emp_af.1')	1	[1.55, 1.21, 2.65, 2.7, 4.11]
186	('cp.1', 'CP.1', 'TEMP_INHIB.1', 'WARMTH.1', 'support_i.1', 'overreact.1')	1	[1.55, 1.21, 2.65, 3.91, 2.87, 2.38]
187	('CP.1', 'cp.1', 'TEMP_INHIB.1', 'reg.1', 'emp_cog.1')	1	[1.55, 2.05, 3.69, 3.92, 3.0]
188	('CP.1', 'cp.1', 'TEMP_INHIB.1', 'REG.1', 'stress_perc.1', 'temp_inhib.1')	1	[1.55, 2.05, 3.69, 3.92, 1.88, 3.82]
189	('cp.1', 'cp.1', 'cp.1', 'GD.1', 'phq_ans.1', 'SUPPORT_E.1')	1	[1.55, 1.21, 1.11, 1.26, 2.0, 3.8]
190	('cp.1', 'cp.1', 'CP.1', 'TEMP_INHIB.1', 'ins.1', 'STRESS_PERC.1')	1	[1.55, 1.21, 1.11, 3.26, 1.87, 1.62]
191	('cp.1', 'CP.1', 'temp_inhib.1', 'STRESS_PAR.1', 'EMP_AF.1')	1	[1.55, 1.21, 2.65, 2.7, 4.11]
192	('cp.1', 'CP.1', 'TEMP_INHIB.1', 'WARMTH.1', 'support_i.1', 'OVERREACT.1')	1	[1.55, 1.21, 2.65, 3.91, 2.87, 2.38]
193	('CP.1', 'cp.1', 'TEMP_INHIB.1', 'reg.1', 'EMP_COG.1', 'support_e.1')	1	[1.55, 2.05, 3.69, 3.92, 3.0, 2.73]
194	('cp.1', 'cp.1', 'cp.1', 'TEMP_INHIB.1', 'TEMP_FOC.1', 'EMP_AF.1')	1	[1.74, 1.21, 1.05, 3.57, 3.5, 2.33]
195	('cp.1', 'cp.1', 'CP.1', 'ins.1', 'phq_dep', 'STRESS_PAR.1')	1	[1.74, 1.21, 1.05, 1.85, 3.33, 2.1]
196	('cp.1', 'cp.1', 'CP.1', 'INS.1', 'STRESS_PERC.1', 'stress_perc.1')	1	[1.74, 1.21, 1.05, 1.85, 1.12, 1.38]
197	('cp.1', 'cp.1', 'cp.1', 'temp_inhib.1', 'conflict.1', 'cu.1')	1	[1.74, 1.21, 1.05, 3.57, 2.44, 1.6]
198	('cp.1', 'cp.1', 'cp.1', 'TEMP_INHIB.1', 'temp_foc.1', 'WARMTH.1')	1	[1.74, 1.21, 1.05, 3.57, 3.5, 4.5]
199	('cp.1', 'cp.1', 'CP.1', 'ins.1', 'phq_dep', 'stress_par.1')	1	[1.74, 1.21, 1.05, 1.85, 3.33, 2.1]
200	('CP.1', 'cu.1', 'cp.1', 'cu.1', 'lab_neg.1', 'STRESS_PAR.1')	1	[1.74, 2.93, 3.0, 2.69, 2.13, 3.62]
201	('CP.1', 'cu.1', 'cp.1', 'CU.1', 'PHQ_DEP')	1	[1.74, 2.93, 3.0, 2.69, 3.0]
202	('cp.1', 'cp.1', 'emp_cog.1', 'WARMTH.1', 'support_e.1')	1	[1.37, 1.17, 4.33, 3.25, 3.27]
203	('cp.1', 'cp.1', 'EMP_COG.1', 'laxness.1', 'EMP_AF.1', 'SUPPORT_E.1')	1	[1.37, 1.17, 4.33, 2.62, 2.33, 1.93]
204	('cp.1', 'cp.1', 'emp_cog.1', 'WARMTH.1', 'SUPPORT_E.1', 'SUPPORT_E.1')	1	[1.37, 1.17, 4.33, 3.25, 3.27, 3.8]
205	('cp.1', 'CP.1', 'TEMP_INHIB.1', 'ins.1', 'LAB_NEG.1', 'TEMP_INHIB.1')	1	[1.37, 1.17, 2.94, 1.87, 1.39, 3.32]
206	('cp.1', 'temp_inhib.1', 'WARMTH.1', 'cp.1', 'STRESS_PERC.1', 'overreact.1')	1	[1.25, 3.47, 3.25, 1.05, 1.75, 2.5]
207	('cp.1', 'TEMP_INHIB.1', 'cu.1', 'cp.1', 'SUPPORT_E.1', 'lab_neg.1')	1	[1.25, 3.47, 1.07, 1.15, 1.93, 1.91]
208	('cp.1', 'TEMP_INHIB.1', 'cu.1', 'CP.1', 'STRESS_PAR.1', 'LAB_NEG.1')	1	[1.25, 3.47, 1.07, 1.15, 1.1, 1.96]
209	('cp.1', 'TEMP_INHIB.1', 'CU.1', 'cp.1', 'stress_par.1', 'TEMP_FOC.1')	1	[1.25, 3.47, 1.07, 1.17, 1.7, 4.93]
210	('cp.1', 'TEMP_INHIB.1', 'CU.1', 'cp.1', 'STRESS_PAR.1')	1	[1.25, 3.47, 1.07, 1.17, 1.7]
211	('CP.1', 'cp.1', 'lab_neg.1', 'warmth.1', 'conflict.1', 'temp_foc.1')	1	[1.25, 1.95, 1.99, 4.25, 1.19, 3.5]
212	('cp.1', 'temp_inhib.1', 'WARMTH.1', 'cp.1', 'STRESS_PERC.1', 'OVERREACT.1')	1	[1.25, 3.47, 3.25, 1.05, 1.75, 2.5]
213	('cp.1', 'TEMP_INHIB.1', 'cu.1', 'CP.1', 'STRESS_PAR.1', 'lab_neg.1')	1	[1.25, 3.47, 1.07, 1.15, 1.1, 1.96]
214	('cp.1', 'TEMP_INHIB.1', 'CU.1', 'cp.1', 'stress_par.1', 'temp_foc.1')	1	[1.25, 3.47, 1.07, 1.17, 1.7, 4.93]
215	('CP.1', 'CP.1', 'cp.1', 'REG.1', 'STRESS_PERC.1', 'emp_af.1')	1	[1.25, 1.95, 3.15, 4.38, 2.0, 3.45]
216	('cp.1', 'cp.1', 'ins.1', 'gd.1', 'WARMTH.1', 'EMP_COG.1')	1	[1.45, 1.25, 4.65, 1.09, 3.84, 4.33]
217	('cp.1', 'CP.1', 'temp_inhib.1', 'STRESS_PAR.1', 'temp_foc.1')	1	[1.45, 1.25, 2.82, 2.9, 2.5]
218	('cp.1', 'CP.1', 'TEMP_INHIB.1', 'support_i.1', 'lab_neg.1')	1	[1.45, 1.25, 2.82, 3.27, 1.71]
219	('cp.1', 'CP.1', 'TEMP_INHIB.1', 'SUPPORT_I.1', 'conflict.1', 'OVERREACT.1')	1	[1.45, 1.25, 2.82, 3.27, 1.56, 3.38]
220	('cp.1', 'cp.1', 'ins.1', 'gd.1', 'WARMTH.1', 'emp_cog.1')	1	[1.45, 1.25, 4.65, 1.09, 3.84, 4.33]
221	('cp.1', 'cp.1', 'ins.1', 'GD.1', 'WARMTH.1', 'overreact.1')	1	[1.45, 1.25, 4.65, 1.09, 3.25, 2.62]
222	('cp.1', 'CP.1', 'temp_inhib.1', 'STRESS_PAR.1', 'TEMP_FOC.1')	1	[1.45, 1.25, 2.82, 2.9, 2.5]
223	('cp.1', 'CP.1', 'TEMP_INHIB.1', 'support_i.1', 'LAB_NEG.1', 'reg.1')	1	[1.45, 1.25, 2.82, 3.27, 1.71, 4.83]
224	('CP.1', 'CP.1', 'REG.1', 'REG.1')	1	[1.45, 2.15, 3.42, 4.75]
225	('cp.1', 'cp.1', 'temp_inhib.1', 'WARMTH.1', 'cp.1', 'warmth.1')	1	[1.55, 1.21, 3.47, 3.42, 1.11, 4.59]
226	('cp.1', 'cp.1', 'TEMP_INHIB.1', 'cp.1', 'EMP_COG.1', 'TEMP_FOC.1')	1	[1.55, 1.21, 3.47, 1.05, 3.0, 3.43]
227	('cp.1', 'cp.1', 'TEMP_INHIB.1', 'CP.1', 'temp_foc.1', 'LAXNESS.1')	1	[1.55, 1.21, 3.47, 1.05, 3.22, 1.12]
228	('cp.1', 'cp.1', 'TEMP_INHIB.1', 'cp.1', 'EMP_COG.1', 'temp_foc.1')	1	[1.55, 1.21, 3.47, 1.05, 3.0, 3.43]
229	('cp.1', 'cp.1', 'TEMP_INHIB.1', 'CP.1', 'TEMP_FOC.1', 'lab_neg.1')	1	[1.55, 1.21, 3.47, 1.05, 3.22, 1.96]
230	('cp.1', 'CP.1', 'temp_foc.1', 'LAXNESS.1', 'PHQ_ANS.1', 'TEMP_FOC.1')	1	[1.55, 1.21, 3.78, 1.62, 2.67, 3.07]
231	('CP.1', 'gd.1', 'CP.1', 'REG.1', 'WARMTH.1', 'emp_af.1')	1	[1.55, 3.92, 1.85, 3.75, 3.5, 3.0]
232	('cp.1', 'cp.1', 'cp.1', 'stress_par.1', 'temp_inhib.1', 'temp_foc.1')	1	[1.74, 1.25, 1.05, 2.8, 3.41, 2.5]
233	('cp.1', 'cp.1', 'cp.1', 'stress_par.1', 'TEMP_INHIB.1', 'EMP_COG.1')	1	[1.74, 1.25, 1.05, 2.8, 3.41, 3.89]
234	('cp.1', 'CP.1', 'TEMP_INHIB.1', 'overreact.1', 'lab_neg.1', 'SUPPORT_I.1')	1	[1.74, 1.25, 3.14, 3.38, 1.21, 4.73]
235	('cp.1', 'cp.1', 'cp.1', 'stress_par.1', 'temp_inhib.1', 'TEMP_FOC.1')	1	[1.74, 1.25, 1.05, 2.8, 3.41, 2.5]
236	('cp.1', 'cp.1', 'cp.1', 'stress_par.1', 'TEMP_INHIB.1', 'emp_cog.1')	1	[1.74, 1.25, 1.05, 2.8, 3.41, 3.89]
237	('cp.1', 'CP.1', 'temp_inhib.1', 'ins.1', 'LAB_NEG.1', 'TEMP_INHIB.1')	1	[1.74, 1.25, 3.14, 1.93, 2.09, 2.94]
238	('cp.1', 'CP.1', 'temp_inhib.1', 'INS.1', 'PHQ_ANS.1', 'cu.1')	1	[1.74, 1.25, 3.14, 1.93, 2.67, 1.07]
239	('cp.1', 'CP.1', 'TEMP_INHIB.1', 'overreact.1', 'lab_neg.1', 'support_i.1')	1	[1.74, 1.25, 3.14, 3.38, 1.21, 4.73]
240	('CP.1', 'cp.1', 'cp.1', 'temp_foc.1', 'ins.1', 'LAXNESS.1')	1	[1.74, 2.65, 2.1, 2.36, 3.0, 2.25]
241	('cp.1', 'cp.1', 'cp.1', 'TEMP_INHIB.1', 'gd.1', 'cu.1')	1	[1.74, 1.17, 1.05, 3.57, 2.17, 1.99]
242	('cp.1', 'cp.1', 'CP.1', 'phq_dep', 'support_i.1')	1	[1.74, 1.17, 1.05, 3.33, 3.8]
243	('cp.1', 'cp.1', 'cp.1', 'temp_inhib.1', 'stress_par.1', 'INS.1')	1	[1.74, 1.17, 1.05, 3.57, 2.8, 1.27]
244	('cp.1', 'cp.1', 'cp.1', 'TEMP_INHIB.1', 'gd.1', 'CU.1')	1	[1.74, 1.17, 1.05, 3.57, 2.17, 1.99]
245	('cp.1', 'cp.1', 'CP.1', 'phq_dep', 'SUPPORT_I.1', 'stress_par.1')	1	[1.74, 1.17, 1.05, 3.33, 3.8, 1.7]
246	('cp.1', 'CP.1', 'lab_neg.1', 'laxness.1', 'WARMTH.1', 'warmth.1')	1	[1.74, 1.17, 1.73, 2.88, 4.25, 4.75]
247	('cp.1', 'CP.1', 'LAB_NEG.1', 'TEMP_INHIB.1', 'support_e.1', 'cp.1')	1	[1.74, 1.17, 1.73, 3.07, 3.8, 1.25]
248	('CP.1', 'cp.1', 'gd.1', 'cu.1', 'conflict.1', 'TEMP_INHIB.1')	1	[1.74, 2.65, 3.75, 1.21, 1.06, 2.94]
249	('cp.1', 'cp.1', 'cp.1', 'EMP_AF.1', 'emp_cog.1', 'STRESS_PAR.1')	1	[1.45, 1.25, 1.05, 2.33, 3.0, 1.8]
250	('cp.1', 'cp.1', 'cp.1', 'EMP_AF.1', 'EMP_COG.1', 'gd.1')	1	[1.45, 1.25, 1.05, 2.33, 3.0, 1.92]
251	('cp.1', 'CP.1', 'conflict.1', 'TEMP_FOC.1', 'LAXNESS.1', 'SUPPORT_I.1')	1	[1.45, 1.25, 1.19, 1.85, 1.88, 4.73]
252	('CP.1', 'cp.1', 'CP.1', 'conflict.1', 'cp.1', 'emp_af.1')	1	[1.45, 2.65, 1.75, 1.06, 2.0, 4.33]
253	('cp.1', 'cp.1', 'cp.1', 'EMP_AF.1', 'EMP_COG.1', 'GD.1')	1	[1.45, 1.25, 1.05, 2.33, 3.0, 1.92]
254	('cp.1', 'cp.1', 'CP.1', 'TEMP_INHIB.1', 'cu.1', 'EMP_COG.1')	1	[1.45, 1.25, 1.05, 3.32, 1.21, 3.45]
255	('cp.1', 'CP.1', 'conflict.1', 'TEMP_FOC.1', 'laxness.1', 'temp_inhib.1')	1	[1.45, 1.25, 1.19, 1.85, 1.88, 4.01]
256	('cp.1', 'CP.1', 'CONFLICT.1', 'gd.1', 'reg.1', 'PHQ_DEP')	1	[1.45, 1.25, 1.19, 1.09, 4.59, 2.0]
257	('cp.1', 'CP.1', 'CONFLICT.1', 'GD.1', 'TEMP_FOC.1', 'support_i.1')	1	[1.45, 1.25, 1.19, 1.09, 1.28, 2.73]
258	('CP.1', 'cp.1', 'CP.1', 'conflict.1', 'cp.1', 'EMP_AF.1')	1	[1.45, 2.65, 1.75, 1.06, 2.0, 4.33]
259	('cp.1', 'cp.1', 'cp.1', 'TEMP_INHIB.1', 'overreact.1', 'ins.1')	1	[1.74, 1.25, 1.05, 3.41, 3.0, 3.73]
260	('cp.1', 'cp.1', 'cp.1', 'TEMP_INHIB.1', 'OVERREACT.1', 'support_e.1')	1	[1.74, 1.25, 1.05, 3.41, 3.0, 4.47]
261	('cp.1', 'cp.1', 'CP.1', 'TEMP_INHIB.1', 'temp_foc.1', 'LAB_NEG.1')	1	[1.74, 1.25, 1.05, 3.47, 3.14, 1.75]
262	('cp.1', 'cp.1', 'cp.1', 'TEMP_INHIB.1', 'overreact.1', 'INS.1')	1	[1.74, 1.25, 1.05, 3.41, 3.0, 3.73]
263	('cp.1', 'cp.1', 'cp.1', 'TEMP_INHIB.1', 'OVERREACT.1', 'SUPPORT_E.1')	1	[1.74, 1.25, 1.05, 3.41, 3.0, 4.47]
264	('cp.1', 'CP.1', 'conflict.1', 'support_e.1', 'EMP_AF.1')	1	[1.74, 1.25, 1.69, 2.46, 4.78]
265	('cp.1', 'CP.1', 'conflict.1', 'SUPPORT_E.1', 'laxness.1', 'SUPPORT_E.1')	1	[1.74, 1.25, 1.69, 2.46, 1.12, 4.6]
266	('CP.1', 'cp.1', 'CP.1', 'cu.1', 'REG.1', 'CONFLICT.1')	1	[1.74, 3.05, 2.05, 2.4, 4.38, 3.26]
267	('cp.1', 'cp.1', 'cp.1', 'TEMP_INHIB.1', 'temp_foc.1', 'support_e.1')	1	[1.63, 1.25, 1.05, 3.57, 3.5, 4.47]
268	('cp.1', 'cp.1', 'cp.1', 'TEMP_INHIB.1', 'TEMP_FOC.1', 'stress_par.1')	1	[1.63, 1.25, 1.05, 3.57, 3.5, 1.9]
269	('cp.1', 'cp.1', 'CP.1', 'ins.1', 'SUPPORT_E.1', 'temp_foc.1')	1	[1.63, 1.25, 1.05, 1.85, 1.93, 3.07]
270	('cp.1', 'CP.1', 'conflict.1', 'LAXNESS.1', 'STRESS_PERC.1', 'overreact.1')	1	[1.63, 1.25, 1.31, 2.12, 2.38, 3.0]
271	('cp.1', 'cp.1', 'cp.1', 'TEMP_INHIB.1', 'temp_foc.1', 'SUPPORT_E.1')	1	[1.63, 1.25, 1.05, 3.57, 3.5, 4.47]
272	('cp.1', 'cp.1', 'CP.1', 'ins.1', 'SUPPORT_E.1', 'TEMP_FOC.1')	1	[1.63, 1.25, 1.05, 1.85, 1.93, 3.07]
273	('cp.1', 'CP.1', 'conflict.1', 'LAXNESS.1', 'stress_perc.1', 'TEMP_INHIB.1')	1	[1.63, 1.25, 1.31, 2.12, 2.38, 3.63]
274	('cp.1', 'cp.1', 'cp.1', 'stress_par.1', 'cu.1', 'EMP_AF.1')	1	[1.74, 1.21, 1.05, 2.8, 2.0, 2.33]
275	('cp.1', 'cp.1', 'CP.1', 'TEMP_INHIB.1', 'PHQ_ANS.1', 'OVERREACT.1')	1	[1.74, 1.21, 1.05, 3.32, 3.33, 2.12]
276	('cp.1', 'cp.1', 'cp.1', 'stress_par.1', 'CU.1', 'laxness.1')	1	[1.74, 1.21, 1.05, 2.8, 2.0, 2.62]
277	('cp.1', 'cp.1', 'CP.1', 'TEMP_INHIB.1', 'phq_ans.1', 'ins.1')	1	[1.74, 1.21, 1.05, 3.32, 3.33, 2.93]
278	('cp.1', 'CP.1', 'LAB_NEG.1', 'lab_neg.1', 'reg.1', 'PHQ_ANS.1')	1	[1.74, 1.21, 2.25, 2.29, 4.59, 3.33]
279	('CP.1', 'gd.1', 'SUPPORT_E.1', 'emp_cog.1', 'stress_par.1', 'STRESS_PAR.1')	1	[1.74, 3.31, 4.33, 3.0, 2.5, 1.4]
280	('CP.1', 'gd.1', 'SUPPORT_E.1', 'EMP_COG.1', 'cu.1', 'conflict.1')	1	[1.74, 3.31, 4.33, 3.0, 2.53, 1.06]
281	('cp.1', 'cp.1', 'cp.1', 'ins.1', 'support_e.1')	1	[1.74, 1.26, 1.05, 1.07, 4.07]
282	('cp.1', 'cp.1', 'cp.1', 'INS.1', 'stress_par.1', 'EMP_COG.1')	1	[1.74, 1.26, 1.05, 1.07, 2.8, 3.0]
283	('cp.1', 'CP.1', 'TEMP_INHIB.1', 'cp.1', 'ins.1', 'TEMP_FOC.1')	1	[1.74, 1.26, 3.57, 1.37, 2.4, 4.93]
284	('cp.1', 'CP.1', 'TEMP_INHIB.1', 'CP.1', 'EMP_AF.1', 'lab_neg.1')	1	[1.74, 1.26, 3.57, 1.37, 2.11, 1.13]
285	('CP.1', 'cp.1', 'cp.1', 'conflict.1', 'TEMP_INHIB.1')	1	[1.74, 3.2, 2.1, 1.06, 2.94]
286	('cp.1', 'cp.1', 'CP.1', 'TEMP_INHIB.1', 'SUPPORT_E.1', 'laxness.1')	1	[1.74, 1.26, 1.05, 3.32, 1.93, 2.88]
287	('cp.1', 'cp.1', 'cp.1', 'cu.1', 'EMP_AF.1', 'gd.1')	1	[1.53, 1.25, 1.05, 1.79, 2.33, 1.92]
288	('CP.1', 'cp.1', 'cp.1', 'conflict.1', 'PHQ_ANS.1', 'SUPPORT_I.1')	1	[1.53, 2.25, 1.74, 2.32, 2.67, 4.87]
289	('CP.1', 'cp.1', 'CP.1', 'conflict.1', 'temp_foc.1', 'emp_af.1')	1	[1.53, 2.25, 1.74, 1.06, 4.62, 4.33]
290	('cp.1', 'cp.1', 'cp.1', 'cu.1', 'EMP_AF.1', 'GD.1')	1	[1.53, 1.25, 1.05, 1.79, 2.33, 1.92]
291	('cp.1', 'cp.1', 'cp.1', 'CU.1', 'REG.1')	1	[1.53, 1.25, 1.05, 1.79, 4.09]
292	('cp.1', 'cp.1', 'CP.1', 'phq_dep', 'WARMTH.1', 'conflict.1')	1	[1.53, 1.25, 1.05, 3.33, 3.75, 1.44]
293	('CP.1', 'cp.1', 'CP.1', 'conflict.1', 'temp_foc.1', 'EMP_AF.1')	1	[1.53, 2.25, 1.74, 1.06, 4.62, 4.33]
294	('CP.1', 'CP.1', 'gd.1', 'TEMP_FOC.1', 'REG.1', 'TEMP_INHIB.1')	1	[1.53, 2.25, 4.25, 2.07, 3.25, 3.44]
295	('cp.1', 'cp.1', 'cp.1', 'conflict.1', 'temp_inhib.1', 'reg.1')	1	[1.74, 1.26, 1.05, 2.88, 3.32, 4.09]
296	('cp.1', 'cp.1', 'CP.1', 'ins.1', 'REG.1', 'overreact.1')	1	[1.74, 1.26, 1.05, 1.87, 3.34, 2.12]
297	('cp.1', 'CP.1', 'lab_neg.1', 'GD.1', 'support_i.1', 'lab_neg.1')	1	[1.74, 1.26, 2.46, 1.42, 2.73, 1.92]
298	('cp.1', 'cp.1', 'cp.1', 'conflict.1', 'temp_inhib.1', 'REG.1')	1	[1.74, 1.26, 1.05, 2.88, 3.32, 4.09]
299	('cp.1', 'cp.1', 'CP.1', 'ins.1', 'REG.1', 'OVERREACT.1')	1	[1.74, 1.26, 1.05, 1.87, 3.34, 2.12]
300	('cp.1', 'CP.1', 'lab_neg.1', 'GD.1', 'support_i.1', 'LAB_NEG.1')	1	[1.74, 1.26, 2.46, 1.42, 2.73, 1.92]
301	('cp.1', 'CP.1', 'LAB_NEG.1', 'OVERREACT.1')	1	[1.74, 1.26, 2.46, 3.5]
302	('CP.1', 'cp.1', 'CP.1', 'SUPPORT_E.1', 'CU.1', 'CP.1')	1	[1.74, 2.6, 2.05, 4.87, 2.8, 2.25]
303	('cp.1', 'temp_inhib.1', 'cp.1', 'stress_perc.1', 'TEMP_INHIB.1')	1	[1.37, 3.41, 1.11, 1.38, 3.32]
304	('cp.1', 'temp_inhib.1', 'cp.1', 'STRESS_PERC.1', 'reg.1', 'conflict.1')	1	[1.37, 3.41, 1.11, 1.38, 3.92, 1.69]
305	('cp.1', 'TEMP_INHIB.1', 'cp.1', 'EMP_COG.1', 'cu.1', 'stress_par.1')	1	[1.37, 3.41, 1.05, 3.22, 1.72, 2.8]
306	('cp.1', 'TEMP_INHIB.1', 'CP.1', 'lab_neg.1', 'CONFLICT.1', 'support_i.1')	1	[1.37, 3.41, 1.05, 2.21, 1.44, 3.53]
307	('CP.1', 'cp.1', 'lab_neg.1', 'LAB_NEG.1', 'emp_cog.1', 'cu.1')	1	[1.37, 1.89, 1.69, 1.37, 3.45, 1.27]
308	('CP.1', 'CP.1', 'gd.1', 'cu.1', 'stress_par.1', 'overreact.1')	1	[1.37, 1.89, 3.31, 1.42, 1.1, 2.88]
309	('cp.1', 'temp_inhib.1', 'cp.1', 'STRESS_PERC.1', 'REG.1', 'LAXNESS.1')	1	[1.37, 3.41, 1.11, 1.38, 3.92, 1.62]
310	('cp.1', 'TEMP_INHIB.1', 'cp.1', 'EMP_COG.1', 'cu.1', 'STRESS_PAR.1')	1	[1.37, 3.41, 1.05, 3.22, 1.72, 2.8]
311	('cp.1', 'TEMP_INHIB.1', 'cp.1', 'EMP_COG.1', 'CU.1')	1	[1.37, 3.41, 1.05, 3.22, 1.72]
312	('cp.1', 'TEMP_INHIB.1', 'CP.1', 'lab_neg.1', 'conflict.1', 'cu.1')	1	[1.37, 3.41, 1.05, 2.21, 1.44, 1.47]
313	('CP.1', 'cp.1', 'lab_neg.1', 'LAB_NEG.1', 'emp_cog.1', 'CU.1')	1	[1.37, 1.89, 1.69, 1.37, 3.45, 1.27]
314	('CP.1', 'cp.1', 'lab_neg.1', 'LAB_NEG.1', 'EMP_COG.1', 'OVERREACT.1')	1	[1.37, 1.89, 1.69, 1.37, 3.45, 2.62]
315	('cp.1', 'cp.1', 'cp.1', 'temp_inhib.1', 'laxness.1', 'emp_cog.1')	1	[1.74, 1.25, 1.05, 3.41, 1.5, 3.89]
316	('cp.1', 'CP.1', 'temp_foc.1', 'conflict.1', 'support_e.1', 'support_e.1')	1	[1.74, 1.25, 3.07, 1.56, 3.53, 2.47]
317	('cp.1', 'CP.1', 'temp_foc.1', 'CONFLICT.1', 'overreact.1')	1	[1.74, 1.25, 3.07, 1.56, 1.88]
318	('cp.1', 'CP.1', 'TEMP_FOC.1', 'REG.1', 'GD.1', 'CONFLICT.1')	1	[1.74, 1.25, 3.07, 4.64, 1.09, 2.01]
319	('cp.1', 'cp.1', 'CP.1', 'TEMP_FOC.1', 'ins.1', 'SUPPORT_E.1')	1	[1.74, 1.25, 1.05, 1.36, 1.85, 2.33]
320	('cp.1', 'cp.1', 'CP.1', 'TEMP_FOC.1', 'INS.1', 'EMP_COG.1')	1	[1.74, 1.25, 1.05, 1.36, 1.85, 4.78]
321	('CP.1', 'cp.1', 'gd.1', 'CP.1', 'SUPPORT_I.1', 'PHQ_DEP')	1	[1.74, 3.15, 4.25, 2.05, 4.6, 3.67]
322	('cp.1', 'cp.1', 'cp.1', 'conflict.1', 'TEMP_FOC.1', 'ins.1')	1	[1.74, 1.25, 1.05, 2.88, 3.07, 3.07]
323	('cp.1', 'CP.1', 'LAB_NEG.1', 'laxness.1', 'emp_cog.1', 'STRESS_PERC.1')	1	[1.74, 1.25, 1.96, 1.88, 2.11, 2.75]
324	('cp.1', 'cp.1', 'cp.1', 'conflict.1', 'temp_foc.1', 'INS.1')	1	[1.74, 1.25, 1.05, 2.88, 3.07, 2.55]
325	('cp.1', 'cp.1', 'cp.1', 'conflict.1', 'TEMP_FOC.1', 'INS.1')	1	[1.74, 1.25, 1.05, 2.88, 3.07, 3.07]
326	('cp.1', 'cp.1', 'CP.1', 'TEMP_INHIB.1', 'overreact.1', 'phq_dep')	1	[1.74, 1.25, 1.05, 3.32, 3.12, 2.0]
327	('cp.1', 'CP.1', 'lab_neg.1', 'CONFLICT.1', 'conflict.1', 'support_i.1')	1	[1.74, 1.25, 1.96, 2.57, 2.76, 4.2]
328	('cp.1', 'CP.1', 'LAB_NEG.1', 'laxness.1', 'emp_cog.1', 'stress_perc.1')	1	[1.74, 1.25, 1.96, 1.88, 2.11, 2.75]
329	('cp.1', 'CP.1', 'LAB_NEG.1', 'LAXNESS.1', 'support_e.1', 'SUPPORT_I.1')	1	[1.74, 1.25, 1.96, 1.88, 2.73, 2.2]
330	('CP.1', 'cp.1', 'LAB_NEG.1', 'REG.1', 'cu.1', 'CU.1')	1	[1.74, 3.05, 2.21, 3.59, 2.93, 2.73]
331	('cp.1', 'cp.1', 'CP.1', 'TEMP_INHIB.1', 'OVERREACT.1', 'support_i.1')	1	[1.74, 1.25, 1.05, 3.32, 3.12, 4.6]
332	('cp.1', 'TEMP_INHIB.1', 'cp.1', 'cu.1', 'EMP_COG.1', 'EMP_AF.1')	1	[1.26, 3.41, 1.05, 1.33, 3.0, 2.33]
333	('cp.1', 'TEMP_INHIB.1', 'cp.1', 'CU.1', 'ins.1')	1	[1.26, 3.41, 1.05, 1.33, 1.2]
334	('cp.1', 'TEMP_INHIB.1', 'cp.1', 'CU.1', 'INS.1', 'PHQ_ANS.1')	1	[1.26, 3.41, 1.05, 1.33, 1.2, 1.67]
335	('cp.1', 'TEMP_INHIB.1', 'CP.1', 'phq_dep', 'WARMTH.1', 'overreact.1')	1	[1.26, 3.41, 1.05, 2.0, 4.91, 3.12]
336	('cp.1', 'TEMP_INHIB.1', 'CP.1', 'PHQ_DEP', 'overreact.1', 'STRESS_PERC.1')	1	[1.26, 3.41, 1.05, 2.0, 2.88, 3.25]
337	('cp.1', 'TEMP_INHIB.1', 'CP.1', 'PHQ_DEP', 'OVERREACT.1')	1	[1.31, 3.44, 1.05, 2.66, 2.63]
338	('cp.1', 'temp_inhib.1', 'STRESS_PERC.1', 'stress_par.1', 'SUPPORT_E.1', 'stress_perc.1')	1	[1.26, 3.41, 1.88, 2.5, 4.87, 3.12]
339	('cp.1', 'temp_inhib.1', 'STRESS_PERC.1', 'STRESS_PAR.1', 'warmth.1')	1	[1.26, 3.41, 1.88, 2.5, 4.91]
340	('cp.1', 'TEMP_INHIB.1', 'cp.1', 'CU.1', 'INS.1', 'phq_ans.1')	1	[1.26, 3.41, 1.05, 1.33, 1.2, 1.67]
341	('cp.1', 'TEMP_INHIB.1', 'CP.1', 'phq_dep', 'warmth.1', 'ins.1')	1	[1.26, 3.41, 1.05, 2.0, 4.91, 2.13]
342	('CP.1', 'cp.1', 'cp.1', 'lab_neg.1', 'temp_foc.1', 'stress_par.1')	1	[1.26, 2.35, 1.74, 1.73, 3.49, 3.2]
343	('CP.1', 'cp.1', 'CP.1', 'CU.1', 'CP.1')	1	[1.26, 2.35, 1.74, 2.73, 2.1]
344	('CP.1', 'CP.1', 'REG.1', 'CONFLICT.1', 'TEMP_INHIB.1')	1	[1.26, 2.35, 3.5, 2.76, 3.19]
345	('cp.1', 'cp.1', 'WARMTH.1', 'temp_inhib.1', 'stress_perc.1', 'OVERREACT.1')	1	[1.45, 1.11, 3.34, 3.57, 1.38, 2.88]
346	('cp.1', 'cp.1', 'WARMTH.1', 'TEMP_INHIB.1', 'gd.1', 'EMP_AF.1')	1	[1.45, 1.11, 3.34, 3.57, 2.17, 2.33]
347	('cp.1', 'CP.1', 'lab_neg.1', 'cp.1', 'STRESS_PAR.1', 'REG.1')	1	[1.45, 1.11, 2.63, 1.26, 2.5, 4.09]
348	('cp.1', 'CP.1', 'lab_neg.1', 'CP.1', 'REG.1', 'support_i.1')	1	[1.45, 1.11, 2.63, 1.26, 3.59, 2.07]
349	('CP.1', 'cp.1', 'conflict.1', 'EMP_AF.1', 'stress_par.1', 'temp_foc.1')	1	[1.45, 1.95, 1.06, 3.67, 1.6, 4.62]
350	('CP.1', 'cp.1', 'CONFLICT.1', 'PHQ_DEP', 'cp.1', 'emp_cog.1')	1	[1.45, 1.95, 1.06, 2.0, 1.65, 3.0]
351	('cp.1', 'cp.1', 'WARMTH.1', 'temp_inhib.1', 'STRESS_PERC.1', 'overreact.1')	1	[1.45, 1.11, 3.34, 3.57, 1.38, 3.12]
352	('cp.1', 'cp.1', 'WARMTH.1', 'TEMP_INHIB.1', 'GD.1', 'stress_par.1')	1	[1.45, 1.11, 3.34, 3.57, 2.17, 1.7]
353	('cp.1', 'CP.1', 'lab_neg.1', 'cp.1', 'STRESS_PAR.1', 'reg.1')	1	[1.45, 1.11, 2.63, 1.26, 2.5, 4.09]
354	('CP.1', 'CP.1', 'cu.1', 'lab_neg.1', 'STRESS_PERC.1', 'warmth.1')	1	[1.45, 1.95, 2.93, 2.13, 1.88, 3.58]
355	('cp.1', 'cp.1', 'TEMP_INHIB.1', 'TEMP_INHIB.1', 'support_e.1', 'LAB_NEG.1')	1	[1.74, 1.21, 3.47, 3.82, 3.53, 1.71]
356	('cp.1', 'cp.1', 'TEMP_INHIB.1', 'TEMP_INHIB.1', 'SUPPORT_E.1', 'WARMTH.1')	1	[1.74, 1.21, 3.47, 3.82, 3.53, 4.25]
357	('cp.1', 'CP.1', 'ins.1', 'emp_af.1', 'cp.1')	1	[1.74, 1.21, 2.0, 2.55, 1.5]
358	('cp.1', 'CP.1', 'INS.1', 'SUPPORT_E.1', 'support_i.1', 'STRESS_PERC.1')	1	[1.74, 1.21, 2.0, 2.07, 2.73, 3.25]
359	('cp.1', 'cp.1', 'temp_inhib.1', 'phq_ans.1', 'overreact.1', 'STRESS_PERC.1')	1	[1.74, 1.21, 3.47, 3.33, 2.38, 1.38]
360	('cp.1', 'cp.1', 'TEMP_INHIB.1', 'temp_inhib.1', 'overreact.1', 'REG.1')	1	[1.74, 1.21, 3.47, 3.82, 3.38, 4.42]
361	('cp.1', 'cp.1', 'TEMP_INHIB.1', 'TEMP_INHIB.1', 'SUPPORT_E.1', 'warmth.1')	1	[1.74, 1.21, 3.47, 3.82, 3.53, 4.25]
362	('cp.1', 'CP.1', 'INS.1', 'SUPPORT_E.1', 'support_i.1', 'stress_perc.1')	1	[1.74, 1.21, 2.0, 2.07, 2.73, 3.25]
363	('cp.1', 'WARMTH.1', 'cp.1', 'temp_inhib.1', 'INS.1', 'SUPPORT_I.1')	1	[1.26, 3.25, 1.05, 3.41, 2.6, 4.47]
364	('cp.1', 'WARMTH.1', 'cp.1', 'TEMP_INHIB.1', 'gd.1', 'stress_par.1')	1	[1.26, 3.25, 1.05, 3.41, 2.17, 2.8]
365	('cp.1', 'WARMTH.1', 'CP.1', 'TEMP_INHIB.1', 'phq_dep', 'support_i.1')	1	[1.26, 3.25, 1.05, 3.32, 3.0, 3.8]
366	('CP.1', 'cp.1', 'lab_neg.1', 'conflict.1', 'stress_par.1', 'LAXNESS.1')	1	[1.26, 2.05, 1.99, 1.19, 1.8, 1.88]
367	('cp.1', 'WARMTH.1', 'cp.1', 'TEMP_INHIB.1', 'gd.1', 'STRESS_PAR.1')	1	[1.26, 3.25, 1.05, 3.41, 2.17, 2.8]
368	('cp.1', 'WARMTH.1', 'cp.1', 'TEMP_INHIB.1', 'GD.1')	1	[1.26, 3.25, 1.05, 3.41, 2.17]
369	('cp.1', 'WARMTH.1', 'CP.1', 'TEMP_INHIB.1', 'phq_dep', 'SUPPORT_I.1')	1	[1.26, 3.25, 1.05, 3.32, 3.0, 3.8]
370	('cp.1', 'cp.1', 'cp.1', 'stress_par.1', 'temp_inhib.1', 'INS.1')	1	[1.58, 1.21, 1.05, 2.8, 3.57, 2.6]
371	('cp.1', 'cp.1', 'cp.1', 'stress_par.1', 'TEMP_INHIB.1', 'gd.1')	1	[1.58, 1.21, 1.05, 2.8, 3.57, 2.09]
372	('cp.1', 'cp.1', 'CP.1', 'TEMP_INHIB.1', 'PHQ_ANS.1', 'warmth.1')	1	[1.58, 1.21, 1.05, 3.32, 3.33, 4.84]
373	('cp.1', 'cp.1', 'cp.1', 'stress_par.1', 'temp_inhib.1', 'ins.1')	1	[1.58, 1.21, 1.05, 2.8, 3.57, 2.6]
374	('cp.1', 'cp.1', 'cp.1', 'stress_par.1', 'TEMP_INHIB.1', 'GD.1')	1	[1.58, 1.21, 1.05, 2.8, 3.57, 2.09]
375	('cp.1', 'cp.1', 'CP.1', 'TEMP_INHIB.1', 'phq_ans.1', 'TEMP_FOC.1')	1	[1.58, 1.21, 1.05, 3.32, 3.33, 2.91]
376	('cp.1', 'CP.1', 'REG.1', 'WARMTH.1', 'lab_neg.1', 'lab_neg.1')	1	[1.58, 1.21, 3.59, 3.91, 2.63, 1.55]
377	('CP.1', 'cp.1', 'CONFLICT.1', 'overreact.1', 'STRESS_PAR.1', 'cu.1')	1	[1.58, 2.1, 2.19, 3.62, 3.8, 2.6]
378	('CP.1', 'cp.1', 'CONFLICT.1', 'OVERREACT.1', 'WARMTH.1')	1	[1.58, 2.1, 2.19, 3.62, 4.75]
379	('cp.1', 'cp.1', 'WARMTH.1', 'TEMP_INHIB.1', 'support_i.1', 'stress_perc.1')	1	[1.74, 1.15, 3.5, 3.32, 4.07, 2.38]
380	('cp.1', 'cp.1', 'WARMTH.1', 'TEMP_INHIB.1', 'SUPPORT_I.1', 'conflict.1')	1	[1.74, 1.15, 3.5, 3.32, 4.07, 2.88]
381	('cp.1', 'CP.1', 'TEMP_INHIB.1', 'conflict.1', 'temp_inhib.1', 'cp.1')	1	[1.74, 1.15, 3.73, 1.19, 4.07, 1.35]
382	('CP.1', 'cp.1', 'lab_neg.1', 'conflict.1', 'LAXNESS.1', 'OVERREACT.1')	1	[1.74, 2.65, 2.37, 1.06, 2.12, 2.25]
383	('cp.1', 'CP.1', 'TEMP_INHIB.1', 'conflict.1', 'temp_inhib.1', 'CP.1')	1	[1.74, 1.15, 3.73, 1.19, 4.07, 1.35]
384	('CP.1', 'cp.1', 'lab_neg.1', 'conflict.1', 'LAXNESS.1', 'overreact.1')	1	[1.74, 2.65, 2.37, 1.06, 2.12, 2.25]
385	('CP.1', 'cp.1', 'lab_neg.1', 'CONFLICT.1', 'CP.1')	1	[1.74, 2.65, 2.37, 1.06, 2.5]
386	('cp.1', 'temp_inhib.1', 'STRESS_PERC.1', 'warmth.1', 'stress_par.1', 'LAXNESS.1')	1	[1.26, 3.41, 1.38, 4.59, 1.1, 2.12]
387	('cp.1', 'temp_inhib.1', 'STRESS_PERC.1', 'warmth.1', 'STRESS_PAR.1', 'PHQ_DEP')	1	[1.26, 3.41, 1.38, 4.59, 1.1, 2.67]
388	('cp.1', 'TEMP_INHIB.1', 'support_e.1', 'temp_foc.1', 'phq_dep', 'overreact.1')	1	[1.26, 3.41, 4.87, 4.36, 3.0, 3.25]
389	('cp.1', 'TEMP_INHIB.1', 'SUPPORT_E.1', 'temp_inhib.1', 'cp.1')	1	[1.26, 3.41, 4.87, 3.94, 1.05]
390	('cp.1', 'TEMP_INHIB.1', 'SUPPORT_E.1', 'temp_inhib.1', 'CP.1', 'STRESS_PAR.1')	1	[1.26, 3.41, 4.87, 3.94, 1.05, 2.5]
391	('cp.1', 'TEMP_INHIB.1', 'SUPPORT_E.1', 'TEMP_INHIB.1', 'WARMTH.1', 'ins.1')	1	[1.26, 3.41, 4.87, 3.94, 4.09, 3.33]
392	('CP.1', 'cp.1', 'CP.1', 'ins.1', 'cu.1', 'PHQ_DEP')	1	[1.26, 1.95, 1.74, 1.73, 1.33, 1.67]
393	('cp.1', 'temp_inhib.1', 'STRESS_PERC.1', 'WARMTH.1', 'emp_af.1', 'EMP_COG.1')	1	[1.26, 3.41, 1.38, 4.59, 4.33, 4.78]
394	('cp.1', 'temp_inhib.1', 'STRESS_PERC.1', 'warmth.1', 'STRESS_PAR.1', 'phq_dep')	1	[1.26, 3.41, 1.38, 4.59, 1.1, 2.67]
395	('cp.1', 'temp_inhib.1', 'STRESS_PERC.1', 'WARMTH.1', 'EMP_AF.1', 'lab_neg.1')	1	[1.26, 3.41, 1.38, 4.59, 4.33, 1.37]
396	('cp.1', 'TEMP_INHIB.1', 'support_e.1', 'TEMP_FOC.1', 'SUPPORT_E.1', 'LAB_NEG.1')	1	[1.26, 3.41, 4.87, 4.36, 2.2, 1.25]
397	('cp.1', 'TEMP_INHIB.1', 'SUPPORT_E.1', 'TEMP_INHIB.1', 'warmth.1')	1	[1.26, 3.41, 4.87, 3.94, 4.09]
398	('cp.1', 'TEMP_INHIB.1', 'SUPPORT_E.1', 'TEMP_INHIB.1', 'WARMTH.1', 'INS.1')	1	[1.26, 3.41, 4.87, 3.94, 4.09, 3.33]
399	('CP.1', 'cp.1', 'cp.1', 'temp_foc.1', 'EMP_AF.1', 'support_e.1')	1	[1.26, 1.95, 1.74, 4.23, 4.78, 3.0]
400	('CP.1', 'CP.1', 'REG.1', 'TEMP_INHIB.1', 'CU.1')	1	[1.26, 1.95, 3.59, 3.44, 2.6]
401	('cp.1', 'temp_inhib.1', 'warmth.1', 'SUPPORT_I.1', 'support_i.1')	1	[1.35, 3.47, 3.91, 3.67, 4.47]
402	('cp.1', 'TEMP_INHIB.1', 'cp.1', 'gd.1', 'EMP_AF.1', 'EMP_COG.1')	1	[1.35, 3.47, 1.05, 2.25, 2.33, 3.0]
403	('cp.1', 'TEMP_INHIB.1', 'CP.1', 'phq_dep', 'CP.1', 'TEMP_FOC.1')	1	[1.35, 3.47, 1.05, 3.33, 1.25, 4.93]
404	('CP.1', 'cp.1', 'conflict.1', 'EMP_COG.1', 'conflict.1', 'lab_neg.1')	1	[1.35, 1.74, 1.33, 4.78, 1.19, 1.13]
405	('cp.1', 'temp_inhib.1', 'WARMTH.1', 'cp.1', 'LAXNESS.1', 'phq_ans.1')	1	[1.35, 3.47, 3.91, 1.11, 1.62, 3.33]
406	('cp.1', 'TEMP_INHIB.1', 'CP.1', 'phq_dep', 'cp.1', 'cu.1')	1	[1.35, 3.47, 1.05, 3.33, 1.25, 2.4]
407	('CP.1', 'cp.1', 'conflict.1', 'emp_cog.1', 'temp_foc.1', 'warmth.1')	1	[1.35, 1.74, 1.33, 4.78, 3.43, 4.75]
408	('CP.1', 'CP.1', 'gd.1', 'GD.1', 'lab_neg.1', 'CONFLICT.1')	1	[1.35, 1.74, 3.25, 1.25, 1.71, 3.13]
409	('cp.1', 'cp.1', 'WARMTH.1', 'gd.1', 'stress_par.1', 'TEMP_INHIB.1')	1	[1.58, 1.11, 3.34, 1.09, 2.8, 2.62]
410	('cp.1', 'cp.1', 'WARMTH.1', 'GD.1', 'overreact.1')	1	[1.58, 1.11, 3.34, 1.09, 2.41]
411	('cp.1', 'cp.1', 'cp.1', 'temp_inhib.1', 'LAXNESS.1', 'temp_foc.1')	1	[1.67, 1.24, 1.05, 3.38, 1.5, 2.41]
412	('cp.1', 'cp.1', 'cp.1', 'TEMP_INHIB.1', 'EMP_COG.1', 'REG.1')	1	[1.63, 1.21, 1.05, 3.32, 3.45, 3.67]
413	('cp.1', 'cp.1', 'CP.1', 'stress_perc.1', 'REG.1')	1	[1.63, 1.21, 1.05, 1.12, 4.92]
414	('cp.1', 'cp.1', 'CP.1', 'STRESS_PERC.1', 'TEMP_INHIB.1', 'temp_foc.1')	1	[1.63, 1.21, 1.05, 1.12, 3.47, 3.07]
415	('cp.1', 'CP.1', 'lab_neg.1', 'conflict.1', 'support_i.1')	1	[1.63, 1.21, 1.73, 2.32, 2.87]
416	('cp.1', 'CP.1', 'LAB_NEG.1', 'overreact.1', 'lab_neg.1', 'STRESS_PAR.1')	1	[1.63, 1.21, 1.73, 2.62, 2.21, 2.9]
417	('cp.1', 'cp.1', 'cp.1', 'TEMP_INHIB.1', 'emp_cog.1', 'CONFLICT.1')	1	[1.63, 1.21, 1.05, 3.32, 3.45, 1.06]
418	('cp.1', 'cp.1', 'CP.1', 'STRESS_PERC.1', 'TEMP_INHIB.1', 'TEMP_FOC.1')	1	[1.63, 1.21, 1.05, 1.12, 3.47, 3.07]
419	('cp.1', 'CP.1', 'LAB_NEG.1', 'OVERREACT.1', 'EMP_COG.1', 'CONFLICT.1')	1	[1.63, 1.21, 1.73, 2.62, 4.45, 2.73]
420	('cp.1', 'cp.1', 'cp.1', 'stress_par.1', 'temp_foc.1', 'support_e.1')	1	[1.45, 1.21, 1.05, 2.8, 3.07, 4.33]
421	('cp.1', 'cp.1', 'cp.1', 'stress_par.1', 'TEMP_FOC.1', 'TEMP_INHIB.1')	1	[1.45, 1.21, 1.05, 2.8, 3.07, 3.57]
422	('cp.1', 'cp.1', 'cp.1', 'stress_par.1', 'temp_foc.1', 'SUPPORT_E.1')	1	[1.45, 1.21, 1.05, 2.8, 3.07, 4.33]
423	('cp.1', 'cp.1', 'cp.1', 'stress_par.1', 'TEMP_FOC.1', 'temp_inhib.1')	1	[1.45, 1.21, 1.05, 2.8, 3.07, 3.57]
424	('cp.1', 'cp.1', 'CP.1', 'WARMTH.1', 'ins.1', 'lab_neg.1')	1	[1.45, 1.21, 1.05, 3.25, 4.13, 1.91]
425	('CP.1', 'cp.1', 'conflict.1', 'CP.1', 'STRESS_PAR.1')	1	[1.45, 2.35, 2.69, 1.74, 3.7]
426	('CP.1', 'CP.1', 'warmth.1', 'phq_ans.1', 'TEMP_INHIB.1')	1	[1.45, 2.35, 4.25, 4.33, 3.44]
427	('cp.1', 'cp.1', 'temp_inhib.1', 'overreact.1', 'ins.1', 'CU.1')	1	[1.55, 1.21, 3.44, 2.12, 2.27, 1.13]
428	('cp.1', 'cp.1', 'TEMP_INHIB.1', 'cp.1', 'EMP_AF.1', 'cu.1')	1	[1.55, 1.21, 3.44, 1.05, 3.89, 1.99]
429	('cp.1', 'cp.1', 'TEMP_INHIB.1', 'CP.1', 'stress_perc.1', 'TEMP_INHIB.1')	1	[1.55, 1.21, 3.44, 1.05, 1.38, 3.82]
430	('cp.1', 'cp.1', 'TEMP_INHIB.1', 'cp.1', 'emp_af.1', 'overreact.1')	1	[1.55, 1.21, 3.44, 1.05, 3.89, 1.88]
431	('cp.1', 'cp.1', 'TEMP_INHIB.1', 'cp.1', 'EMP_AF.1', 'CU.1')	1	[1.55, 1.21, 3.44, 1.05, 3.89, 1.99]
432	('cp.1', 'cp.1', 'TEMP_INHIB.1', 'CP.1', 'STRESS_PERC.1', 'overreact.1')	1	[1.55, 1.21, 3.44, 1.05, 1.38, 3.38]
433	('cp.1', 'CP.1', 'LAB_NEG.1', 'OVERREACT.1', 'STRESS_PAR.1')	1	[1.55, 1.21, 2.21, 3.25, 2.2]
434	('cp.1', 'cp.1', 'TEMP_INHIB.1', 'stress_par.1', 'lab_neg.1', 'TEMP_FOC.1')	1	[1.58, 1.05, 3.32, 2.8, 1.21, 4.93]
435	('cp.1', 'cp.1', 'TEMP_INHIB.1', 'stress_par.1', 'LAB_NEG.1', 'EMP_AF.1')	1	[1.58, 1.05, 3.32, 2.8, 1.21, 2.33]
436	('cp.1', 'CP.1', 'CONFLICT.1', 'temp_foc.1', 'temp_inhib.1', 'LAXNESS.1')	1	[1.58, 1.05, 1.94, 4.93, 2.65, 2.38]
437	('CP.1', 'cp.1', 'conflict.1', 'EMP_AF.1', 'TEMP_INHIB.1', 'PHQ_ANS.1')	1	[1.58, 2.15, 1.06, 3.67, 2.94, 1.67]
438	('cp.1', 'cp.1', 'temp_inhib.1', 'stress_par.1', 'emp_af.1')	1	[1.58, 1.05, 3.32, 2.3, 4.33]
439	('cp.1', 'cp.1', 'TEMP_INHIB.1', 'stress_par.1', 'lab_neg.1', 'temp_foc.1')	1	[1.58, 1.05, 3.32, 2.8, 1.21, 4.93]
440	('cp.1', 'cp.1', 'TEMP_INHIB.1', 'STRESS_PAR.1')	1	[1.58, 1.05, 3.32, 2.8]
441	('cp.1', 'CP.1', 'conflict.1', 'lab_neg.1', 'conflict.1', 'ins.1')	1	[1.58, 1.05, 1.94, 2.37, 1.06, 3.2]
442	('cp.1', 'CP.1', 'conflict.1', 'lab_neg.1', 'CONFLICT.1', 'STRESS_PERC.1')	1	[1.58, 1.05, 1.94, 2.37, 1.06, 2.62]
443	('CP.1', 'CP.1', 'gd.1', 'TEMP_INHIB.1', 'CONFLICT.1', 'lab_neg.1')	1	[1.58, 2.15, 4.0, 3.27, 2.57, 2.71]
444	('CP.1', 'cp.1', 'conflict.1', 'EMP_AF.1', 'TEMP_INHIB.1', 'phq_ans.1')	1	[1.58, 2.15, 1.06, 3.67, 2.94, 1.67]
445	('cp.1', 'cp.1', 'CP.1', 'TEMP_INHIB.1', 'GD.1', 'CONFLICT.1')	1	[1.55, 1.21, 1.05, 3.44, 1.25, 2.13]
446	('cp.1', 'CP.1', 'conflict.1', 'TEMP_INHIB.1', 'lab_neg.1')	1	[1.55, 1.21, 1.56, 2.69, 1.13]
447	('cp.1', 'CP.1', 'CONFLICT.1', 'TEMP_FOC.1', 'phq_ans.1', 'TEMP_FOC.1')	1	[1.55, 1.21, 1.56, 4.5, 2.0, 4.93]
448	('cp.1', 'cp.1', 'EMP_AF.1', 'cu.1', 'conflict.1', 'temp_foc.1')	1	[1.26, 1.05, 2.33, 1.6, 3.12, 3.07]
449	('cp.1', 'cp.1', 'EMP_AF.1', 'cu.1', 'conflict.1', 'TEMP_FOC.1')	1	[1.26, 1.05, 2.33, 1.6, 3.12, 3.07]
450	('cp.1', 'CP.1', 'TEMP_INHIB.1', 'cu.1', 'overreact.1', 'temp_foc.1')	1	[1.26, 1.05, 3.47, 1.33, 3.38, 2.5]
451	('cp.1', 'CP.1', 'TEMP_INHIB.1', 'CU.1', 'lab_neg.1', 'support_e.1')	1	[1.26, 1.05, 3.47, 1.33, 2.16, 4.2]
452	('cp.1', 'cp.1', 'EMP_AF.1', 'cu.1', 'CONFLICT.1')	1	[1.26, 1.05, 2.33, 1.6, 3.12]
453	('cp.1', 'cp.1', 'EMP_AF.1', 'CU.1', 'reg.1')	1	[1.26, 1.05, 2.33, 1.6, 4.51]
454	('cp.1', 'CP.1', 'temp_inhib.1', 'STRESS_PERC.1', 'conflict.1', 'warmth.1')	1	[1.26, 1.05, 3.47, 1.62, 1.94, 4.91]
455	('cp.1', 'CP.1', 'TEMP_INHIB.1', 'cu.1', 'overreact.1', 'TEMP_FOC.1')	1	[1.26, 1.05, 3.47, 1.33, 3.38, 2.5]
456	('CP.1', 'cp.1', 'cp.1', 'lab_neg.1', 'conflict.1', 'reg.1')	1	[1.26, 2.25, 1.74, 1.96, 1.39, 3.92]
457	('CP.1', 'CP.1', 'gd.1', 'REG.1', 'TEMP_INHIB.1')	1	[1.26, 2.25, 3.09, 3.59, 3.44]
458	('cp.1', 'cp.1', 'temp_inhib.1', 'ins.1', 'stress_perc.1', 'TEMP_INHIB.1')	1	[1.74, 1.25, 3.47, 4.65, 1.38, 3.32]
459	('cp.1', 'cp.1', 'TEMP_INHIB.1', 'cp.1', 'gd.1', 'temp_inhib.1')	1	[1.74, 1.25, 3.47, 1.15, 1.59, 4.82]
460	('cp.1', 'cp.1', 'TEMP_INHIB.1', 'CP.1', 'CU.1', 'PHQ_ANS.1')	1	[1.74, 1.25, 3.47, 1.15, 1.2, 3.0]
461	('cp.1', 'cp.1', 'TEMP_INHIB.1', 'cp.1', 'gd.1', 'TEMP_INHIB.1')	1	[1.74, 1.25, 3.47, 1.15, 1.59, 4.82]
462	('cp.1', 'cp.1', 'TEMP_INHIB.1', 'cp.1', 'GD.1', 'stress_par.1')	1	[1.74, 1.25, 3.47, 1.15, 1.59, 2.1]
463	('cp.1', 'cp.1', 'TEMP_INHIB.1', 'CP.1', 'cu.1', 'ins.1')	1	[1.74, 1.25, 3.47, 1.15, 1.2, 2.93]
464	('cp.1', 'CP.1', 'LAB_NEG.1', 'STRESS_PERC.1', 'OVERREACT.1', 'lab_neg.1')	1	[1.74, 1.25, 1.96, 1.62, 3.38, 2.59]
465	('cp.1', 'cp.1', 'WARMTH.1', 'lab_neg.1', 'conflict.1', 'EMP_COG.1')	1	[1.58, 1.21, 3.16, 2.96, 1.06, 3.45]
466	('cp.1', 'CP.1', 'REG.1', 'conflict.1', 'TEMP_INHIB.1', 'temp_foc.1')	1	[1.58, 1.21, 3.59, 1.19, 2.69, 2.5]
467	('cp.1', 'cp.1', 'WARMTH.1', 'lab_neg.1', 'CONFLICT.1', 'TEMP_INHIB.1')	1	[1.58, 1.21, 3.16, 2.96, 1.06, 3.47]
468	('CP.1', 'CP.1', 'REG.1', 'gd.1', 'emp_af.1')	1	[1.58, 2.15, 3.59, 3.12, 3.0]
469	('cp.1', 'cp.1', 'temp_inhib.1', 'reg.1', 'REG.1')	1	[1.25, 1.05, 3.82, 4.29, 3.75]
470	('cp.1', 'cp.1', 'temp_inhib.1', 'REG.1', 'lab_neg.1', 'laxness.1')	1	[1.25, 1.05, 3.82, 4.29, 2.09, 1.5]
471	('cp.1', 'cp.1', 'TEMP_INHIB.1', 'cu.1', 'EMP_COG.1', 'stress_perc.1')	1	[1.25, 1.05, 3.82, 1.6, 3.22, 1.88]
472	('cp.1', 'cp.1', 'TEMP_INHIB.1', 'cu.1', 'EMP_COG.1', 'STRESS_PERC.1')	1	[1.25, 1.05, 3.82, 1.6, 3.22, 1.88]
473	('cp.1', 'CP.1', 'temp_inhib.1', 'STRESS_PERC.1', 'STRESS_PAR.1')	1	[1.25, 1.05, 3.32, 1.5, 2.5]
474	('cp.1', 'CP.1', 'TEMP_INHIB.1', 'support_e.1', 'temp_foc.1')	1	[1.25, 1.05, 3.32, 2.73, 4.5]
475	('cp.1', 'CP.1', 'TEMP_INHIB.1', 'SUPPORT_E.1', 'ins.1', 'STRESS_PAR.1')	1	[1.25, 1.05, 3.32, 2.73, 2.27, 1.7]
476	('cp.1', 'cp.1', 'temp_inhib.1', 'REG.1', 'lab_neg.1', 'LAXNESS.1')	1	[1.25, 1.05, 3.82, 4.29, 2.09, 1.5]
477	('cp.1', 'CP.1', 'temp_inhib.1', 'STRESS_PERC.1', 'stress_par.1', 'LAB_NEG.1')	1	[1.25, 1.05, 3.32, 1.5, 2.5, 2.04]
478	('cp.1', 'CP.1', 'TEMP_INHIB.1', 'SUPPORT_E.1', 'ins.1', 'stress_par.1')	1	[1.25, 1.05, 3.32, 2.73, 2.27, 1.7]
479	('cp.1', 'CP.1', 'TEMP_INHIB.1', 'SUPPORT_E.1', 'INS.1', 'conflict.1')	1	[1.25, 1.05, 3.32, 2.73, 2.27, 1.19]
480	('cp.1', 'cp.1', 'cp.1', 'temp_inhib.1', 'laxness.1', 'CU.1')	1	[1.55, 1.25, 1.05, 3.57, 1.5, 1.2]
481	('cp.1', 'CP.1', 'TEMP_INHIB.1', 'REG.1', 'emp_cog.1', 'STRESS_PAR.1')	1	[1.55, 1.25, 2.69, 3.75, 3.89, 2.7]
482	('CP.1', 'cp.1', 'CP.1', 'stress_par.1', 'conflict.1', 'overreact.1')	1	[1.55, 2.1, 1.74, 3.8, 1.06, 3.12]
483	('cp.1', 'cp.1', 'CP.1', 'temp_inhib.1', 'CU.1', 'gd.1')	1	[1.55, 1.25, 1.05, 3.44, 1.07, 1.25]
484	('CP.1', 'cp.1', 'CP.1', 'STRESS_PAR.1')	1	[1.55, 2.1, 1.74, 3.8]
485	('CP.1', 'CP.1', 'REG.1', 'emp_af.1', 'emp_af.1')	1	[1.55, 2.1, 4.42, 4.78, 3.67]
486	('cp.1', 'cp.1', 'cp.1', 'temp_inhib.1', 'phq_dep', 'stress_par.1')	1	[1.74, 1.26, 1.05, 3.32, 1.33, 1.9]
487	('cp.1', 'cp.1', 'CP.1', 'ins.1', 'stress_perc.1')	1	[1.74, 1.26, 1.05, 1.87, 1.12]
488	('cp.1', 'CP.1', 'conflict.1', 'ins.1', 'stress_par.1', 'cu.1')	1	[1.74, 1.26, 1.06, 3.07, 1.5, 1.07]
489	('cp.1', 'CP.1', 'CONFLICT.1', 'lab_neg.1', 'OVERREACT.1', 'overreact.1')	1	[1.74, 1.26, 1.06, 1.73, 2.12, 2.38]
490	('cp.1', 'cp.1', 'cp.1', 'temp_inhib.1', 'phq_dep', 'STRESS_PAR.1')	1	[1.74, 1.26, 1.05, 3.32, 1.33, 1.9]
491	('cp.1', 'cp.1', 'CP.1', 'ins.1', 'STRESS_PERC.1', 'SUPPORT_E.1')	1	[1.74, 1.26, 1.05, 1.87, 1.12, 2.33]
492	('cp.1', 'CP.1', 'conflict.1', 'ins.1', 'stress_par.1', 'CU.1')	1	[1.74, 1.26, 1.06, 3.07, 1.5, 1.07]
493	('cp.1', 'CP.1', 'CONFLICT.1', 'lab_neg.1', 'overreact.1', 'TEMP_INHIB.1')	1	[1.74, 1.26, 1.06, 1.73, 2.12, 4.19]
494	('cp.1', 'CP.1', 'CONFLICT.1', 'LAB_NEG.1', 'INS.1', 'support_i.1')	1	[1.74, 1.26, 1.06, 1.73, 1.87, 2.73]
495	('CP.1', 'cp.1', 'lab_neg.1', 'cu.1', 'stress_perc.1', 'INS.1')	1	[1.74, 2.65, 3.21, 1.33, 1.62, 2.13]
496	('cp.1', 'cp.1', 'cp.1', 'temp_inhib.1', 'OVERREACT.1', 'conflict.1')	1	[1.55, 1.21, 1.05, 3.41, 1.62, 1.06]
497	('cp.1', 'CP.1', 'temp_inhib.1', 'temp_inhib.1', 'LAXNESS.1')	1	[1.55, 1.21, 2.65, 2.57, 2.38]
498	('cp.1', 'CP.1', 'TEMP_INHIB.1', 'stress_par.1', 'TEMP_INHIB.1', 'SUPPORT_E.1')	1	[1.55, 1.21, 2.65, 1.9, 4.19, 4.6]
499	('cp.1', 'CP.1', 'TEMP_INHIB.1', 'STRESS_PAR.1', 'CU.1', 'support_i.1')	1	[1.55, 1.21, 2.65, 1.9, 1.07, 2.87]
500	('cp.1', 'cp.1', 'cp.1', 'temp_inhib.1', 'OVERREACT.1', 'CONFLICT.1')	1	[1.55, 1.21, 1.05, 3.41, 1.62, 1.06]
501	('cp.1', 'cp.1', 'cp.1', 'TEMP_INHIB.1', 'CU.1')	1	[1.55, 1.21, 1.05, 3.41, 1.99]
502	('cp.1', 'cp.1', 'CP.1', 'lab_neg.1', 'conflict.1', 'ins.1')	1	[1.55, 1.21, 1.05, 2.96, 1.94, 3.47]
503	('CP.1', 'cp.1', 'conflict.1', 'reg.1', 'gd.1', 'support_i.1')	1	[1.55, 2.35, 2.69, 3.85, 1.09, 4.87]
504	('cp.1', 'cp.1', 'gd.1', 'WARMTH.1', 'lab_neg.1', 'overreact.1')	1	[1.74, 1.26, 1.09, 3.84, 2.96, 3.38]
505	('cp.1', 'cp.1', 'GD.1', 'OVERREACT.1', 'reg.1', 'CONFLICT.1')	1	[1.74, 1.26, 1.09, 2.41, 4.92, 2.44]
506	('cp.1', 'cp.1', 'GD.1', 'OVERREACT.1', 'REG.1', 'laxness.1')	1	[1.74, 1.26, 1.09, 2.41, 4.92, 1.62]
507	('cp.1', 'cp.1', 'GD.1', 'overreact.1', 'EMP_COG.1', 'phq_ans.1')	1	[1.74, 1.26, 1.09, 2.41, 3.0, 3.33]
508	('CP.1', 'gd.1', 'lab_neg.1', 'WARMTH.1', 'conflict.1', 'temp_foc.1')	1	[1.74, 3.25, 2.11, 3.5, 1.06, 4.69]
509	('cp.1', 'cp.1', 'TEMP_INHIB.1', 'SUPPORT_E.1', 'cu.1', 'lab_neg.1')	1	[1.75, 1.11, 3.57, 1.93, 1.47, 1.88]
510	('cp.1', 'CP.1', 'conflict.1', 'cp.1', 'laxness.1', 'emp_af.1')	1	[1.75, 1.11, 1.33, 1.45, 2.12, 3.45]
511	('cp.1', 'CP.1', 'conflict.1', 'cp.1', 'LAXNESS.1', 'STRESS_PERC.1')	1	[1.75, 1.11, 1.33, 1.45, 2.12, 2.38]
512	('cp.1', 'cp.1', 'temp_inhib.1', 'STRESS_PERC.1', 'phq_dep', 'overreact.1')	1	[1.75, 1.11, 3.57, 1.38, 2.0, 3.25]
513	('cp.1', 'cp.1', 'TEMP_INHIB.1', 'SUPPORT_E.1', 'CU.1', 'stress_par.1')	1	[1.75, 1.11, 3.57, 1.93, 1.47, 1.5]
514	('cp.1', 'CP.1', 'conflict.1', 'cp.1', 'LAXNESS.1', 'stress_perc.1')	1	[1.75, 1.11, 1.33, 1.45, 2.12, 2.38]
515	('cp.1', 'CP.1', 'CONFLICT.1', 'lab_neg.1', 'cp.1', 'STRESS_PAR.1')	1	[1.75, 1.18, 1.44, 2.16, 1.54, 2.7]
516	('CP.1', 'cu.1', 'lab_neg.1', 'overreact.1', 'STRESS_PERC.1')	1	[1.75, 2.27, 1.99, 2.38, 1.62]
517	('CP.1', 'cu.1', 'lab_neg.1', 'OVERREACT.1', 'emp_cog.1', 'emp_af.1')	1	[1.75, 2.27, 1.99, 2.38, 3.45, 3.89]
518	('CP.1', 'CU.1', 'cp.1', 'PHQ_DEP')	1	[1.75, 2.27, 3.15, 3.67]
519	('cp.1', 'cp.1', 'cp.1', 'temp_inhib.1', 'LAXNESS.1', 'stress_par.1')	1	[1.74, 1.26, 1.05, 3.41, 1.5, 1.3]
520	('cp.1', 'cp.1', 'CP.1', 'TEMP_INHIB.1', 'ins.1', 'emp_cog.1')	1	[1.74, 1.26, 1.05, 3.32, 1.87, 3.89]
521	('cp.1', 'CP.1', 'temp_inhib.1', 'lab_neg.1', 'emp_af.1', 'REG.1')	1	[1.74, 1.26, 3.32, 1.63, 4.33, 4.92]
522	('cp.1', 'CP.1', 'TEMP_INHIB.1', 'lab_neg.1', 'laxness.1', 'WARMTH.1')	1	[1.74, 1.26, 3.32, 1.35, 1.38, 4.75]
523	('cp.1', 'cp.1', 'cp.1', 'TEMP_INHIB.1', 'emp_cog.1', 'warmth.1')	1	[1.74, 1.26, 1.05, 3.41, 3.45, 3.84]
524	('cp.1', 'cp.1', 'CP.1', 'TEMP_INHIB.1', 'ins.1', 'EMP_COG.1')	1	[1.74, 1.26, 1.05, 3.32, 1.87, 3.89]
525	('cp.1', 'cp.1', 'CP.1', 'TEMP_INHIB.1', 'INS.1', 'STRESS_PAR.1')	1	[1.74, 1.26, 1.05, 3.32, 1.87, 2.2]
526	('cp.1', 'cp.1', 'WARMTH.1', 'TEMP_INHIB.1', 'lab_neg.1', 'PHQ_ANS.1')	1	[1.74, 1.11, 3.34, 3.41, 1.21, 3.0]
527	('cp.1', 'cp.1', 'WARMTH.1', 'TEMP_INHIB.1', 'LAB_NEG.1', 'conflict.1')	1	[1.74, 1.11, 3.34, 3.41, 1.21, 2.2]
528	('cp.1', 'cp.1', 'WARMTH.1', 'temp_inhib.1', 'stress_par.1', 'phq_ans.1')	1	[1.74, 1.11, 3.34, 3.41, 2.7, 3.0]
529	('cp.1', 'cp.1', 'WARMTH.1', 'TEMP_INHIB.1', 'lab_neg.1', 'phq_ans.1')	1	[1.74, 1.11, 3.34, 3.41, 1.21, 3.0]
530	('cp.1', 'CP.1', 'ins.1', 'cp.1', 'TEMP_INHIB.1', 'cu.1')	1	[1.74, 1.11, 3.2, 1.25, 3.32, 1.2]
531	('CP.1', 'cp.1', 'ins.1', 'overreact.1', 'LAB_NEG.1', 'lab_neg.1')	1	[1.74, 2.65, 2.13, 2.12, 1.63, 1.83]
532	('CP.1', 'cp.1', 'ins.1', 'OVERREACT.1', 'cp.1', 'lab_neg.1')	1	[1.74, 2.65, 2.13, 2.12, 2.1, 1.99]
533	('CP.1', 'cp.1', 'INS.1', 'SUPPORT_E.1', 'LAB_NEG.1', 'CONFLICT.1')	1	[1.74, 2.65, 2.13, 4.33, 1.88, 3.26]
534	('cp.1', 'cp.1', 'cp.1', 'temp_inhib.1', 'warmth.1')	1	[1.74, 1.26, 1.05, 3.82, 4.66]
535	('cp.1', 'cp.1', 'CP.1', 'TEMP_INHIB.1', 'conflict.1', 'LAB_NEG.1')	1	[1.74, 1.26, 1.05, 3.44, 1.44, 2.0]
536	('CP.1', 'cp.1', 'cu.1', 'conflict.1', 'lab_neg.1', 'OVERREACT.1')	1	[1.74, 3.15, 1.33, 1.06, 1.79, 2.25]
537	('cp.1', 'cp.1', 'cp.1', 'temp_inhib.1', 'WARMTH.1', 'REG.1')	1	[1.74, 1.26, 1.05, 3.82, 4.66, 3.67]
538	('cp.1', 'cp.1', 'CP.1', 'TEMP_INHIB.1', 'conflict.1', 'lab_neg.1')	1	[1.74, 1.26, 1.05, 3.44, 1.44, 2.0]
539	('cp.1', 'CP.1', 'conflict.1', 'gd.1', 'reg.1')	1	[1.74, 1.26, 1.54, 2.09, 4.09]
540	('CP.1', 'cp.1', 'cu.1', 'conflict.1', 'lab_neg.1', 'overreact.1')	1	[1.74, 3.15, 1.33, 1.06, 1.79, 2.25]
541	('CP.1', 'cp.1', 'CU.1', 'LAXNESS.1', 'SUPPORT_E.1', 'STRESS_PAR.1')	1	[1.74, 3.15, 1.33, 1.12, 4.33, 3.9]
542	('CP.1', 'cp.1', 'cu.1', 'CONFLICT.1', 'phq_dep', 'reg.1')	1	[1.74, 3.15, 1.33, 1.06, 2.0, 4.25]
543	('cp.1', 'cp.1', 'temp_inhib.1', 'STRESS_PERC.1', 'laxness.1', 'EMP_COG.1')	1	[1.58, 1.11, 3.32, 1.62, 1.75, 4.78]
544	('cp.1', 'cp.1', 'TEMP_INHIB.1', 'gd.1', 'emp_cog.1', 'laxness.1')	1	[1.58, 1.11, 3.32, 2.09, 3.45, 1.75]
545	('cp.1', 'cp.1', 'TEMP_INHIB.1', 'gd.1', 'EMP_COG.1', 'conflict.1')	1	[1.58, 1.11, 3.32, 2.09, 3.45, 2.88]
546	('cp.1', 'cp.1', 'temp_inhib.1', 'STRESS_PERC.1', 'LAXNESS.1', 'SUPPORT_E.1')	1	[1.58, 1.11, 3.32, 1.62, 1.75, 2.87]
547	('cp.1', 'cp.1', 'TEMP_INHIB.1', 'gd.1', 'emp_cog.1', 'LAXNESS.1')	1	[1.58, 1.11, 3.32, 2.09, 3.45, 1.75]
548	('cp.1', 'CP.1', 'lab_neg.1', 'lab_neg.1', 'cp.1', 'TEMP_INHIB.1')	1	[1.58, 1.11, 3.04, 2.46, 1.26, 3.44]
549	('cp.1', 'cp.1', 'cp.1', 'EMP_COG.1', 'stress_par.1', 'gd.1')	1	[1.58, 1.21, 1.05, 3.0, 2.8, 2.25]
550	('cp.1', 'CP.1', 'emp_cog.1', 'STRESS_PAR.1')	1	[1.58, 1.21, 3.89, 2.7]
551	('cp.1', 'CP.1', 'EMP_COG.1', 'reg.1', 'stress_par.1', 'emp_cog.1')	1	[1.58, 1.21, 3.89, 4.25, 1.3, 4.67]
552	('cp.1', 'cp.1', 'cp.1', 'EMP_COG.1', 'stress_par.1', 'GD.1')	1	[1.58, 1.21, 1.05, 3.0, 2.8, 2.25]
553	('cp.1', 'cp.1', 'cp.1', 'EMP_COG.1', 'STRESS_PAR.1', 'LAXNESS.1')	1	[1.58, 1.21, 1.05, 3.0, 2.8, 1.62]
554	('cp.1', 'cp.1', 'CP.1', 'ins.1', 'WARMTH.1', 'TEMP_INHIB.1')	1	[1.58, 1.21, 1.05, 4.47, 3.25, 3.32]
555	('cp.1', 'CP.1', 'emp_cog.1', 'stress_par.1', 'GD.1', 'lab_neg.1')	1	[1.58, 1.21, 3.89, 2.7, 1.59, 1.67]
556	('cp.1', 'CP.1', 'EMP_COG.1', 'reg.1', 'STRESS_PAR.1', 'STRESS_PAR.1')	1	[1.58, 1.21, 3.89, 4.25, 1.3, 2.9]
557	('cp.1', 'CP.1', 'EMP_COG.1', 'REG.1', 'support_i.1', 'phq_ans.1')	1	[1.58, 1.21, 3.89, 4.25, 3.53, 1.67]
558	('cp.1', 'cp.1', 'cp.1', 'emp_cog.1', 'LAB_NEG.1', 'gd.1')	1	[1.74, 1.21, 1.05, 3.45, 1.55, 1.17]
559	('cp.1', 'cp.1', 'cp.1', 'EMP_COG.1', 'temp_foc.1', 'temp_foc.1')	1	[1.74, 1.21, 1.05, 3.45, 3.14, 2.5]
560	('cp.1', 'cp.1', 'cp.1', 'EMP_COG.1', 'TEMP_FOC.1', 'stress_par.1')	1	[1.74, 1.21, 1.05, 3.45, 3.14, 1.9]
561	('cp.1', 'cp.1', 'CP.1', 'ins.1', 'GD.1', 'laxness.1')	1	[1.74, 1.21, 1.05, 1.85, 1.42, 1.88]
562	('cp.1', 'cp.1', 'cp.1', 'EMP_COG.1', 'TEMP_FOC.1', 'STRESS_PAR.1')	1	[1.74, 1.21, 1.05, 3.45, 3.14, 1.9]
563	('cp.1', 'cp.1', 'CP.1', 'ins.1', 'gd.1', 'REG.1')	1	[1.74, 1.21, 1.05, 1.85, 1.42, 3.25]
564	('cp.1', 'cp.1', 'cp.1', 'EMP_COG.1', 'temp_foc.1', 'TEMP_FOC.1')	1	[1.74, 1.21, 1.05, 3.45, 3.14, 2.5]
565	('CP.1', 'cp.1', 'cu.1', 'CONFLICT.1', 'CU.1', 'INS.1')	1	[1.74, 2.65, 2.93, 1.6, 2.69, 2.73]
566	('cp.1', 'cp.1', 'TEMP_INHIB.1', 'cp.1', 'cu.1', 'LAB_NEG.1')	1	[1.63, 1.25, 3.94, 1.1, 1.56, 1.48]
567	('cp.1', 'cp.1', 'TEMP_INHIB.1', 'CP.1', 'LAXNESS.1', 'STRESS_PAR.1')	1	[1.63, 1.25, 3.94, 1.15, 2.12, 1.4]
568	('cp.1', 'CP.1', 'lab_neg.1', 'stress_par.1', 'stress_par.1', 'overreact.1')	1	[1.63, 1.25, 1.82, 3.3, 2.3, 1.88]
569	('cp.1', 'CP.1', 'lab_neg.1', 'stress_par.1', 'STRESS_PAR.1', 'OVERREACT.1')	1	[1.63, 1.25, 1.82, 3.3, 2.3, 2.0]
570	('cp.1', 'CP.1', 'LAB_NEG.1', 'SUPPORT_E.1', 'REG.1', 'CU.1')	1	[1.63, 1.25, 1.82, 4.33, 4.05, 1.87]
571	('cp.1', 'cp.1', 'temp_inhib.1', 'stress_perc.1', 'ins.1')	1	[1.64, 1.25, 3.53, 1.29, 1.84]
572	('cp.1', 'cp.1', 'temp_inhib.1', 'STRESS_PERC.1', 'lab_neg.1', 'REG.1')	1	[1.68, 1.25, 3.7, 1.25, 2.5, 3.63]
573	('cp.1', 'cp.1', 'TEMP_INHIB.1', 'CP.1', 'laxness.1', 'conflict.1')	1	[1.63, 1.25, 3.94, 1.15, 2.12, 1.19]
574	('CP.1', 'cp.1', 'CU.1', 'CU.1', 'TEMP_INHIB.1', 'EMP_COG.1')	1	[1.63, 2.65, 1.33, 2.53, 3.44, 2.55]
575	('cp.1', 'cp.1', 'cp.1', 'TEMP_INHIB.1', 'INS.1', 'EMP_COG.1')	1	[1.53, 1.25, 1.05, 3.57, 1.07, 3.89]
576	('cp.1', 'CP.1', 'temp_inhib.1', 'REG.1', 'TEMP_FOC.1', 'TEMP_INHIB.1')	1	[1.53, 1.25, 3.19, 4.03, 3.64, 2.88]
577	('cp.1', 'CP.1', 'TEMP_INHIB.1', 'conflict.1', 'lab_neg.1', 'lab_neg.1')	1	[1.53, 1.25, 3.19, 1.19, 1.46, 1.13]
578	('cp.1', 'CP.1', 'TEMP_INHIB.1', 'CONFLICT.1', 'support_i.1', 'emp_cog.1')	1	[1.53, 1.25, 3.19, 1.19, 4.07, 3.45]
579	('cp.1', 'CP.1', 'TEMP_INHIB.1', 'CONFLICT.1', 'SUPPORT_I.1', 'OVERREACT.1')	1	[1.53, 1.25, 3.19, 1.19, 4.07, 3.62]
580	('CP.1', 'cp.1', 'SUPPORT_E.1', 'cp.1', 'emp_cog.1', 'ins.1')	1	[1.53, 2.1, 4.6, 1.85, 2.11, 2.73]
581	('cp.1', 'cp.1', 'cp.1', 'TEMP_INHIB.1', 'INS.1', 'emp_cog.1')	1	[1.53, 1.25, 1.05, 3.57, 1.07, 3.89]
582	('cp.1', 'CP.1', 'temp_inhib.1', 'reg.1', 'OVERREACT.1', 'lab_neg.1')	1	[1.53, 1.25, 3.19, 4.03, 1.88, 1.92]
583	('cp.1', 'CP.1', 'TEMP_INHIB.1', 'conflict.1', 'LAB_NEG.1', 'overreact.1')	1	[1.53, 1.25, 3.19, 1.19, 1.46, 2.88]
584	('CP.1', 'cp.1', 'SUPPORT_E.1', 'cp.1', 'emp_cog.1', 'INS.1')	1	[1.53, 2.1, 4.6, 1.85, 2.11, 2.73]
585	('CP.1', 'CP.1', 'REG.1', 'STRESS_PERC.1', 'cp.1', 'emp_af.1')	1	[1.53, 2.1, 3.59, 2.12, 3.0, 3.0]
586	('CP.1', 'cp.1', 'SUPPORT_E.1', 'CP.1', 'ins.1', 'warmth.1')	1	[1.53, 2.1, 4.6, 1.85, 2.4, 4.09]
587	('cp.1', 'cp.1', 'EMP_COG.1', 'temp_inhib.1', 'CU.1', 'STRESS_PERC.1')	1	[1.58, 1.05, 3.0, 3.57, 1.13, 1.88]
588	('cp.1', 'cp.1', 'EMP_COG.1', 'TEMP_INHIB.1', 'WARMTH.1', 'cu.1')	1	[1.58, 1.05, 3.0, 3.57, 3.75, 1.99]
589	('CP.1', 'cp.1', 'cp.1', 'conflict.1', 'TEMP_FOC.1', 'conflict.1')	1	[1.58, 2.65, 2.05, 2.44, 2.36, 1.06]
590	('cp.1', 'cp.1', 'EMP_COG.1', 'temp_inhib.1', 'cu.1', 'OVERREACT.1')	1	[1.58, 1.05, 3.0, 3.57, 1.13, 1.62]
591	('cp.1', 'cp.1', 'EMP_COG.1', 'temp_inhib.1', 'CU.1', 'stress_perc.1')	1	[1.58, 1.05, 3.0, 3.57, 1.13, 1.88]
592	('cp.1', 'cp.1', 'EMP_COG.1', 'TEMP_INHIB.1', 'warmth.1')	1	[1.58, 1.05, 3.0, 3.57, 3.75]
593	('cp.1', 'cp.1', 'EMP_COG.1', 'TEMP_INHIB.1', 'WARMTH.1', 'CU.1')	1	[1.58, 1.05, 3.0, 3.57, 3.75, 1.99]
594	('cp.1', 'CP.1', 'conflict.1', 'ins.1', 'TEMP_INHIB.1', 'SUPPORT_E.1')	1	[1.58, 1.05, 1.31, 2.4, 3.32, 2.33]
595	('CP.1', 'cp.1', 'CP.1', 'SUPPORT_I.1', 'CP.1')	1	[1.58, 2.65, 2.05, 4.07, 2.55]
596	('cp.1', 'cp.1', 'lab_neg.1', 'cp.1', 'emp_cog.1', 'overreact.1')	1	[1.55, 1.25, 2.87, 1.05, 3.89, 1.62]
597	('cp.1', 'cp.1', 'lab_neg.1', 'cp.1', 'EMP_COG.1', 'overreact.1')	1	[1.55, 1.25, 2.87, 1.05, 3.89, 3.38]
598	('cp.1', 'CP.1', 'temp_inhib.1', 'LAXNESS.1')	1	[1.55, 1.25, 2.69, 2.25]
599	('cp.1', 'CP.1', 'TEMP_INHIB.1', 'stress_par.1', 'reg.1', 'PHQ_ANS.1')	1	[1.55, 1.25, 2.69, 1.1, 4.75, 1.33]
600	('cp.1', 'CP.1', 'TEMP_INHIB.1', 'STRESS_PAR.1', 'REG.1', 'emp_cog.1')	1	[1.55, 1.25, 2.69, 1.1, 3.92, 2.11]
601	('cp.1', 'cp.1', 'lab_neg.1', 'cp.1', 'emp_cog.1', 'OVERREACT.1')	1	[1.55, 1.25, 2.87, 1.05, 3.89, 1.62]
602	('cp.1', 'cp.1', 'lab_neg.1', 'cp.1', 'EMP_COG.1', 'OVERREACT.1')	1	[1.55, 1.25, 2.87, 1.05, 3.89, 3.38]
603	('cp.1', 'cp.1', 'lab_neg.1', 'CP.1', 'ins.1', 'WARMTH.1')	1	[1.55, 1.25, 2.87, 1.05, 2.13, 3.84]
604	('cp.1', 'CP.1', 'TEMP_INHIB.1', 'stress_par.1', 'REG.1', 'GD.1')	1	[1.55, 1.25, 2.69, 1.1, 4.75, 1.25]
605	('CP.1', 'cp.1', 'conflict.1', 'gd.1', 'REG.1', 'conflict.1')	1	[1.55, 2.1, 2.19, 1.75, 3.42, 1.06]
606	('CP.1', 'cp.1', 'CONFLICT.1', 'EMP_COG.1', 'stress_perc.1')	1	[1.55, 2.1, 2.19, 4.33, 1.88]
607	('cp.1', 'CP.1', 'TEMP_INHIB.1', 'stress_par.1', 'reg.1', 'phq_ans.1')	1	[1.55, 1.25, 2.69, 1.1, 4.75, 1.33]
608	('cp.1', 'cp.1', 'gd.1', 'conflict.1', 'cu.1', 'TEMP_INHIB.1')	1	[1.45, 1.17, 1.09, 2.57, 1.99, 2.62]
609	('cp.1', 'cp.1', 'GD.1', 'reg.1', 'reg.1')	1	[1.45, 1.17, 1.09, 3.75, 3.59]
610	('cp.1', 'cp.1', 'GD.1', 'REG.1', 'support_e.1')	1	[1.45, 1.17, 1.09, 3.75, 3.93]
611	('cp.1', 'CP.1', 'lab_neg.1', 'CP.1', 'WARMTH.1', 'support_i.1')	1	[1.45, 1.17, 2.46, 1.26, 3.91, 2.73]
612	('cp.1', 'cp.1', 'gd.1', 'conflict.1', 'CU.1')	1	[1.45, 1.17, 1.09, 2.57, 1.99]
613	('cp.1', 'cp.1', 'GD.1', 'REG.1', 'SUPPORT_E.1', 'TEMP_FOC.1')	1	[1.45, 1.17, 1.09, 3.75, 3.93, 2.91]
614	('cp.1', 'CP.1', 'lab_neg.1', 'cp.1', 'STRESS_PERC.1', 'ins.1')	1	[1.45, 1.17, 2.46, 1.26, 1.88, 3.33]
615	('cp.1', 'cp.1', 'TEMP_INHIB.1', 'cp.1', 'conflict.1', 'REG.1')	1	[1.74, 1.26, 3.32, 1.05, 2.88, 3.59]
616	('cp.1', 'CP.1', 'lab_neg.1', 'conflict.1', 'lab_neg.1', 'lab_neg.1')	1	[1.74, 1.26, 1.96, 1.31, 1.35, 1.13]
617	('cp.1', 'CP.1', 'lab_neg.1', 'conflict.1', 'LAB_NEG.1', 'STRESS_PAR.1')	1	[1.74, 1.26, 1.96, 1.31, 1.35, 2.6]
618	('cp.1', 'cp.1', 'TEMP_INHIB.1', 'CP.1', 'cu.1')	1	[1.74, 1.26, 3.32, 1.05, 1.4]
619	('cp.1', 'CP.1', 'LAB_NEG.1', 'temp_foc.1', 'laxness.1', 'TEMP_FOC.1')	1	[1.74, 1.26, 1.96, 2.29, 2.62, 1.85]
620	('CP.1', 'cp.1', 'cu.1', 'gd.1', 'INS.1', 'warmth.1')	1	[1.74, 3.05, 1.33, 3.17, 2.13, 3.58]
621	('CP.1', 'cp.1', 'CU.1', 'conflict.1', 'STRESS_PAR.1', 'SUPPORT_I.1')	1	[1.74, 3.05, 1.33, 2.57, 3.23, 4.2]
622	('cp.1', 'cp.1', 'temp_inhib.1', 'phq_dep', 'temp_foc.1', 'INS.1')	1	[1.74, 1.11, 3.51, 2.0, 3.47, 1.27]
623	('cp.1', 'cp.1', 'TEMP_INHIB.1', 'cu.1', 'WARMTH.1', 'overreact.1')	1	[1.74, 1.11, 3.51, 1.67, 3.91, 3.38]
624	('cp.1', 'cp.1', 'temp_inhib.1', 'phq_dep', 'TEMP_FOC.1', 'emp_af.1')	1	[1.74, 1.11, 3.51, 2.0, 3.47, 4.55]
625	('cp.1', 'cp.1', 'temp_inhib.1', 'PHQ_DEP', 'gd.1', 'CONFLICT.1')	1	[1.74, 1.11, 3.51, 2.0, 1.09, 2.56]
626	('cp.1', 'cp.1', 'TEMP_INHIB.1', 'cu.1', 'WARMTH.1', 'OVERREACT.1')	1	[1.74, 1.11, 3.51, 1.67, 3.91, 3.38]
627	('CP.1', 'cp.1', 'lab_neg.1', 'emp_cog.1', 'SUPPORT_I.1', 'lab_neg.1')	1	[1.74, 2.65, 3.21, 3.0, 4.07, 2.71]
628	('cp.1', 'cp.1', 'CP.1', 'ins.1', 'EMP_AF.1', 'overreact.1')	1	[1.74, 1.26, 1.17, 1.73, 3.45, 1.88]
629	('CP.1', 'cp.1', 'conflict.1', 'stress_perc.1', 'OVERREACT.1')	1	[1.74, 2.65, 1.06, 2.62, 2.25]
630	('cp.1', 'cp.1', 'cp.1', 'temp_inhib.1', 'emp_af.1', 'REG.1')	1	[1.74, 1.26, 1.17, 3.57, 4.78, 3.75]
631	('cp.1', 'cp.1', 'cp.1', 'TEMP_INHIB.1', 'GD.1', 'stress_par.1')	1	[1.74, 1.26, 1.17, 3.57, 2.09, 1.7]
632	('cp.1', 'cp.1', 'CP.1', 'ins.1', 'EMP_AF.1', 'OVERREACT.1')	1	[1.74, 1.26, 1.17, 1.73, 3.45, 1.88]
633	('CP.1', 'cp.1', 'conflict.1', 'stress_perc.1', 'overreact.1')	1	[1.74, 2.65, 1.06, 2.62, 2.25]
634	('cp.1', 'cp.1', 'lab_neg.1', 'conflict.1', 'ins.1', 'TEMP_FOC.1')	1	[1.58, 1.21, 1.37, 1.31, 2.67, 3.22]
635	('cp.1', 'CP.1', 'REG.1', 'support_i.1', 'emp_cog.1')	1	[1.58, 1.21, 3.59, 3.27, 3.45]
636	('CP.1', 'cp.1', 'CP.1', 'conflict.1', 'laxness.1')	1	[1.58, 2.25, 1.75, 1.06, 2.75]
637	('cp.1', 'cp.1', 'lab_neg.1', 'conflict.1', 'ins.1', 'temp_foc.1')	1	[1.58, 1.21, 1.37, 1.31, 2.67, 3.22]
638	('cp.1', 'cp.1', 'lab_neg.1', 'conflict.1', 'INS.1')	1	[1.58, 1.21, 1.37, 1.31, 2.67]
639	('cp.1', 'cp.1', 'LAB_NEG.1', 'WARMTH.1', 'INS.1', 'ins.1')	1	[1.58, 1.21, 1.37, 3.34, 1.07, 4.6]
640	('cp.1', 'CP.1', 'REG.1', 'support_i.1', 'EMP_COG.1', 'REG.1')	1	[1.58, 1.21, 3.59, 3.27, 3.45, 3.92]
641	('CP.1', 'cp.1', 'CP.1', 'conflict.1', 'LAXNESS.1')	1	[1.58, 2.25, 1.75, 1.06, 2.75]
642	('CP.1', 'CP.1', 'gd.1', 'cp.1', 'gd.1', 'emp_af.1')	1	[1.58, 2.25, 4.25, 2.95, 3.92, 3.0]
643	('cp.1', 'cp.1', 'gd.1', 'ins.1', 'temp_inhib.1', 'stress_par.1')	1	[1.55, 1.11, 1.26, 3.33, 3.19, 1.4]
644	('cp.1', 'cp.1', 'gd.1', 'ins.1', 'TEMP_INHIB.1', 'EMP_COG.1')	1	[1.55, 1.11, 1.26, 3.33, 3.19, 2.78]
645	('cp.1', 'cp.1', 'GD.1', 'SUPPORT_I.1', 'phq_ans.1', 'SUPPORT_E.1')	1	[1.55, 1.11, 1.26, 3.27, 3.33, 1.93]
646	('cp.1', 'CP.1', 'TEMP_INHIB.1', 'cp.1', 'ins.1', 'STRESS_PAR.1')	1	[1.55, 1.11, 2.94, 1.21, 3.13, 1.1]
647	('cp.1', 'CP.1', 'TEMP_INHIB.1', 'CP.1', 'conflict.1', 'support_i.1')	1	[1.55, 1.11, 2.94, 1.21, 2.8, 3.27]
648	('CP.1', 'cp.1', 'cp.1', 'lab_neg.1', 'support_e.1', 'conflict.1')	1	[1.55, 2.35, 1.74, 2.03, 3.93, 1.19]
649	('CP.1', 'cp.1', 'CP.1', 'CU.1', 'PHQ_DEP')	1	[1.55, 2.35, 1.74, 1.33, 4.0]
650	('CP.1', 'CP.1', 'REG.1', 'lab_neg.1')	1	[1.55, 2.35, 4.11, 2.04]
651	('cp.1', 'cp.1', 'WARMTH.1', 'cp.1', 'conflict.1', 'gd.1')	1	[1.45, 1.25, 3.25, 1.05, 2.88, 1.92]
652	('cp.1', 'CP.1', 'lab_neg.1', 'temp_foc.1', 'warmth.1', 'EMP_AF.1')	1	[1.45, 1.25, 1.69, 4.36, 4.41, 3.22]
653	('cp.1', 'CP.1', 'LAB_NEG.1', 'TEMP_INHIB.1', 'stress_perc.1')	1	[1.45, 1.25, 1.69, 4.19, 2.75]
654	('cp.1', 'cp.1', 'WARMTH.1', 'cp.1', 'conflict.1', 'GD.1')	1	[1.45, 1.25, 3.25, 1.05, 2.88, 1.92]
655	('cp.1', 'cp.1', 'WARMTH.1', 'CP.1', 'ins.1', 'CONFLICT.1')	1	[1.6, 1.23, 3.25, 1.05, 2.99, 1.5]
656	('cp.1', 'CP.1', 'lab_neg.1', 'temp_foc.1', 'WARMTH.1', 'CP.1')	1	[1.45, 1.25, 1.69, 4.36, 4.41, 1.37]
657	('cp.1', 'CP.1', 'LAB_NEG.1', 'TEMP_INHIB.1', 'STRESS_PERC.1')	1	[1.45, 1.25, 1.69, 4.19, 2.75]
658	('CP.1', 'cp.1', 'support_e.1', 'stress_perc.1', 'temp_foc.1')	1	[1.45, 1.74, 4.33, 2.62, 2.29]
659	('CP.1', 'CP.1', 'cp.1', 'cu.1', 'LAB_NEG.1', 'CU.1')	1	[1.52, 1.74, 2.9, 2.93, 1.63, 1.97]
660	('cp.1', 'cp.1', 'ins.1', 'temp_inhib.1', 'stress_perc.1', 'cp.1')	1	[1.74, 1.26, 4.6, 3.41, 1.62, 1.05]
661	('cp.1', 'cp.1', 'ins.1', 'TEMP_INHIB.1', 'cu.1', 'WARMTH.1')	1	[1.74, 1.26, 4.6, 3.41, 1.07, 4.75]
662	('cp.1', 'CP.1', 'lab_neg.1', 'stress_perc.1', 'support_i.1', 'conflict.1')	1	[1.74, 1.26, 1.63, 1.88, 4.47, 1.44]
663	('cp.1', 'CP.1', 'lab_neg.1', 'stress_perc.1', 'SUPPORT_I.1', 'CONFLICT.1')	1	[1.74, 1.26, 1.63, 1.88, 4.47, 1.94]
664	('cp.1', 'CP.1', 'lab_neg.1', 'STRESS_PERC.1', 'emp_cog.1', 'STRESS_PAR.1')	1	[1.74, 1.26, 1.63, 1.88, 2.89, 2.2]
665	('cp.1', 'cp.1', 'ins.1', 'temp_inhib.1', 'STRESS_PERC.1', 'support_e.1')	1	[1.74, 1.26, 4.6, 3.41, 1.62, 4.6]
666	('cp.1', 'cp.1', 'ins.1', 'TEMP_INHIB.1', 'cu.1', 'warmth.1')	1	[1.74, 1.26, 4.6, 3.41, 1.07, 4.75]
667	('cp.1', 'cp.1', 'ins.1', 'TEMP_INHIB.1', 'CU.1', 'lab_neg.1')	1	[1.74, 1.26, 4.6, 3.41, 1.07, 2.21]
668	('CP.1', 'gd.1', 'cp.1', 'emp_cog.1', 'warmth.1')	1	[1.74, 3.31, 2.75, 2.89, 3.5]
669	('cp.1', 'cp.1', 'WARMTH.1', 'cp.1', 'EMP_COG.1', 'EMP_AF.1')	1	[1.74, 1.21, 3.25, 1.05, 3.45, 2.33]
670	('cp.1', 'cp.1', 'WARMTH.1', 'CP.1', 'INS.1', 'CU.1')	1	[1.74, 1.21, 3.25, 1.05, 1.85, 1.33]
671	('cp.1', 'CP.1', 'lab_neg.1', 'emp_cog.1', 'STRESS_PAR.1')	1	[1.74, 1.21, 1.73, 2.89, 1.9]
672	('cp.1', 'CP.1', 'lab_neg.1', 'EMP_COG.1', 'cp.1', 'temp_inhib.1')	1	[1.74, 1.21, 1.73, 2.89, 1.45, 3.8]
673	('cp.1', 'cp.1', 'WARMTH.1', 'cp.1', 'emp_cog.1', 'overreact.1')	1	[1.74, 1.21, 3.25, 1.05, 3.45, 2.62]
674	('cp.1', 'CP.1', 'lab_neg.1', 'emp_cog.1', 'stress_par.1')	1	[1.74, 1.21, 1.73, 2.89, 1.9]
675	('CP.1', 'cp.1', 'cp.1', 'emp_cog.1', 'warmth.1', 'TEMP_INHIB.1')	1	[1.74, 2.65, 2.05, 3.45, 4.59, 2.88]
676	('CP.1', 'cp.1', 'CP.1', 'SUPPORT_E.1', 'emp_af.1', 'TEMP_INHIB.1')	1	[1.74, 2.65, 2.05, 4.87, 3.45, 3.32]
677	('cp.1', 'cp.1', 'temp_inhib.1', 'stress_perc.1', 'cp.1')	1	[1.75, 1.25, 3.47, 1.38, 1.05]
678	('cp.1', 'cp.1', 'TEMP_INHIB.1', 'gd.1', 'ins.1', 'TEMP_INHIB.1')	1	[1.75, 1.25, 3.47, 1.09, 2.53, 3.57]
679	('cp.1', 'cp.1', 'TEMP_INHIB.1', 'GD.1', 'CU.1', 'overreact.1')	1	[1.75, 1.25, 3.47, 1.09, 1.33, 3.12]
680	('cp.1', 'cp.1', 'temp_inhib.1', 'STRESS_PERC.1', 'lab_neg.1', 'LAB_NEG.1')	1	[1.75, 1.25, 3.47, 1.38, 2.96, 2.29]
681	('cp.1', 'cp.1', 'TEMP_INHIB.1', 'gd.1', 'ins.1', 'temp_inhib.1')	1	[1.75, 1.25, 3.47, 1.09, 2.53, 3.57]
682	('cp.1', 'cp.1', 'TEMP_INHIB.1', 'gd.1', 'INS.1')	1	[1.75, 1.25, 3.47, 1.09, 2.53]
683	('cp.1', 'cp.1', 'TEMP_INHIB.1', 'GD.1', 'cu.1', 'cu.1')	1	[1.75, 1.25, 3.47, 1.09, 1.33, 1.2]
684	('cp.1', 'CP.1', 'CONFLICT.1', 'lab_neg.1', 'lab_neg.1', 'stress_perc.1')	1	[1.75, 1.25, 2.57, 2.29, 2.04, 2.25]
685	('cp.1', 'CP.1', 'CONFLICT.1', 'LAB_NEG.1', 'LAXNESS.1')	1	[1.75, 1.25, 2.57, 2.29, 2.25]
686	('cp.1', 'cp.1', 'cp.1', 'temp_inhib.1', 'stress_par.1', 'LAXNESS.1')	1	[1.74, 1.25, 1.05, 3.41, 1.1, 1.5]
687	('cp.1', 'cp.1', 'cp.1', 'temp_inhib.1', 'STRESS_PAR.1', 'temp_inhib.1')	1	[1.74, 1.25, 1.05, 3.41, 1.1, 2.88]
688	('cp.1', 'cp.1', 'CP.1', 'temp_inhib.1', 'lab_neg.1', 'CU.1')	1	[1.74, 1.25, 1.05, 3.47, 2.67, 1.47]
689	('cp.1', 'CP.1', 'gd.1', 'warmth.1', 'lab_neg.1')	1	[1.74, 1.25, 1.42, 3.91, 1.67]
690	('cp.1', 'CP.1', 'GD.1', 'cu.1', 'support_i.1', 'lab_neg.1')	1	[1.74, 1.25, 1.42, 2.27, 2.73, 1.63]
691	('cp.1', 'cp.1', 'cp.1', 'temp_inhib.1', 'STRESS_PAR.1', 'TEMP_INHIB.1')	1	[1.74, 1.25, 1.05, 3.41, 1.1, 2.88]
692	('cp.1', 'CP.1', 'GD.1', 'cu.1', 'support_i.1', 'LAB_NEG.1')	1	[1.74, 1.25, 1.42, 2.27, 2.73, 1.63]
693	('cp.1', 'CP.1', 'GD.1', 'CU.1', 'stress_par.1', 'emp_cog.1')	1	[1.74, 1.25, 1.42, 2.27, 1.5, 2.33]
694	('cp.1', 'cp.1', 'cp.1', 'conflict.1', 'stress_par.1', 'TEMP_INHIB.1')	1	[1.74, 1.21, 1.05, 2.88, 2.8, 3.26]
695	('cp.1', 'CP.1', 'lab_neg.1', 'TEMP_INHIB.1', 'phq_ans.1')	1	[1.74, 1.21, 1.96, 4.32, 2.67]
696	('CP.1', 'cp.1', 'cp.1', 'cu.1', 'conflict.1', 'CP.1')	1	[1.74, 2.65, 2.05, 2.69, 1.06, 1.85]
697	('cp.1', 'cp.1', 'cp.1', 'conflict.1', 'STRESS_PAR.1')	1	[1.74, 1.21, 1.05, 2.88, 2.8]
698	('cp.1', 'cp.1', 'CP.1', 'WARMTH.1', 'lab_neg.1')	1	[1.74, 1.21, 1.05, 3.25, 2.67]
699	('CP.1', 'cp.1', 'cp.1', 'cu.1', 'conflict.1', 'cp.1')	1	[1.74, 2.65, 2.05, 2.69, 1.06, 1.85]
700	('CP.1', 'cp.1', 'CP.1', 'gd.1', 'PHQ_ANS.1', 'CONFLICT.1')	1	[1.74, 2.65, 2.05, 3.75, 3.33, 3.57]
701	('cp.1', 'cp.1', 'cp.1', 'conflict.1', 'stress_par.1', 'temp_inhib.1')	1	[1.74, 1.21, 1.05, 2.88, 2.8, 3.26]
702	('cp.1', 'cp.1', 'cp.1', 'conflict.1', 'ins.1', 'emp_cog.1')	1	[1.63, 1.25, 1.05, 1.19, 1.07, 4.55]
703	('cp.1', 'cp.1', 'cp.1', 'conflict.1', 'INS.1', 'gd.1')	1	[1.63, 1.25, 1.05, 1.19, 1.07, 2.09]
704	('cp.1', 'cp.1', 'cp.1', 'CONFLICT.1', 'support_i.1')	1	[1.63, 1.25, 1.05, 1.19, 4.6]
705	('cp.1', 'cp.1', 'CP.1', 'TEMP_INHIB.1', 'STRESS_PAR.1')	1	[1.63, 1.25, 1.05, 3.44, 2.4]
706	('cp.1', 'cp.1', 'cp.1', 'conflict.1', 'INS.1', 'GD.1')	1	[1.63, 1.25, 1.05, 1.19, 1.07, 2.09]
707	('cp.1', 'cp.1', 'cp.1', 'CONFLICT.1', 'SUPPORT_I.1', 'LAXNESS.1')	1	[1.63, 1.25, 1.05, 1.19, 4.6, 1.88]
708	('cp.1', 'cp.1', 'CP.1', 'temp_inhib.1', 'STRESS_PERC.1', 'CU.1')	1	[1.59, 1.23, 1.05, 3.36, 1.42, 1.76]
709	('cp.1', 'cp.1', 'CP.1', 'TEMP_INHIB.1', 'stress_par.1', 'conflict.1')	1	[1.63, 1.25, 1.05, 3.44, 2.4, 1.19]
710	('cp.1', 'CP.1', 'temp_foc.1', 'stress_par.1', 'reg.1', 'SUPPORT_I.1')	1	[1.63, 1.25, 3.07, 1.3, 4.5, 4.87]
711	('cp.1', 'cp.1', 'cp.1', 'WARMTH.1', 'gd.1', 'conflict.1')	1	[1.58, 1.21, 1.11, 3.34, 1.26, 2.82]
712	('cp.1', 'CP.1', 'lab_neg.1', 'temp_inhib.1', 'LAXNESS.1')	1	[1.58, 1.21, 2.21, 2.44, 2.0]
713	('cp.1', 'CP.1', 'lab_neg.1', 'TEMP_INHIB.1', 'TEMP_INHIB.1', 'support_i.1')	1	[1.58, 1.21, 2.21, 2.44, 2.69, 2.07]
714	('CP.1', 'gd.1', 'cp.1', 'conflict.1', 'emp_cog.1', 'TEMP_FOC.1')	1	[1.58, 3.59, 1.95, 2.32, 2.33, 2.36]
715	('cp.1', 'cp.1', 'cp.1', 'WARMTH.1', 'GD.1', 'phq_ans.1')	1	[1.58, 1.21, 1.11, 3.34, 1.26, 3.33]
716	('cp.1', 'cp.1', 'CP.1', 'ins.1', 'cu.1', 'LAB_NEG.1')	1	[1.58, 1.21, 1.11, 3.07, 1.21, 1.21]
717	('CP.1', 'gd.1', 'cp.1', 'conflict.1', 'emp_cog.1', 'temp_foc.1')	1	[1.58, 3.59, 1.95, 2.32, 2.33, 2.36]
718	('CP.1', 'gd.1', 'CP.1', 'cu.1', 'REG.1', 'stress_perc.1')	1	[1.58, 3.59, 1.95, 1.33, 3.75, 1.62]
719	('cp.1', 'cp.1', 'WARMTH.1', 'cp.1', 'EMP_AF.1', 'conflict.1')	1	[1.65, 1.25, 3.25, 1.05, 2.33, 2.88]
720	('cp.1', 'cp.1', 'WARMTH.1', 'CP.1', 'ins.1', 'stress_perc.1')	1	[1.65, 1.25, 3.25, 1.05, 3.47, 1.12]
721	('cp.1', 'CP.1', 'TEMP_INHIB.1', 'conflict.1', 'reg.1')	1	[1.65, 1.25, 3.73, 2.32, 3.75]
722	('cp.1', 'cp.1', 'WARMTH.1', 'CP.1', 'ins.1', 'STRESS_PERC.1')	1	[1.65, 1.25, 3.25, 1.05, 3.47, 1.12]
723	('cp.1', 'CP.1', 'temp_inhib.1', 'stress_perc.1', 'support_i.1', 'LAXNESS.1')	1	[1.65, 1.25, 3.73, 2.12, 3.53, 1.38]
724	('CP.1', 'gd.1', 'cp.1', 'phq_dep', 'reg.1', 'conflict.1')	1	[1.65, 4.25, 2.05, 1.33, 4.25, 2.19]
725	('CP.1', 'gd.1', 'CP.1', 'TEMP_FOC.1', 'PHQ_ANS.1', 'CU.1')	1	[1.65, 4.25, 2.05, 1.36, 3.33, 2.4]
726	('cp.1', 'cp.1', 'cp.1', 'gd.1', 'EMP_AF.1', 'TEMP_INHIB.1')	1	[1.45, 1.21, 1.05, 1.26, 2.33, 3.32]
727	('cp.1', 'cp.1', 'cp.1', 'GD.1', 'overreact.1', 'EMP_COG.1')	1	[1.45, 1.21, 1.05, 1.26, 2.38, 4.33]
728	('cp.1', 'CP.1', 'lab_neg.1', 'reg.1', 'stress_par.1', 'lab_neg.1')	1	[1.45, 1.21, 1.69, 4.92, 2.9, 1.09]
729	('cp.1', 'cp.1', 'cp.1', 'GD.1', 'overreact.1', 'emp_cog.1')	1	[1.45, 1.21, 1.05, 1.26, 2.38, 4.33]
730	('cp.1', 'cp.1', 'CP.1', 'TEMP_INHIB.1', 'lab_neg.1', 'cu.1')	1	[1.45, 1.21, 1.05, 3.47, 2.29, 1.2]
731	('cp.1', 'CP.1', 'lab_neg.1', 'reg.1', 'stress_par.1', 'LAB_NEG.1')	1	[1.45, 1.21, 1.69, 4.92, 2.9, 1.09]
732	('cp.1', 'CP.1', 'lab_neg.1', 'REG.1', 'support_i.1')	1	[1.45, 1.21, 1.69, 4.92, 3.4]
733	('cp.1', 'CP.1', 'LAB_NEG.1', 'overreact.1', 'TEMP_INHIB.1', 'support_i.1')	1	[1.45, 1.21, 1.69, 3.12, 3.01, 3.27]
734	('cp.1', 'cp.1', 'cp.1', 'gd.1', 'EMP_AF.1', 'temp_inhib.1')	1	[1.45, 1.21, 1.05, 1.26, 2.33, 3.32]
735	('cp.1', 'cp.1', 'WARMTH.1', 'TEMP_INHIB.1', 'emp_cog.1', 'support_e.1')	1	[1.53, 1.17, 3.25, 3.41, 4.33, 4.6]
736	('cp.1', 'cp.1', 'WARMTH.1', 'TEMP_INHIB.1', 'EMP_COG.1', 'EMP_AF.1')	1	[1.53, 1.17, 3.25, 3.41, 4.33, 2.33]
737	('cp.1', 'CP.1', 'lab_neg.1', 'conflict.1', 'support_e.1', 'emp_af.1')	1	[1.53, 1.17, 3.13, 1.39, 4.33, 3.45]
738	('cp.1', 'cp.1', 'WARMTH.1', 'temp_inhib.1', 'LAXNESS.1', 'STRESS_PERC.1')	1	[1.53, 1.17, 3.25, 3.41, 1.62, 1.25]
739	('cp.1', 'cp.1', 'WARMTH.1', 'TEMP_INHIB.1', 'emp_cog.1', 'SUPPORT_E.1')	1	[1.53, 1.17, 3.25, 3.41, 4.33, 4.6]
740	('cp.1', 'CP.1', 'lab_neg.1', 'conflict.1', 'support_e.1', 'EMP_AF.1')	1	[1.53, 1.17, 3.13, 1.39, 4.33, 3.45]
741	('CP.1', 'cp.1', 'cp.1', 'LAB_NEG.1', 'OVERREACT.1', 'emp_cog.1')	1	[1.53, 2.65, 1.74, 1.79, 3.38, 3.89]
742	('cp.1', 'cp.1', 'CP.1', 'ins.1', 'REG.1', 'emp_af.1')	1	[1.58, 1.26, 1.05, 2.0, 3.25, 3.89]
743	('cp.1', 'cp.1', 'CP.1', 'INS.1', 'stress_perc.1', 'lab_neg.1')	1	[1.58, 1.26, 1.05, 2.0, 1.38, 1.83]
744	('CP.1', 'cp.1', 'cp.1', 'conflict.1', 'gd.1', 'temp_foc.1')	1	[1.58, 2.7, 1.95, 1.06, 2.25, 4.28]
745	('cp.1', 'cp.1', 'cp.1', 'temp_inhib.1', 'conflict.1', 'REG.1')	1	[1.58, 1.26, 1.05, 3.41, 2.26, 4.38]
746	('cp.1', 'cp.1', 'CP.1', 'ins.1', 'REG.1', 'EMP_AF.1')	1	[1.58, 1.26, 1.05, 2.0, 3.25, 3.89]
747	('cp.1', 'CP.1', 'stress_par.1', 'REG.1', 'conflict.1', 'emp_cog.1')	1	[1.58, 1.26, 1.9, 3.59, 1.06, 4.78]
748	('cp.1', 'CP.1', 'STRESS_PAR.1', 'support_i.1', 'WARMTH.1')	1	[1.58, 1.26, 1.9, 3.0, 3.66]
749	('CP.1', 'cp.1', 'cp.1', 'conflict.1', 'gd.1', 'TEMP_FOC.1')	1	[1.58, 2.7, 1.95, 1.06, 2.25, 4.28]
750	('CP.1', 'cp.1', 'CP.1', 'EMP_AF.1', 'stress_perc.1')	1	[1.58, 2.7, 1.95, 3.45, 1.58]
751	('cp.1', 'cp.1', 'temp_inhib.1', 'reg.1', 'OVERREACT.1')	1	[1.26, 1.05, 3.82, 4.09, 1.75]
752	('cp.1', 'cp.1', 'temp_inhib.1', 'REG.1', 'laxness.1')	1	[1.26, 1.05, 3.82, 4.09, 1.5]
753	('cp.1', 'cp.1', 'temp_inhib.1', 'REG.1', 'LAXNESS.1', 'temp_foc.1')	1	[1.26, 1.05, 3.82, 4.09, 1.5, 2.5]
754	('cp.1', 'cp.1', 'TEMP_INHIB.1', 'cu.1', 'stress_par.1', 'EMP_AF.1')	1	[1.26, 1.05, 3.82, 1.6, 2.8, 2.33]
755	('cp.1', 'CP.1', 'conflict.1', 'stress_perc.1', 'STRESS_PAR.1')	1	[1.26, 1.05, 1.44, 3.12, 2.5]
756	('cp.1', 'cp.1', 'temp_inhib.1', 'REG.1', 'LAXNESS.1', 'TEMP_FOC.1')	1	[1.26, 1.05, 3.82, 4.09, 1.5, 2.5]
757	('cp.1', 'CP.1', 'conflict.1', 'stress_perc.1', 'stress_par.1', 'TEMP_INHIB.1')	1	[1.26, 1.05, 1.44, 3.12, 2.5, 3.07]
758	('cp.1', 'CP.1', 'CONFLICT.1', 'STRESS_PERC.1', 'ins.1', 'ins.1')	1	[1.26, 1.05, 1.44, 1.38, 4.2, 1.85]
759	('CP.1', 'cp.1', 'CP.1', 'cu.1', 'CU.1', 'lab_neg.1')	1	[1.26, 3.05, 1.74, 2.93, 2.69, 2.71]
760	('cp.1', 'cp.1', 'WARMTH.1', 'temp_inhib.1', 'LAXNESS.1', 'reg.1')	1	[1.74, 1.15, 3.34, 3.57, 1.88, 4.01]
761	('cp.1', 'cp.1', 'WARMTH.1', 'TEMP_INHIB.1', 'cu.1', 'EMP_AF.1')	1	[1.74, 1.15, 3.34, 3.57, 1.21, 2.33]
762	('cp.1', 'cp.1', 'WARMTH.1', 'TEMP_INHIB.1', 'CU.1', 'EMP_COG.1')	1	[1.74, 1.15, 3.34, 3.57, 1.21, 4.33]
763	('cp.1', 'CP.1', 'TEMP_INHIB.1', 'gd.1', 'stress_par.1', 'emp_cog.1')	1	[1.74, 1.15, 3.57, 1.92, 3.3, 2.55]
764	('cp.1', 'cp.1', 'WARMTH.1', 'temp_inhib.1', 'laxness.1', 'EMP_COG.1')	1	[1.74, 1.15, 3.34, 3.57, 1.88, 4.78]
765	('cp.1', 'cp.1', 'WARMTH.1', 'temp_inhib.1', 'LAXNESS.1', 'REG.1')	1	[1.74, 1.15, 3.34, 3.57, 1.88, 4.01]
766	('cp.1', 'cp.1', 'WARMTH.1', 'TEMP_INHIB.1', 'CU.1', 'emp_cog.1')	1	[1.74, 1.15, 3.34, 3.57, 1.21, 4.33]
767	('cp.1', 'CP.1', 'temp_inhib.1', 'cp.1', 'EMP_AF.1', 'conflict.1')	1	[1.74, 1.15, 3.57, 1.25, 4.33, 2.01]
768	('CP.1', 'cp.1', 'cu.1', 'lab_neg.1', 'lab_neg.1', 'warmth.1')	1	[1.74, 3.05, 2.93, 3.21, 2.04, 3.5]
769	('cp.1', 'cp.1', 'temp_inhib.1', 'STRESS_PERC.1', 'phq_dep', 'gd.1')	1	[1.58, 1.21, 3.41, 1.38, 2.0, 1.09]
770	('cp.1', 'cp.1', 'TEMP_INHIB.1', 'cu.1', 'EMP_COG.1', 'WARMTH.1')	1	[1.58, 1.21, 3.41, 1.21, 3.45, 3.91]
771	('cp.1', 'cp.1', 'TEMP_INHIB.1', 'CU.1', 'cp.1', 'conflict.1')	1	[1.58, 1.21, 3.41, 1.21, 1.17, 1.06]
772	('cp.1', 'cp.1', 'TEMP_INHIB.1', 'CU.1', 'CP.1', 'emp_af.1')	1	[1.58, 1.21, 3.41, 1.21, 1.17, 3.22]
773	('cp.1', 'CP.1', 'temp_foc.1', 'STRESS_PAR.1', 'LAXNESS.1', 'REG.1')	1	[1.58, 1.21, 3.07, 2.9, 2.0, 4.01]
774	('cp.1', 'CP.1', 'TEMP_FOC.1', 'cp.1', 'reg.1', 'PHQ_ANS.1')	1	[1.58, 1.21, 3.07, 1.37, 4.25, 1.33]
775	('cp.1', 'cp.1', 'TEMP_INHIB.1', 'cu.1', 'emp_cog.1', 'LAXNESS.1')	1	[1.58, 1.21, 3.41, 1.21, 3.45, 1.25]
776	('cp.1', 'cp.1', 'TEMP_INHIB.1', 'CU.1', 'cp.1', 'CONFLICT.1')	1	[1.58, 1.21, 3.41, 1.21, 1.17, 1.06]
777	('cp.1', 'CP.1', 'temp_foc.1', 'STRESS_PAR.1', 'LAXNESS.1', 'reg.1')	1	[1.58, 1.21, 3.07, 2.9, 2.0, 4.01]
778	('CP.1', 'cp.1', 'emp_cog.1', 'gd.1', 'stress_par.1', 'INS.1')	1	[1.58, 3.05, 3.11, 3.73, 3.4, 1.47]
779	('CP.1', 'cp.1', 'EMP_COG.1', 'lab_neg.1', 'conflict.1', 'LAXNESS.1')	1	[1.58, 3.05, 3.11, 2.11, 1.06, 1.25]
780	('cp.1', 'CP.1', 'temp_foc.1', 'stress_par.1', 'lab_neg.1', 'EMP_AF.1')	1	[1.58, 1.21, 3.07, 2.9, 1.46, 4.33]
781	('cp.1', 'cp.1', 'cp.1', 'cu.1', 'temp_inhib.1', 'CU.1')	1	[1.63, 1.21, 1.05, 1.6, 3.41, 1.2]
782	('cp.1', 'cp.1', 'CP.1', 'temp_inhib.1', 'stress_perc.1', 'PHQ_DEP')	1	[1.63, 1.21, 1.05, 3.47, 1.62, 1.33]
783	('cp.1', 'cp.1', 'CP.1', 'TEMP_INHIB.1', 'cu.1', 'PHQ_ANS.1')	1	[1.63, 1.21, 1.05, 3.47, 1.07, 3.33]
784	('cp.1', 'cp.1', 'CP.1', 'TEMP_INHIB.1', 'CU.1', 'lab_neg.1')	1	[1.59, 1.23, 1.05, 3.4, 1.14, 1.74]
785	('cp.1', 'CP.1', 'TEMP_INHIB.1', 'laxness.1', 'emp_cog.1', 'SUPPORT_E.1')	1	[1.63, 1.21, 2.69, 2.62, 2.11, 4.73]
786	('CP.1', 'gd.1', 'cp.1', 'conflict.1', 'ins.1', 'warmth.1')	1	[1.63, 3.25, 1.95, 1.06, 2.6, 4.5]
787	('cp.1', 'cp.1', 'cp.1', 'cu.1', 'temp_inhib.1', 'cu.1')	1	[1.63, 1.21, 1.05, 1.6, 3.41, 1.2]
788	('cp.1', 'cp.1', 'cp.1', 'CU.1', 'stress_par.1', 'REG.1')	1	[1.63, 1.21, 1.05, 1.6, 2.2, 4.01]
789	('cp.1', 'cp.1', 'CP.1', 'TEMP_INHIB.1', 'cu.1', 'phq_ans.1')	1	[1.63, 1.21, 1.05, 3.47, 1.07, 3.33]
790	('CP.1', 'gd.1', 'cp.1', 'conflict.1', 'ins.1', 'WARMTH.1')	1	[1.63, 3.25, 1.95, 1.06, 2.6, 4.5]
791	('cp.1', 'cp.1', 'TEMP_INHIB.1', 'cp.1', 'support_e.1', 'temp_foc.1')	1	[1.55, 1.25, 3.82, 1.15, 2.47, 4.42]
792	('cp.1', 'cp.1', 'TEMP_INHIB.1', 'cp.1', 'SUPPORT_E.1', 'SUPPORT_I.1')	1	[1.55, 1.25, 3.82, 1.15, 2.47, 4.07]
793	('cp.1', 'cp.1', 'TEMP_INHIB.1', 'CP.1', 'SUPPORT_E.1', 'overreact.1')	1	[1.55, 1.25, 3.82, 1.15, 4.33, 1.38]
794	('cp.1', 'CP.1', 'TEMP_INHIB.1', 'TEMP_FOC.1', 'cp.1', 'TEMP_INHIB.1')	1	[1.55, 1.25, 2.65, 4.07, 1.35, 3.62]
795	('cp.1', 'cp.1', 'TEMP_INHIB.1', 'CP.1', 'SUPPORT_E.1', 'OVERREACT.1')	1	[1.55, 1.25, 3.82, 1.15, 4.33, 1.38]
796	('cp.1', 'CP.1', 'TEMP_INHIB.1', 'temp_foc.1', 'REG.1', 'support_i.1')	1	[1.55, 1.25, 2.65, 4.07, 3.59, 3.8]
797	('cp.1', 'cp.1', 'cp.1', 'cu.1', 'EMP_AF.1', 'LAB_NEG.1')	1	[1.74, 1.21, 1.05, 1.67, 2.33, 1.13]
798	('cp.1', 'cp.1', 'CP.1', 'stress_perc.1', 'cu.1')	1	[1.74, 1.21, 1.05, 1.12, 1.07]
799	('cp.1', 'CP.1', 'TEMP_INHIB.1', 'conflict.1', 'cp.1', 'ins.1')	1	[1.74, 1.21, 3.32, 1.06, 1.35, 2.07]
800	('cp.1', 'cp.1', 'cp.1', 'cu.1', 'EMP_AF.1', 'lab_neg.1')	1	[1.74, 1.21, 1.05, 1.67, 2.33, 1.13]
801	('cp.1', 'cp.1', 'CP.1', 'STRESS_PERC.1', 'temp_inhib.1', 'ins.1')	1	[1.74, 1.21, 1.05, 1.12, 3.47, 2.93]
802	('cp.1', 'cp.1', 'CP.1', 'STRESS_PERC.1', 'TEMP_INHIB.1', 'LAXNESS.1')	1	[1.74, 1.21, 1.05, 1.12, 3.47, 1.12]
803	('cp.1', 'CP.1', 'temp_inhib.1', 'lab_neg.1', 'CU.1', 'REG.1')	1	[1.74, 1.21, 3.32, 2.07, 1.6, 3.75]
804	('cp.1', 'CP.1', 'temp_inhib.1', 'LAB_NEG.1', 'support_e.1')	1	[1.74, 1.21, 3.32, 2.07, 2.73]
805	('cp.1', 'CP.1', 'temp_inhib.1', 'LAB_NEG.1', 'SUPPORT_E.1', 'gd.1')	1	[1.74, 1.21, 3.32, 2.07, 2.73, 1.09]
806	('CP.1', 'cp.1', 'cu.1', 'CP.1', 'REG.1', 'emp_cog.1')	1	[1.74, 3.05, 2.93, 2.1, 4.38, 2.78]
807	('cp.1', 'cp.1', 'temp_inhib.1', 'temp_foc.1', 'CONFLICT.1', 'STRESS_PAR.1')	1	[1.53, 1.25, 3.94, 3.07, 2.44, 1.7]
808	('cp.1', 'cp.1', 'temp_inhib.1', 'TEMP_FOC.1', 'STRESS_PAR.1')	1	[1.53, 1.25, 3.94, 3.07, 2.5]
809	('cp.1', 'cp.1', 'TEMP_INHIB.1', 'gd.1', 'conflict.1', 'EMP_AF.1')	1	[1.53, 1.25, 3.94, 1.09, 1.31, 2.33]
810	('cp.1', 'cp.1', 'TEMP_INHIB.1', 'gd.1', 'CONFLICT.1', 'CONFLICT.1')	1	[1.53, 1.25, 3.94, 1.09, 1.31, 1.81]
811	('cp.1', 'cp.1', 'TEMP_INHIB.1', 'GD.1', 'overreact.1', 'stress_perc.1')	1	[1.53, 1.25, 3.94, 1.09, 2.12, 2.5]
812	('cp.1', 'CP.1', 'REG.1', 'TEMP_INHIB.1', 'support_i.1', 'SUPPORT_E.1')	1	[1.53, 1.25, 3.92, 2.69, 2.73, 1.4]
813	('cp.1', 'cp.1', 'temp_inhib.1', 'temp_foc.1', 'conflict.1', 'temp_foc.1')	1	[1.53, 1.25, 3.94, 3.07, 2.44, 1.5]
814	('cp.1', 'cp.1', 'temp_inhib.1', 'temp_foc.1', 'CONFLICT.1', 'stress_par.1')	1	[1.53, 1.25, 3.94, 3.07, 2.44, 1.7]
815	('cp.1', 'cp.1', 'temp_inhib.1', 'TEMP_FOC.1', 'stress_par.1', 'gd.1')	1	[1.53, 1.25, 3.94, 3.07, 2.5, 1.25]
816	('cp.1', 'cp.1', 'TEMP_INHIB.1', 'gd.1', 'CONFLICT.1', 'conflict.1')	1	[1.53, 1.25, 3.94, 1.09, 1.31, 1.81]
817	('cp.1', 'cp.1', 'TEMP_INHIB.1', 'GD.1', 'OVERREACT.1', 'TEMP_FOC.1')	1	[1.53, 1.25, 3.94, 1.09, 2.12, 4.07]
818	('cp.1', 'CP.1', 'reg.1', 'TEMP_FOC.1', 'CU.1', 'EMP_AF.1')	1	[1.53, 1.25, 3.92, 4.14, 1.27, 3.0]
819	('cp.1', 'cp.1', 'cp.1', 'gd.1', 'lab_neg.1', 'EMP_COG.1')	1	[1.74, 1.26, 1.05, 1.59, 2.09, 3.0]
820	('cp.1', 'cp.1', 'cp.1', 'GD.1', 'CONFLICT.1')	1	[1.74, 1.26, 1.05, 1.59, 2.57]
821	('cp.1', 'CP.1', 'conflict.1', 'ins.1', 'stress_par.1', 'reg.1')	1	[1.74, 1.26, 1.56, 2.19, 1.5, 4.09]
822	('cp.1', 'cp.1', 'cp.1', 'GD.1', 'conflict.1', 'REG.1')	1	[1.74, 1.26, 1.05, 1.59, 2.57, 4.01]
823	('cp.1', 'cp.1', 'CP.1', 'temp_inhib.1', 'STRESS_PERC.1', 'phq_ans.1')	1	[1.71, 1.26, 1.05, 3.42, 1.66, 3.33]
824	('cp.1', 'cp.1', 'WARMTH.1', 'gd.1', 'conflict.1', 'TEMP_INHIB.1')	1	[1.37, 1.11, 3.34, 1.09, 2.76, 2.62]
825	('CP.1', 'cp.1', 'CONFLICT.1', 'LAXNESS.1', 'SUPPORT_E.1', 'stress_par.1')	1	[1.37, 1.89, 1.54, 2.88, 4.73, 1.2]
826	('cp.1', 'cp.1', 'WARMTH.1', 'GD.1', 'phq_dep', 'TEMP_FOC.1')	1	[1.37, 1.11, 3.34, 1.09, 3.0, 2.93]
827	('cp.1', 'CP.1', 'ins.1', 'ins.1', 'conflict.1', 'ins.1')	1	[1.37, 1.11, 4.47, 3.07, 1.06, 2.07]
828	('cp.1', 'CP.1', 'ins.1', 'INS.1', 'warmth.1', 'reg.1')	1	[1.37, 1.11, 4.47, 3.07, 4.41, 4.67]
829	('CP.1', 'cp.1', 'CONFLICT.1', 'laxness.1', 'gd.1', 'support_i.1')	1	[1.37, 1.89, 1.54, 2.88, 2.17, 2.73]
830	('CP.1', 'CP.1', 'cp.1', 'CONFLICT.1', 'gd.1', 'STRESS_PAR.1')	1	[1.37, 1.89, 2.7, 1.56, 3.75, 3.8]
831	('cp.1', 'lab_neg.1', 'conflict.1', 'gd.1', 'emp_cog.1', 'cp.1')	1	[1.26, 2.96, 1.06, 1.84, 3.45, 1.05]
832	('cp.1', 'lab_neg.1', 'conflict.1', 'gd.1', 'EMP_COG.1', 'REG.1')	1	[1.26, 2.96, 1.06, 1.84, 3.45, 3.59]
833	('cp.1', 'lab_neg.1', 'CONFLICT.1', 'WARMTH.1', 'TEMP_INHIB.1', 'CONFLICT.1')	1	[1.26, 2.96, 1.06, 3.25, 3.32, 2.07]
834	('CP.1', 'cp.1', 'ins.1', 'gd.1', 'CU.1', 'gd.1')	1	[1.26, 2.15, 2.0, 1.59, 1.07, 1.09]
835	('CP.1', 'cp.1', 'INS.1', 'lab_neg.1', 'conflict.1', 'support_i.1')	1	[1.26, 2.15, 2.0, 2.21, 2.44, 2.73]
836	('cp.1', 'lab_neg.1', 'conflict.1', 'gd.1', 'emp_cog.1', 'CP.1')	1	[1.26, 2.96, 1.06, 1.84, 3.45, 1.05]
837	('cp.1', 'lab_neg.1', 'CONFLICT.1', 'WARMTH.1', 'temp_inhib.1', 'conflict.1')	1	[1.26, 2.96, 1.06, 3.25, 3.32, 1.81]
838	('cp.1', 'lab_neg.1', 'CONFLICT.1', 'WARMTH.1', 'TEMP_INHIB.1', 'conflict.1')	1	[1.26, 2.96, 1.06, 3.25, 3.32, 2.07]
839	('cp.1', 'temp_inhib.1', 'STRESS_PERC.1', 'TEMP_INHIB.1', 'lab_neg.1', 'EMP_COG.1')	1	[1.26, 3.47, 1.38, 3.19, 1.59, 4.78]
840	('cp.1', 'TEMP_INHIB.1', 'conflict.1', 'cp.1', 'EMP_AF.1', 'gd.1')	1	[1.26, 3.47, 1.19, 1.15, 2.33, 2.09]
841	('cp.1', 'TEMP_INHIB.1', 'conflict.1', 'CP.1', 'SUPPORT_E.1', 'LAB_NEG.1')	1	[1.26, 3.47, 1.19, 1.15, 3.93, 1.79]
842	('cp.1', 'TEMP_INHIB.1', 'CONFLICT.1', 'temp_foc.1', 'stress_par.1')	1	[1.26, 3.47, 1.19, 2.43, 2.8]
843	('cp.1', 'TEMP_INHIB.1', 'CONFLICT.1', 'TEMP_FOC.1', 'lab_neg.1', 'SUPPORT_E.1')	1	[1.26, 3.47, 1.19, 2.43, 1.21, 4.6]
844	('CP.1', 'cp.1', 'lab_neg.1', 'WARMTH.1', 'CONFLICT.1', 'OVERREACT.1')	1	[1.26, 1.79, 1.82, 4.25, 2.19, 2.62]
845	('cp.1', 'temp_inhib.1', 'STRESS_PERC.1', 'TEMP_INHIB.1', 'lab_neg.1', 'emp_cog.1')	1	[1.26, 3.47, 1.38, 3.19, 1.59, 4.78]
846	('cp.1', 'TEMP_INHIB.1', 'conflict.1', 'cp.1', 'EMP_AF.1', 'GD.1')	1	[1.26, 3.47, 1.19, 1.15, 2.33, 2.09]
847	('cp.1', 'TEMP_INHIB.1', 'conflict.1', 'CP.1', 'support_e.1', 'reg.1')	1	[1.26, 3.47, 1.19, 1.15, 3.93, 3.67]
848	('cp.1', 'TEMP_INHIB.1', 'conflict.1', 'CP.1', 'SUPPORT_E.1', 'lab_neg.1')	1	[1.26, 3.47, 1.19, 1.15, 3.93, 1.79]
849	('cp.1', 'TEMP_INHIB.1', 'CONFLICT.1', 'TEMP_FOC.1', 'LAB_NEG.1', 'REG.1')	1	[1.26, 3.47, 1.19, 2.43, 1.21, 3.42]
850	('cp.1', 'cp.1', 'temp_inhib.1', 'STRESS_PERC.1', 'CU.1')	1	[1.5, 1.15, 3.36, 1.56, 1.7]
851	('cp.1', 'CP.1', 'cp.1', 'TEMP_INHIB.1', 'ins.1', 'temp_foc.1')	1	[1.45, 1.05, 1.21, 3.32, 2.27, 3.65]
852	('cp.1', 'CP.1', 'CP.1', 'temp_inhib.1', 'CU.1')	1	[1.45, 1.05, 1.21, 2.59, 1.87]
853	('CP.1', 'cp.1', 'cp.1', 'CU.1', 'TEMP_INHIB.1', 'emp_cog.1')	1	[1.45, 2.05, 1.74, 1.07, 3.44, 3.0]
854	('cp.1', 'CP.1', 'cp.1', 'TEMP_INHIB.1', 'ins.1', 'TEMP_FOC.1')	1	[1.45, 1.05, 1.21, 3.32, 2.27, 3.65]
855	('cp.1', 'CP.1', 'cp.1', 'TEMP_INHIB.1', 'INS.1', 'temp_inhib.1')	1	[1.45, 1.05, 1.21, 3.32, 2.27, 3.57]
856	('CP.1', 'CP.1', 'cu.1', 'phq_dep', 'emp_cog.1')	1	[1.45, 2.05, 1.91, 1.33, 3.45]
857	('cp.1', 'cp.1', 'cp.1', 'TEMP_INHIB.1', 'emp_af.1', 'STRESS_PERC.1')	1	[1.74, 1.26, 1.11, 3.41, 3.45, 1.88]
858	('cp.1', 'CP.1', 'lab_neg.1', 'OVERREACT.1', 'SUPPORT_E.1', 'CONFLICT.1')	1	[1.74, 1.26, 1.96, 2.62, 2.07, 2.32]
859	('cp.1', 'CP.1', 'LAB_NEG.1', 'stress_perc.1', 'reg.1', 'CU.1')	1	[1.74, 1.26, 1.96, 1.88, 4.42, 1.73]
860	('cp.1', 'cp.1', 'cp.1', 'temp_inhib.1', 'conflict.1', 'phq_ans.1')	1	[1.74, 1.26, 1.11, 3.41, 1.69, 3.33]
861	('cp.1', 'CP.1', 'lab_neg.1', 'overreact.1', 'conflict.1', 'reg.1')	1	[1.74, 1.26, 1.96, 2.62, 1.19, 4.92]
862	('cp.1', 'cp.1', 'cp.1', 'temp_foc.1', 'support_e.1')	1	[1.74, 1.21, 1.05, 3.78, 4.33]
863	('cp.1', 'cp.1', 'cp.1', 'TEMP_FOC.1', 'emp_af.1', 'TEMP_FOC.1')	1	[1.74, 1.21, 1.05, 3.78, 3.89, 4.93]
864	('cp.1', 'cp.1', 'cp.1', 'TEMP_FOC.1', 'EMP_AF.1', 'gd.1')	1	[1.74, 1.21, 1.05, 3.78, 3.89, 3.17]
865	('cp.1', 'cp.1', 'CP.1', 'TEMP_INHIB.1', 'GD.1', 'temp_foc.1')	1	[1.74, 1.21, 1.05, 3.47, 1.42, 3.64]
866	('cp.1', 'CP.1', 'stress_par.1', 'phq_dep', 'gd.1', 'lab_neg.1')	1	[1.74, 1.21, 2.5, 2.67, 1.75, 1.21]
867	('cp.1', 'cp.1', 'cp.1', 'temp_foc.1', 'SUPPORT_E.1', 'EMP_COG.1')	1	[1.74, 1.21, 1.05, 3.78, 4.33, 3.45]
868	('cp.1', 'cp.1', 'cp.1', 'TEMP_FOC.1', 'emp_af.1', 'temp_foc.1')	1	[1.74, 1.21, 1.05, 3.78, 3.89, 4.93]
869	('cp.1', 'cp.1', 'cp.1', 'TEMP_FOC.1', 'EMP_AF.1', 'GD.1')	1	[1.74, 1.21, 1.05, 3.78, 3.89, 3.17]
870	('cp.1', 'CP.1', 'STRESS_PAR.1', 'TEMP_FOC.1', 'SUPPORT_E.1', 'emp_cog.1')	1	[1.74, 1.21, 2.5, 2.78, 4.33, 3.45]
871	('cp.1', 'cp.1', 'cp.1', 'emp_cog.1', 'emp_cog.1')	1	[1.74, 1.26, 1.05, 3.89, 2.55]
872	('cp.1', 'cp.1', 'cp.1', 'emp_cog.1', 'EMP_COG.1', 'support_e.1')	1	[1.74, 1.26, 1.05, 3.89, 2.55, 4.06]
873	('cp.1', 'cp.1', 'cp.1', 'EMP_COG.1', 'conflict.1', 'EMP_AF.1')	1	[1.74, 1.26, 1.05, 3.89, 2.88, 2.33]
874	('cp.1', 'cp.1', 'CP.1', 'WARMTH.1', 'CONFLICT.1', 'CONFLICT.1')	1	[1.74, 1.26, 1.05, 3.25, 1.44, 2.32]
875	('cp.1', 'cp.1', 'cp.1', 'emp_cog.1', 'EMP_COG.1', 'SUPPORT_E.1')	1	[1.74, 1.26, 1.05, 3.89, 2.55, 4.06]
876	('cp.1', 'cp.1', 'CP.1', 'WARMTH.1', 'conflict.1', 'SUPPORT_E.1')	1	[1.74, 1.26, 1.05, 3.25, 1.44, 1.93]
877	('cp.1', 'CP.1', 'temp_inhib.1', 'lab_neg.1', 'stress_par.1', 'TEMP_INHIB.1')	1	[1.74, 1.26, 3.07, 3.04, 1.5, 2.62]
878	('cp.1', 'CP.1', 'TEMP_INHIB.1', 'overreact.1', 'stress_par.1', 'ins.1')	1	[1.74, 1.26, 3.07, 1.88, 1.1, 2.8]
879	('CP.1', 'cp.1', 'cu.1', 'warmth.1', 'CONFLICT.1')	1	[1.74, 2.65, 1.91, 3.5, 3.07]
880	('CP.1', 'cp.1', 'CU.1', 'LAXNESS.1', 'STRESS_PAR.1', 'PHQ_DEP')	1	[1.74, 2.65, 1.91, 1.25, 3.1, 1.33]
881	('cp.1', 'cp.1', 'CP.1', 'ins.1', 'stress_par.1', 'stress_perc.1')	1	[1.65, 1.25, 1.05, 1.85, 1.7, 1.12]
882	('cp.1', 'cp.1', 'CP.1', 'ins.1', 'STRESS_PAR.1', 'conflict.1')	1	[1.65, 1.25, 1.05, 1.85, 1.7, 1.75]
883	('cp.1', 'cp.1', 'CP.1', 'INS.1', 'CU.1', 'emp_af.1')	1	[1.65, 1.25, 1.05, 1.85, 1.8, 3.89]
884	('cp.1', 'CP.1', 'TEMP_FOC.1', 'emp_cog.1', 'STRESS_PAR.1')	1	[1.65, 1.25, 3.22, 3.0, 2.2]
885	('cp.1', 'cp.1', 'CP.1', 'ins.1', 'stress_par.1', 'STRESS_PERC.1')	1	[1.65, 1.25, 1.05, 1.85, 1.7, 1.12]
886	('cp.1', 'cp.1', 'CP.1', 'INS.1', 'CU.1', 'EMP_AF.1')	1	[1.65, 1.25, 1.05, 1.85, 1.8, 3.89]
887	('cp.1', 'CP.1', 'TEMP_FOC.1', 'emp_cog.1', 'stress_par.1', 'CU.1')	1	[1.65, 1.25, 3.22, 3.0, 2.2, 1.27]
888	('CP.1', 'cp.1', 'lab_neg.1', 'CP.1')	1	[1.65, 2.7, 2.13, 2.5]
889	('cp.1', 'cp.1', 'gd.1', 'conflict.1', 'temp_inhib.1', 'overreact.1')	1	[1.45, 1.17, 1.09, 2.76, 4.82, 3.38]
890	('cp.1', 'cp.1', 'gd.1', 'conflict.1', 'TEMP_INHIB.1', 'reg.1')	1	[1.45, 1.17, 1.09, 2.76, 4.82, 4.42]
891	('cp.1', 'cp.1', 'GD.1', 'INS.1', 'CONFLICT.1', 'support_i.1')	1	[1.45, 1.17, 1.09, 1.07, 1.44, 1.8]
892	('cp.1', 'CP.1', 'REG.1', 'warmth.1', 'cu.1', 'emp_cog.1')	1	[1.45, 1.17, 3.75, 3.91, 1.07, 4.55]
893	('CP.1', 'cp.1', 'INS.1', 'conflict.1', 'reg.1', 'EMP_AF.1')	1	[1.45, 1.74, 2.0, 1.31, 4.25, 3.45]
894	('cp.1', 'cp.1', 'gd.1', 'conflict.1', 'temp_inhib.1', 'OVERREACT.1')	1	[1.45, 1.17, 1.09, 2.76, 4.82, 3.38]
895	('cp.1', 'cp.1', 'gd.1', 'conflict.1', 'TEMP_INHIB.1', 'REG.1')	1	[1.45, 1.17, 1.09, 2.76, 4.82, 4.42]
896	('cp.1', 'cp.1', 'GD.1', 'INS.1', 'conflict.1', 'lab_neg.1')	1	[1.45, 1.17, 1.09, 1.07, 1.44, 1.91]
897	('cp.1', 'CP.1', 'reg.1', 'reg.1', 'lab_neg.1')	1	[1.45, 1.17, 3.75, 3.59, 1.9]
898	('cp.1', 'CP.1', 'REG.1', 'warmth.1', 'cu.1', 'EMP_COG.1')	1	[1.45, 1.17, 3.75, 3.91, 1.07, 4.55]
899	('cp.1', 'CP.1', 'REG.1', 'WARMTH.1', 'temp_inhib.1', 'STRESS_PERC.1')	1	[1.45, 1.17, 3.75, 3.91, 3.41, 2.88]
900	('cp.1', 'CP.1', 'REG.1', 'WARMTH.1', 'TEMP_INHIB.1', 'TEMP_FOC.1')	1	[1.45, 1.17, 3.75, 3.91, 3.41, 4.21]
901	('cp.1', 'cp.1', 'cp.1', 'conflict.1', 'cu.1', 'stress_par.1')	1	[1.75, 1.25, 1.05, 2.88, 1.53, 2.8]
902	('cp.1', 'CP.1', 'ins.1', 'conflict.1', 'lab_neg.1')	1	[1.75, 1.25, 2.0, 1.19, 1.18]
903	('cp.1', 'CP.1', 'INS.1', 'LAB_NEG.1', 'PHQ_DEP', 'support_i.1')	1	[1.75, 1.25, 2.0, 1.69, 2.0, 3.0]
904	('CP.1', 'cp.1', 'ins.1', 'OVERREACT.1', 'lab_neg.1', 'REG.1')	1	[1.75, 2.1, 2.13, 2.12, 1.93, 4.59]
905	('cp.1', 'cp.1', 'cp.1', 'conflict.1', 'cu.1', 'STRESS_PAR.1')	1	[1.75, 1.25, 1.05, 2.88, 1.53, 2.8]
906	('cp.1', 'cp.1', 'cp.1', 'conflict.1', 'CU.1', 'INS.1')	1	[1.75, 1.25, 1.05, 2.88, 1.53, 2.41]
907	('cp.1', 'cp.1', 'CP.1', 'temp_inhib.1', 'STRESS_PERC.1', 'SUPPORT_E.1')	1	[1.75, 1.25, 1.05, 3.19, 2.38, 4.87]
908	('cp.1', 'CP.1', 'INS.1', 'lab_neg.1', 'OVERREACT.1', 'gd.1')	1	[1.75, 1.25, 2.0, 1.69, 2.12, 1.09]
909	('CP.1', 'CP.1', 'REG.1', 'laxness.1', 'OVERREACT.1', 'emp_af.1')	1	[1.75, 2.1, 3.42, 2.62, 1.75, 3.0]
910	('cp.1', 'cp.1', 'WARMTH.1', 'TEMP_INHIB.1', 'gd.1', 'lab_neg.1')	1	[1.74, 1.17, 3.25, 3.32, 1.26, 2.04]
911	('cp.1', 'cp.1', 'WARMTH.1', 'TEMP_INHIB.1', 'GD.1', 'phq_dep')	1	[1.74, 1.17, 3.25, 3.32, 1.26, 3.0]
912	('cp.1', 'CP.1', 'ins.1', 'cp.1', 'temp_inhib.1', 'STRESS_PERC.1')	1	[1.74, 1.17, 3.4, 1.25, 3.32, 2.38]
913	('cp.1', 'CP.1', 'ins.1', 'cp.1', 'TEMP_INHIB.1', 'ins.1')	1	[1.74, 1.17, 3.4, 1.25, 3.32, 1.87]
914	('cp.1', 'cp.1', 'cp.1', 'emp_cog.1', 'support_e.1', 'EMP_COG.1')	1	[1.75, 1.26, 1.05, 3.89, 4.6, 2.78]
915	('cp.1', 'cp.1', 'cp.1', 'EMP_COG.1', 'stress_par.1', 'TEMP_INHIB.1')	1	[1.75, 1.26, 1.05, 3.89, 2.8, 3.28]
916	('cp.1', 'CP.1', 'conflict.1', 'conflict.1', 'ins.1', 'PHQ_ANS.1')	1	[1.75, 1.26, 1.56, 1.06, 2.53, 1.33]
917	('cp.1', 'cp.1', 'cp.1', 'emp_cog.1', 'SUPPORT_E.1', 'TEMP_FOC.1')	1	[1.75, 1.26, 1.05, 3.89, 4.6, 2.36]
918	('cp.1', 'cp.1', 'cp.1', 'EMP_COG.1', 'stress_par.1', 'temp_inhib.1')	1	[1.75, 1.26, 1.05, 3.89, 2.8, 3.28]
919	('cp.1', 'cp.1', 'CP.1', 'TEMP_INHIB.1', 'EMP_COG.1', 'conflict.1')	1	[1.75, 1.26, 1.05, 3.32, 3.0, 1.44]
920	('cp.1', 'CP.1', 'conflict.1', 'CONFLICT.1', 'support_e.1', 'lab_neg.1')	1	[1.75, 1.26, 1.56, 1.06, 3.27, 1.79]
921	('cp.1', 'cp.1', 'cp.1', 'CU.1', 'overreact.1', 'conflict.1')	1	[1.37, 1.21, 1.05, 1.6, 2.5, 1.06]
922	('cp.1', 'cp.1', 'CP.1', 'TEMP_INHIB.1', 'overreact.1', 'LAB_NEG.1')	1	[1.37, 1.21, 1.05, 3.32, 3.38, 2.29]
923	('cp.1', 'CP.1', 'conflict.1', 'emp_af.1', 'LAXNESS.1', 'overreact.1')	1	[1.37, 1.21, 2.76, 3.89, 1.25, 2.62]
924	('CP.1', 'cp.1', 'emp_cog.1', 'INS.1', 'TEMP_INHIB.1')	1	[1.37, 1.74, 3.45, 1.73, 3.62]
925	('cp.1', 'cp.1', 'cp.1', 'CU.1', 'overreact.1', 'CONFLICT.1')	1	[1.37, 1.21, 1.05, 1.6, 2.5, 1.06]
926	('cp.1', 'cp.1', 'CP.1', 'TEMP_INHIB.1', 'overreact.1', 'lab_neg.1')	1	[1.37, 1.21, 1.05, 3.32, 3.38, 2.29]
927	('CP.1', 'CP.1', 'gd.1', 'cu.1', 'CU.1', 'SUPPORT_I.1')	1	[1.37, 1.74, 3.25, 2.93, 2.73, 4.73]
928	('cp.1', 'cp.1', 'TEMP_INHIB.1', 'overreact.1', 'gd.1', 'REG.1')	1	[1.74, 1.17, 3.47, 3.38, 2.33, 3.75]
929	('cp.1', 'CP.1', 'cp.1', 'STRESS_PERC.1', 'EMP_AF.1', 'STRESS_PAR.1')	1	[1.74, 1.17, 1.26, 1.25, 2.11, 2.5]
930	('cp.1', 'CP.1', 'CP.1', 'support_e.1', 'WARMTH.1', 'support_i.1')	1	[1.74, 1.17, 1.26, 4.87, 4.09, 2.2]
931	('cp.1', 'cp.1', 'temp_inhib.1', 'SUPPORT_E.1', 'ins.1', 'stress_par.1')	1	[1.74, 1.17, 3.47, 2.47, 3.33, 1.9]
932	('cp.1', 'cp.1', 'TEMP_INHIB.1', 'overreact.1', 'gd.1', 'reg.1')	1	[1.74, 1.17, 3.47, 3.38, 2.33, 3.75]
933	('CP.1', 'cu.1', 'gd.1', 'LAXNESS.1', 'INS.1')	1	[1.74, 1.49, 1.25, 2.12, 2.0]
934	('CP.1', 'CU.1', 'CONFLICT.1', 'stress_par.1', 'PHQ_DEP')	1	[1.74, 1.49, 2.32, 3.1, 3.33]
935	('cp.1', 'cp.1', 'TEMP_INHIB.1', 'cp.1', 'conflict.1', 'EMP_AF.1')	1	[1.58, 1.25, 3.32, 1.05, 2.88, 2.33]
936	('cp.1', 'cp.1', 'TEMP_INHIB.1', 'CP.1', 'support_e.1', 'INS.1')	1	[1.56, 1.25, 3.57, 1.1, 3.53, 2.33]
937	('cp.1', 'cp.1', 'TEMP_INHIB.1', 'CP.1', 'SUPPORT_E.1', 'laxness.1')	1	[1.58, 1.25, 3.32, 1.05, 2.73, 1.38]
938	('cp.1', 'CP.1', 'ins.1', 'conflict.1', 'support_i.1', 'TEMP_INHIB.1')	1	[1.58, 1.25, 3.47, 2.82, 2.73, 3.57]
939	('cp.1', 'cp.1', 'TEMP_INHIB.1', 'CP.1', 'SUPPORT_E.1', 'LAXNESS.1')	1	[1.58, 1.25, 3.32, 1.05, 2.73, 1.38]
940	('cp.1', 'CP.1', 'ins.1', 'conflict.1', 'support_i.1', 'temp_inhib.1')	1	[1.58, 1.25, 3.47, 2.82, 2.73, 3.57]
941	('CP.1', 'cp.1', 'CP.1', 'cu.1', 'EMP_COG.1', 'warmth.1')	1	[1.58, 2.65, 1.85, 1.33, 3.45, 3.58]
942	('cp.1', 'cp.1', 'lab_neg.1', 'ins.1', 'conflict.1', 'EMP_AF.1')	1	[1.55, 1.26, 1.46, 2.47, 2.69, 2.33]
943	('cp.1', 'cp.1', 'LAB_NEG.1', 'temp_inhib.1', 'STRESS_PERC.1', 'LAXNESS.1')	1	[1.55, 1.26, 1.46, 3.32, 1.38, 2.38]
944	('cp.1', 'cp.1', 'LAB_NEG.1', 'TEMP_INHIB.1', 'REG.1', 'WARMTH.1')	1	[1.55, 1.26, 1.46, 3.32, 4.74, 4.59]
945	('cp.1', 'cp.1', 'lab_neg.1', 'INS.1', 'INS.1')	1	[1.55, 1.26, 1.46, 2.47, 2.73]
946	('cp.1', 'cp.1', 'LAB_NEG.1', 'TEMP_INHIB.1', 'reg.1', 'ins.1')	1	[1.55, 1.26, 1.46, 3.32, 4.74, 2.27]
947	('cp.1', 'CP.1', 'temp_inhib.1', 'stress_par.1', 'gd.1', 'TEMP_FOC.1')	1	[1.55, 1.26, 2.94, 3.1, 1.09, 2.7]
948	('cp.1', 'CP.1', 'TEMP_INHIB.1', 'TEMP_FOC.1', 'conflict.1', 'LAXNESS.1')	1	[1.55, 1.26, 2.94, 4.21, 2.63, 1.88]
949	('CP.1', 'cp.1', 'CP.1', 'gd.1', 'lab_neg.1', 'emp_cog.1')	1	[1.55, 2.65, 1.85, 4.25, 2.37, 3.11]
950	('cp.1', 'cp.1', 'TEMP_INHIB.1', 'cp.1', 'cp.1', 'cu.1')	1	[1.74, 1.26, 3.41, 1.15, 1.05, 1.99]
951	('cp.1', 'cp.1', 'TEMP_INHIB.1', 'cp.1', 'CP.1', 'temp_inhib.1')	1	[1.74, 1.26, 3.41, 1.15, 1.05, 4.19]
952	('cp.1', 'cp.1', 'TEMP_INHIB.1', 'cp.1', 'cp.1', 'CU.1')	1	[1.74, 1.26, 3.41, 1.15, 1.05, 1.99]
953	('cp.1', 'cp.1', 'TEMP_INHIB.1', 'cp.1', 'CP.1', 'TEMP_INHIB.1')	1	[1.74, 1.26, 3.41, 1.15, 1.05, 4.19]
954	('cp.1', 'cp.1', 'TEMP_INHIB.1', 'CP.1', 'LAB_NEG.1', 'ins.1')	1	[1.74, 1.26, 3.41, 1.15, 1.25, 2.2]
955	('cp.1', 'CP.1', 'LAB_NEG.1', 'STRESS_PERC.1', 'TEMP_FOC.1', 'support_e.1')	1	[1.74, 1.26, 1.96, 1.88, 1.21, 2.87]
956	('cp.1', 'cp.1', 'temp_inhib.1', 'stress_perc.1', 'OVERREACT.1')	1	[1.62, 1.18, 3.4, 1.46, 2.21]
957	('cp.1', 'cp.1', 'TEMP_INHIB.1', 'cp.1', 'EMP_COG.1', 'cu.1')	1	[1.65, 1.25, 3.41, 1.05, 3.45, 2.0]
958	('cp.1', 'cp.1', 'TEMP_INHIB.1', 'CP.1', 'STRESS_PAR.1')	1	[1.65, 1.25, 3.41, 1.05, 2.5]
959	('cp.1', 'CP.1', 'gd.1', 'laxness.1', 'conflict.1', 'stress_perc.1')	1	[1.65, 1.25, 1.09, 2.88, 1.06, 2.5]
960	('cp.1', 'cp.1', 'TEMP_INHIB.1', 'cp.1', 'emp_cog.1', 'phq_ans.1')	1	[1.65, 1.25, 3.41, 1.05, 3.45, 2.0]
961	('cp.1', 'cp.1', 'TEMP_INHIB.1', 'cp.1', 'EMP_COG.1', 'CU.1')	1	[1.65, 1.25, 3.41, 1.05, 3.45, 2.0]
962	('cp.1', 'cp.1', 'TEMP_INHIB.1', 'CP.1', 'stress_par.1', 'conflict.1')	1	[1.65, 1.25, 3.41, 1.05, 2.5, 1.44]
963	('CP.1', 'cu.1', 'lab_neg.1', 'warmth.1', 'warmth.1')	1	[1.65, 2.93, 2.04, 4.25, 3.5]
964	('cp.1', 'CP.1', 'stress_par.1', 'CP.1', 'support_e.1', 'temp_foc.1')	1	[1.74, 1.25, 3.1, 1.53, 2.47, 3.86]
965	('cp.1', 'cp.1', 'cp.1', 'stress_par.1', 'TEMP_INHIB.1', 'EMP_AF.1')	1	[1.58, 1.25, 1.05, 2.8, 3.32, 2.33]
966	('cp.1', 'cp.1', 'CP.1', 'conflict.1', 'TEMP_INHIB.1', 'laxness.1')	1	[1.58, 1.25, 1.05, 1.56, 3.47, 1.38]
967	('cp.1', 'CP.1', 'ins.1', 'reg.1', 'overreact.1', 'EMP_COG.1')	1	[1.58, 1.25, 3.47, 3.75, 2.5, 3.89]
968	('cp.1', 'CP.1', 'ins.1', 'REG.1', 'support_i.1', 'emp_cog.1')	1	[1.58, 1.25, 3.47, 3.75, 2.73, 3.44]
969	('cp.1', 'cp.1', 'cp.1', 'stress_par.1', 'temp_inhib.1', 'STRESS_PAR.1')	1	[1.58, 1.25, 1.05, 2.8, 3.32, 1.2]
970	('cp.1', 'cp.1', 'CP.1', 'conflict.1', 'TEMP_INHIB.1', 'LAXNESS.1')	1	[1.58, 1.25, 1.05, 1.56, 3.47, 1.38]
971	('cp.1', 'CP.1', 'ins.1', 'REG.1', 'support_i.1', 'EMP_COG.1')	1	[1.58, 1.25, 3.47, 3.75, 2.73, 3.44]
972	('cp.1', 'cp.1', 'temp_inhib.1', 'phq_ans.1', 'STRESS_PAR.1', 'WARMTH.1')	1	[1.63, 1.17, 3.41, 2.0, 1.6, 3.66]
973	('cp.1', 'cp.1', 'TEMP_INHIB.1', 'overreact.1', 'gd.1', 'INS.1')	1	[1.63, 1.17, 3.41, 3.38, 2.17, 1.07]
974	('cp.1', 'CP.1', 'CONFLICT.1', 'temp_inhib.1', 'CU.1', 'warmth.1')	1	[1.63, 1.17, 2.44, 4.19, 2.0, 4.25]
975	('cp.1', 'cp.1', 'temp_inhib.1', 'phq_ans.1', 'stress_par.1', 'STRESS_PERC.1')	1	[1.63, 1.17, 3.41, 2.0, 1.6, 1.38]
976	('cp.1', 'cp.1', 'temp_inhib.1', 'PHQ_ANS.1', 'LAB_NEG.1', 'stress_par.1')	1	[1.63, 1.17, 3.41, 2.0, 2.12, 1.7]
977	('cp.1', 'cp.1', 'TEMP_INHIB.1', 'OVERREACT.1', 'support_i.1')	1	[1.63, 1.17, 3.41, 3.38, 4.87]
978	('cp.1', 'CP.1', 'conflict.1', 'cp.1', 'TEMP_INHIB.1', 'ins.1')	1	[1.63, 1.17, 2.44, 1.26, 3.44, 2.27]
979	('cp.1', 'CP.1', 'conflict.1', 'CP.1', 'WARMTH.1', 'emp_cog.1')	1	[1.63, 1.17, 2.44, 1.26, 4.09, 3.0]
980	('cp.1', 'CP.1', 'CONFLICT.1', 'temp_inhib.1', 'CU.1', 'WARMTH.1')	1	[1.63, 1.17, 2.44, 4.19, 2.0, 4.25]
981	('CP.1', 'cp.1', 'conflict.1', 'reg.1', 'CP.1')	1	[1.63, 2.75, 1.06, 4.83, 1.75]
982	('cp.1', 'cp.1', 'lab_neg.1', 'conflict.1', 'emp_cog.1', 'PHQ_DEP')	1	[1.45, 1.25, 1.37, 1.81, 4.33, 2.0]
983	('cp.1', 'cp.1', 'lab_neg.1', 'conflict.1', 'EMP_COG.1', 'INS.1')	1	[1.45, 1.25, 1.37, 1.81, 4.33, 1.07]
984	('cp.1', 'cp.1', 'lab_neg.1', 'conflict.1', 'emp_cog.1', 'phq_dep')	1	[1.45, 1.25, 1.37, 1.81, 4.33, 2.0]
985	('cp.1', 'cp.1', 'LAB_NEG.1', 'lab_neg.1', 'TEMP_INHIB.1', 'conflict.1')	1	[1.45, 1.25, 1.37, 2.59, 3.32, 3.01]
986	('cp.1', 'CP.1', 'temp_inhib.1', 'WARMTH.1', 'OVERREACT.1')	1	[1.45, 1.25, 2.65, 4.37, 3.0]
987	('CP.1', 'CP.1', 'gd.1', 'SUPPORT_E.1', 'emp_cog.1', 'STRESS_PAR.1')	1	[1.45, 2.15, 3.09, 4.87, 3.0, 2.2]
988	('cp.1', 'cp.1', 'TEMP_INHIB.1', 'warmth.1', 'INS.1', 'INS.1')	1	[1.63, 1.17, 3.47, 4.75, 1.07, 1.78]
989	('cp.1', 'cp.1', 'TEMP_INHIB.1', 'WARMTH.1', 'gd.1', 'laxness.1')	1	[1.63, 1.17, 3.47, 4.75, 2.09, 1.62]
990	('cp.1', 'cp.1', 'TEMP_INHIB.1', 'WARMTH.1', 'gd.1', 'LAXNESS.1')	1	[1.63, 1.17, 3.47, 4.75, 2.09, 1.62]
991	('cp.1', 'CP.1', 'temp_inhib.1', 'EMP_AF.1', 'emp_cog.1', 'STRESS_PAR.1')	1	[1.63, 1.17, 3.57, 3.45, 2.11, 2.0]
992	('CP.1', 'cp.1', 'conflict.1', 'REG.1', 'temp_inhib.1', 'warmth.1')	1	[1.63, 2.1, 1.81, 4.09, 3.32, 4.16]
993	('cp.1', 'CP.1', 'temp_inhib.1', 'emp_af.1', 'lab_neg.1', 'TEMP_INHIB.1')	1	[1.63, 1.17, 3.57, 3.45, 1.71, 3.14]
994	('cp.1', 'cp.1', 'TEMP_INHIB.1', 'warmth.1', 'INS.1', 'ins.1')	1	[1.63, 1.17, 3.47, 4.75, 1.07, 1.78]
995	('cp.1', 'cp.1', 'TEMP_INHIB.1', 'WARMTH.1', 'GD.1', 'laxness.1')	1	[1.63, 1.17, 3.47, 4.75, 2.09, 2.62]
996	('cp.1', 'CP.1', 'temp_inhib.1', 'EMP_AF.1', 'emp_cog.1', 'stress_par.1')	1	[1.63, 1.17, 3.57, 3.45, 2.11, 2.0]
997	('cp.1', 'CP.1', 'TEMP_INHIB.1', 'temp_foc.1', 'conflict.1', 'EMP_AF.1')	1	[1.63, 1.17, 3.57, 4.07, 1.06, 4.78]
998	('cp.1', 'CP.1', 'TEMP_INHIB.1', 'TEMP_FOC.1', 'ins.1', 'STRESS_PERC.1')	1	[1.63, 1.17, 3.57, 4.07, 2.67, 1.88]
999	('cp.1', 'cp.1', 'cp.1', 'conflict.1', 'overreact.1', 'EMP_AF.1')	1	[1.55, 1.25, 1.05, 2.82, 3.38, 2.33]
1000	('cp.1', 'cp.1', 'CP.1', 'ins.1', 'overreact.1', 'WARMTH.1')	1	[1.55, 1.25, 1.05, 2.27, 2.12, 3.75]
1001	('cp.1', 'CP.1', 'stress_par.1', 'support_i.1', 'temp_foc.1')	1	[1.55, 1.25, 1.9, 2.73, 2.43]
1002	('cp.1', 'CP.1', 'STRESS_PAR.1', 'CU.1', 'lab_neg.1', 'PHQ_DEP')	1	[1.55, 1.25, 1.9, 1.07, 1.87, 2.67]
1003	('cp.1', 'cp.1', 'cp.1', 'conflict.1', 'OVERREACT.1')	1	[1.55, 1.25, 1.05, 2.82, 3.38]
1004	('cp.1', 'cp.1', 'CP.1', 'ins.1', 'OVERREACT.1', 'SUPPORT_E.1')	1	[1.55, 1.25, 1.05, 2.27, 2.12, 2.2]
1005	('cp.1', 'CP.1', 'stress_par.1', 'support_i.1', 'TEMP_FOC.1')	1	[1.55, 1.25, 1.9, 2.73, 2.43]
1006	('CP.1', 'gd.1', 'cp.1', 'temp_foc.1', 'stress_par.1', 'conflict.1')	1	[1.55, 4.0, 1.74, 2.78, 1.7, 1.56]
1007	('cp.1', 'lab_neg.1', 'TEMP_INHIB.1', 'emp_cog.1', 'WARMTH.1')	1	[1.25, 1.37, 2.94, 3.89, 4.91]
1008	('cp.1', 'lab_neg.1', 'TEMP_INHIB.1', 'EMP_COG.1', 'TEMP_INHIB.1', 'cp.1')	1	[1.25, 1.37, 2.94, 3.89, 3.26, 1.15]
1009	('cp.1', 'LAB_NEG.1', 'temp_inhib.1', 'STRESS_PERC.1', 'temp_inhib.1', 'reg.1')	1	[1.25, 1.37, 3.32, 1.25, 3.07, 3.67]
1010	('cp.1', 'LAB_NEG.1', 'TEMP_INHIB.1', 'PHQ_ANS.1')	1	[1.25, 1.37, 3.32, 3.33]
1011	('CP.1', 'cp.1', 'ins.1', 'conflict.1', 'STRESS_PAR.1')	1	[1.25, 1.74, 2.0, 1.56, 2.6]
1012	('CP.1', 'cp.1', 'ins.1', 'CONFLICT.1', 'cp.1', 'phq_dep')	1	[1.25, 1.74, 2.0, 1.56, 1.35, 1.33]
1013	('cp.1', 'lab_neg.1', 'TEMP_INHIB.1', 'emp_cog.1', 'warmth.1')	1	[1.25, 1.37, 2.94, 3.89, 4.91]
1014	('cp.1', 'lab_neg.1', 'TEMP_INHIB.1', 'EMP_COG.1', 'temp_inhib.1')	1	[1.25, 1.37, 2.94, 3.89, 3.26]
1015	('cp.1', 'lab_neg.1', 'TEMP_INHIB.1', 'EMP_COG.1', 'TEMP_INHIB.1', 'CP.1')	1	[1.25, 1.37, 2.94, 3.89, 3.26, 1.15]
1016	('cp.1', 'LAB_NEG.1', 'TEMP_INHIB.1', 'phq_ans.1', 'conflict.1', 'gd.1')	1	[1.25, 1.37, 3.32, 3.33, 2.88, 1.25]
1017	('CP.1', 'cp.1', 'INS.1', 'lab_neg.1', 'emp_cog.1', 'TEMP_INHIB.1')	1	[1.25, 1.74, 2.0, 1.69, 3.45, 3.14]
1018	('cp.1', 'cp.1', 'cp.1', 'EMP_COG.1', 'REG.1', 'TEMP_INHIB.1')	1	[1.45, 1.25, 1.05, 4.33, 3.67, 3.57]
1019	('cp.1', 'cp.1', 'cp.1', 'emp_cog.1', 'SUPPORT_E.1', 'stress_perc.1')	1	[1.45, 1.25, 1.05, 4.33, 4.33, 2.62]
1020	('cp.1', 'cp.1', 'cp.1', 'EMP_COG.1', 'REG.1', 'temp_inhib.1')	1	[1.45, 1.25, 1.05, 4.33, 3.67, 3.57]
1021	('cp.1', 'cp.1', 'CP.1', 'ins.1', 'REG.1', 'conflict.1')	1	[1.45, 1.25, 1.05, 1.85, 3.25, 1.94]
1022	('cp.1', 'cp.1', 'CP.1', 'INS.1', 'lab_neg.1', 'EMP_COG.1')	1	[1.45, 1.25, 1.05, 1.85, 2.96, 4.78]
1023	('cp.1', 'cp.1', 'TEMP_INHIB.1', 'cp.1', 'emp_cog.1', 'OVERREACT.1')	1	[1.74, 1.26, 3.57, 1.05, 4.33, 2.88]
1024	('cp.1', 'cp.1', 'TEMP_INHIB.1', 'cp.1', 'EMP_COG.1', 'conflict.1')	1	[1.74, 1.26, 3.57, 1.05, 4.33, 1.69]
1025	('cp.1', 'cp.1', 'TEMP_INHIB.1', 'CP.1', 'ins.1', 'overreact.1')	1	[1.74, 1.26, 3.57, 1.05, 1.87, 1.88]
1026	('cp.1', 'cp.1', 'TEMP_INHIB.1', 'CP.1', 'INS.1', 'lab_neg.1')	1	[1.74, 1.26, 3.57, 1.05, 1.87, 1.42]
1027	('CP.1', 'cp.1', 'gd.1', 'lab_neg.1', 'emp_cog.1', 'REG.1')	1	[1.74, 2.65, 3.09, 1.99, 3.45, 4.59]
1028	('cp.1', 'cp.1', 'temp_inhib.1', 'warmth.1', 'TEMP_FOC.1', 'LAXNESS.1')	1	[1.74, 1.26, 3.57, 4.41, 3.36, 1.62]
1029	('cp.1', 'cp.1', 'temp_inhib.1', 'WARMTH.1', 'STRESS_PAR.1', 'stress_par.1')	1	[1.74, 1.26, 3.57, 4.41, 1.1, 1.7]
1030	('cp.1', 'cp.1', 'TEMP_INHIB.1', 'cp.1', 'emp_cog.1', 'overreact.1')	1	[1.74, 1.26, 3.57, 1.05, 4.33, 2.88]
1031	('cp.1', 'cp.1', 'TEMP_INHIB.1', 'cp.1', 'EMP_COG.1', 'CONFLICT.1')	1	[1.74, 1.26, 3.57, 1.05, 4.33, 1.69]
1032	('cp.1', 'cp.1', 'TEMP_INHIB.1', 'CP.1', 'ins.1', 'OVERREACT.1')	1	[1.74, 1.26, 3.57, 1.05, 1.87, 1.88]
1033	('cp.1', 'CP.1', 'CONFLICT.1', 'temp_inhib.1', 'OVERREACT.1', 'support_i.1')	1	[1.74, 1.26, 1.56, 3.14, 3.38, 3.93]
1034	('CP.1', 'cp.1', 'gd.1', 'lab_neg.1', 'EMP_COG.1', 'STRESS_PAR.1')	1	[1.74, 2.65, 3.09, 1.99, 3.45, 3.7]
1035	('cp.1', 'cp.1', 'temp_inhib.1', 'TEMP_FOC.1', 'WARMTH.1')	1	[1.25, 1.05, 3.32, 2.86, 4.91]
1036	('cp.1', 'cp.1', 'TEMP_INHIB.1', 'gd.1', 'stress_par.1', 'EMP_AF.1')	1	[1.25, 1.05, 3.32, 2.17, 2.8, 2.33]
1037	('cp.1', 'CP.1', 'temp_inhib.1', 'stress_perc.1', 'conflict.1')	1	[1.25, 1.05, 3.47, 1.62, 1.19]
1038	('cp.1', 'CP.1', 'TEMP_INHIB.1', 'emp_af.1', 'CU.1')	1	[1.25, 1.05, 3.47, 3.0, 1.27]
1039	('cp.1', 'CP.1', 'temp_inhib.1', 'STRESS_PERC.1', 'ins.1', 'LAB_NEG.1')	1	[1.25, 1.05, 3.47, 1.62, 4.47, 2.29]
1040	('cp.1', 'cp.1', 'temp_inhib.1', 'TEMP_FOC.1', 'warmth.1')	1	[1.25, 1.05, 3.32, 2.86, 4.91]
1041	('cp.1', 'cp.1', 'TEMP_INHIB.1', 'gd.1', 'STRESS_PAR.1')	1	[1.25, 1.05, 3.32, 2.17, 2.8]
1042	('cp.1', 'CP.1', 'TEMP_INHIB.1', 'emp_af.1', 'cu.1')	1	[1.25, 1.05, 3.47, 3.0, 1.27]
1043	('cp.1', 'CP.1', 'TEMP_INHIB.1', 'EMP_AF.1', 'cu.1', 'conflict.1')	1	[1.25, 1.05, 3.47, 3.0, 1.2, 1.69]
1044	('CP.1', 'cp.1', 'INS.1', 'CP.1', 'lab_neg.1', 'PHQ_ANS.1')	1	[1.25, 2.35, 2.4, 2.15, 2.63, 3.33]
1045	('cp.1', 'cp.1', 'temp_inhib.1', 'STRESS_PERC.1', 'ins.1', 'support_i.1')	1	[1.75, 1.26, 3.82, 1.38, 1.85, 3.8]
1046	('cp.1', 'cp.1', 'temp_inhib.1', 'STRESS_PERC.1', 'INS.1', 'temp_foc.1')	1	[1.75, 1.26, 3.82, 1.38, 1.85, 2.07]
1047	('cp.1', 'cp.1', 'TEMP_INHIB.1', 'CP.1', 'LAB_NEG.1', 'lab_neg.1')	1	[1.75, 1.26, 3.82, 1.05, 1.21, 1.29]
1048	('cp.1', 'cp.1', 'temp_inhib.1', 'stress_perc.1', 'conflict.1')	1	[1.56, 1.21, 3.47, 1.44, 1.38]
1049	('cp.1', 'cp.1', 'temp_inhib.1', 'STRESS_PERC.1', 'ins.1', 'SUPPORT_I.1')	1	[1.75, 1.26, 3.82, 1.38, 1.85, 3.8]
1050	('cp.1', 'cp.1', 'TEMP_INHIB.1', 'cp.1', 'cu.1', 'STRESS_PAR.1')	1	[1.6, 1.26, 3.57, 1.05, 1.6, 2.8]
1051	('cp.1', 'cp.1', 'TEMP_INHIB.1', 'CP.1', 'lab_neg.1', 'REG.1')	1	[1.75, 1.26, 3.82, 1.05, 1.21, 4.81]
1052	('cp.1', 'cp.1', 'TEMP_INHIB.1', 'CP.1', 'LAB_NEG.1', 'LAB_NEG.1')	1	[1.75, 1.26, 3.82, 1.05, 1.21, 1.29]
1053	('cp.1', 'temp_inhib.1', 'stress_perc.1', 'cp.1')	1	[1.25, 3.41, 1.38, 1.05]
1054	('cp.1', 'temp_inhib.1', 'STRESS_PERC.1', 'ins.1', 'STRESS_PERC.1', 'emp_af.1')	1	[1.25, 3.41, 1.38, 1.85, 1.75, 3.89]
1055	('cp.1', 'TEMP_INHIB.1', 'temp_inhib.1', 'support_i.1', 'cp.1')	1	[1.25, 3.41, 3.82, 4.33, 1.17]
1056	('cp.1', 'TEMP_INHIB.1', 'TEMP_INHIB.1', 'cp.1', 'EMP_AF.1', 'cu.1')	1	[1.25, 3.41, 3.82, 1.05, 2.33, 1.6]
1057	('cp.1', 'TEMP_INHIB.1', 'TEMP_INHIB.1', 'CP.1', 'temp_foc.1', 'phq_dep')	1	[1.25, 3.41, 3.82, 1.05, 3.47, 2.0]
1058	('cp.1', 'TEMP_INHIB.1', 'TEMP_INHIB.1', 'CP.1', 'TEMP_FOC.1', 'overreact.1')	1	[1.25, 3.41, 3.82, 1.05, 3.47, 1.62]
1059	('cp.1', 'temp_inhib.1', 'STRESS_PERC.1', 'ins.1', 'STRESS_PERC.1', 'EMP_AF.1')	1	[1.25, 3.41, 1.38, 1.85, 1.75, 3.89]
1060	('cp.1', 'temp_inhib.1', 'STRESS_PERC.1', 'INS.1', 'support_i.1', 'conflict.1')	1	[1.25, 3.41, 1.38, 1.85, 4.33, 1.69]
1061	('cp.1', 'TEMP_INHIB.1', 'temp_inhib.1', 'support_i.1', 'CP.1')	1	[1.25, 3.41, 3.82, 4.33, 1.17]
1062	('cp.1', 'TEMP_INHIB.1', 'temp_inhib.1', 'SUPPORT_I.1', 'overreact.1', 'REG.1')	1	[1.25, 3.41, 3.82, 4.33, 3.38, 4.21]
1063	('cp.1', 'TEMP_INHIB.1', 'TEMP_INHIB.1', 'cp.1', 'EMP_AF.1', 'CU.1')	1	[1.25, 3.41, 3.82, 1.05, 2.33, 1.6]
1064	('cp.1', 'TEMP_INHIB.1', 'TEMP_INHIB.1', 'CP.1', 'TEMP_FOC.1', 'OVERREACT.1')	1	[1.25, 3.41, 3.82, 1.05, 3.47, 1.62]
1065	('CP.1', 'cp.1', 'GD.1', 'lab_neg.1', 'INS.1', 'reg.1')	1	[1.25, 1.74, 1.42, 1.96, 2.8, 4.75]
1066	('CP.1', 'CP.1', 'gd.1', 'lab_neg.1', 'CP.1', 'PHQ_DEP')	1	[1.25, 1.74, 4.0, 2.71, 2.05, 4.0]
1067	('cp.1', 'cp.1', 'lab_neg.1', 'cp.1', 'ins.1', 'overreact.1')	1	[1.74, 1.21, 3.13, 1.05, 1.07, 1.62]
1068	('cp.1', 'cp.1', 'lab_neg.1', 'cp.1', 'INS.1', 'TEMP_INHIB.1')	1	[1.74, 1.21, 3.13, 1.05, 1.07, 3.32]
1069	('CP.1', 'cp.1', 'lab_neg.1', 'emp_cog.1', 'TEMP_FOC.1')	1	[1.74, 2.65, 2.04, 3.45, 3.28]
1070	('cp.1', 'cp.1', 'lab_neg.1', 'cp.1', 'INS.1', 'temp_inhib.1')	1	[1.74, 1.21, 3.13, 1.05, 1.07, 3.32]
1071	('cp.1', 'cp.1', 'lab_neg.1', 'CP.1', 'conflict.1', 'stress_perc.1')	1	[1.74, 1.21, 3.13, 1.05, 1.44, 3.12]
1072	('cp.1', 'CP.1', 'cp.1', 'lab_neg.1', 'support_i.1', 'laxness.1')	1	[1.74, 1.21, 1.53, 2.46, 3.27, 2.62]
1073	('CP.1', 'cp.1', 'lab_neg.1', 'EMP_COG.1', 'STRESS_PAR.1')	1	[1.74, 2.65, 2.04, 3.45, 3.7]
1074	('cp.1', 'cp.1', 'cp.1', 'TEMP_INHIB.1', 'support_e.1', 'temp_foc.1')	1	[1.74, 1.26, 1.17, 3.32, 2.73, 4.5]
1075	('cp.1', 'cp.1', 'cp.1', 'TEMP_INHIB.1', 'SUPPORT_E.1', 'WARMTH.1')	1	[1.74, 1.26, 1.17, 3.32, 2.73, 3.91]
1076	('cp.1', 'cp.1', 'CP.1', 'ins.1', 'warmth.1', 'PHQ_ANS.1')	1	[1.74, 1.26, 1.17, 4.07, 4.25, 3.33]
1077	('cp.1', 'CP.1', 'lab_neg.1', 'conflict.1', 'stress_par.1', 'LAXNESS.1')	1	[1.74, 1.26, 1.63, 2.44, 1.1, 1.5]
1078	('cp.1', 'CP.1', 'LAB_NEG.1', 'lab_neg.1', 'emp_cog.1', 'support_i.1')	1	[1.74, 1.26, 1.63, 2.25, 4.22, 2.06]
1079	('cp.1', 'cp.1', 'CP.1', 'ins.1', 'warmth.1', 'phq_ans.1')	1	[1.74, 1.26, 1.17, 4.07, 4.25, 3.33]
1080	('cp.1', 'CP.1', 'lab_neg.1', 'conflict.1', 'stress_par.1', 'laxness.1')	1	[1.74, 1.26, 1.63, 2.44, 1.1, 1.5]
1081	('CP.1', 'cp.1', 'lab_neg.1', 'cp.1', 'conflict.1', 'ins.1')	1	[1.74, 2.65, 2.13, 1.95, 1.06, 2.6]
1082	('cp.1', 'temp_inhib.1', 'STRESS_PERC.1', 'lab_neg.1', 'stress_par.1', 'LAB_NEG.1')	1	[1.37, 3.47, 1.38, 2.55, 2.9, 2.46]
1083	('cp.1', 'TEMP_INHIB.1', 'cp.1', 'overreact.1', 'cu.1', 'WARMTH.1')	1	[1.37, 3.47, 1.17, 3.38, 1.99, 3.91]
1084	('cp.1', 'TEMP_INHIB.1', 'cp.1', 'overreact.1', 'CU.1', 'CP.1')	1	[1.37, 3.47, 1.17, 3.38, 1.99, 1.06]
1085	('cp.1', 'TEMP_INHIB.1', 'CP.1', 'gd.1', 'STRESS_PERC.1', 'emp_af.1')	1	[1.37, 3.47, 1.17, 1.25, 1.12, 3.89]
1086	('CP.1', 'cp.1', 'conflict.1', 'lab_neg.1', 'lab_neg.1')	1	[1.37, 1.75, 1.39, 1.37, 1.13]
1087	('cp.1', 'TEMP_INHIB.1', 'cp.1', 'overreact.1', 'CU.1', 'cp.1')	1	[1.37, 3.47, 1.17, 3.38, 1.99, 1.06]
1088	('cp.1', 'TEMP_INHIB.1', 'cp.1', 'OVERREACT.1', 'TEMP_INHIB.1', 'EMP_AF.1')	1	[1.37, 3.47, 1.17, 3.38, 3.88, 4.33]
1089	('cp.1', 'TEMP_INHIB.1', 'CP.1', 'gd.1', 'STRESS_PERC.1', 'EMP_AF.1')	1	[1.37, 3.47, 1.17, 1.25, 1.12, 3.89]
1090	('cp.1', 'cp.1', 'cp.1', 'cu.1', 'EMP_AF.1', 'EMP_COG.1')	1	[1.74, 1.25, 1.05, 1.67, 2.33, 3.0]
1091	('cp.1', 'cp.1', 'cp.1', 'CU.1', 'overreact.1')	1	[1.74, 1.25, 1.05, 1.67, 2.38]
1092	('cp.1', 'cp.1', 'CP.1', 'TEMP_FOC.1', 'TEMP_INHIB.1', 'SUPPORT_E.1')	1	[1.74, 1.25, 1.05, 1.43, 3.32, 1.93]
1093	('cp.1', 'CP.1', 'gd.1', 'conflict.1', 'REG.1', 'reg.1')	1	[1.74, 1.25, 1.42, 3.26, 3.25, 3.92]
1094	('cp.1', 'CP.1', 'GD.1', 'emp_cog.1', 'INS.1', 'conflict.1')	1	[1.74, 1.25, 1.42, 3.11, 2.2, 2.62]
1095	('CP.1', 'cp.1', 'cu.1', 'cu.1', 'lab_neg.1', 'STRESS_PAR.1')	1	[1.74, 3.2, 2.93, 2.75, 2.04, 3.7]
1096	('CP.1', 'cp.1', 'cu.1', 'CU.1', 'INS.1', 'CONFLICT.1')	1	[1.74, 3.2, 2.93, 2.75, 2.73, 2.94]
1097	('cp.1', 'cp.1', 'stress_par.1', 'gd.1', 'EMP_AF.1', 'cu.1')	1	[1.35, 1.05, 2.8, 1.92, 2.33, 1.99]
1098	('cp.1', 'CP.1', 'ins.1', 'emp_af.1', 'reg.1', 'temp_inhib.1')	1	[1.35, 1.05, 1.85, 3.89, 4.59, 3.32]
1099	('cp.1', 'CP.1', 'ins.1', 'emp_af.1', 'reg.1', 'TEMP_INHIB.1')	1	[1.35, 1.05, 1.85, 3.89, 4.59, 3.32]
1100	('cp.1', 'CP.1', 'ins.1', 'EMP_AF.1', 'support_i.1', 'lab_neg.1')	1	[1.35, 1.05, 1.85, 3.89, 3.13, 1.75]
1101	('cp.1', 'CP.1', 'INS.1', 'CP.1', 'TEMP_FOC.1', 'SUPPORT_E.1')	1	[1.35, 1.05, 1.85, 1.26, 4.93, 4.6]
1102	('cp.1', 'CP.1', 'ins.1', 'emp_af.1', 'REG.1', 'emp_af.1')	1	[1.35, 1.05, 1.85, 3.89, 4.59, 3.22]
1103	('cp.1', 'CP.1', 'ins.1', 'EMP_AF.1', 'SUPPORT_I.1', 'cp.1')	1	[1.35, 1.05, 1.85, 3.89, 3.13, 1.25]
1104	('CP.1', 'cp.1', 'CP.1', 'cu.1', 'LAXNESS.1')	1	[1.35, 2.65, 1.74, 1.33, 3.12]
1105	('CP.1', 'cp.1', 'CP.1', 'CU.1', 'cu.1', 'CU.1')	1	[1.35, 2.65, 1.74, 1.33, 2.93, 2.73]
1106	('cp.1', 'cp.1', 'stress_par.1', 'gd.1', 'EMP_AF.1', 'CU.1')	1	[1.35, 1.05, 2.8, 1.92, 2.33, 1.99]
1107	('cp.1', 'cp.1', 'conflict.1', 'cp.1', 'EMP_COG.1', 'REG.1')	1	[1.45, 1.21, 1.06, 1.05, 3.0, 3.59]
1108	('cp.1', 'cp.1', 'conflict.1', 'CP.1', 'temp_inhib.1', 'EMP_COG.1')	1	[1.45, 1.21, 1.06, 1.05, 4.19, 4.78]
1109	('cp.1', 'cp.1', 'CONFLICT.1', 'WARMTH.1', 'TEMP_INHIB.1', 'emp_af.1')	1	[1.45, 1.21, 1.06, 3.25, 3.44, 3.89]
1110	('cp.1', 'CP.1', 'lab_neg.1', 'REG.1', 'cu.1', 'support_i.1')	1	[1.45, 1.21, 2.63, 3.59, 1.87, 2.73]
1111	('cp.1', 'CP.1', 'lab_neg.1', 'REG.1', 'CU.1', 'temp_inhib.1')	1	[1.45, 1.21, 2.63, 3.59, 1.87, 2.57]
1112	('cp.1', 'cp.1', 'conflict.1', 'CP.1', 'temp_inhib.1', 'emp_cog.1')	1	[1.45, 1.21, 1.06, 1.05, 4.19, 4.78]
1113	('cp.1', 'cp.1', 'CONFLICT.1', 'WARMTH.1', 'TEMP_INHIB.1', 'EMP_AF.1')	1	[1.45, 1.21, 1.06, 3.25, 3.44, 3.89]
1114	('CP.1', 'cp.1', 'cp.1', 'CONFLICT.1', 'emp_cog.1', 'stress_par.1')	1	[1.45, 3.2, 2.05, 1.31, 2.11, 2.1]
1115	('CP.1', 'cp.1', 'CP.1', 'gd.1', 'cu.1', 'lab_neg.1')	1	[1.45, 3.2, 2.05, 3.92, 2.8, 1.71]
1116	('cp.1', 'CP.1', 'lab_neg.1', 'REG.1', 'CU.1', 'TEMP_INHIB.1')	1	[1.45, 1.21, 2.63, 3.59, 1.87, 2.57]
1117	('cp.1', 'cp.1', 'temp_inhib.1', 'reg.1', 'STRESS_PERC.1')	1	[1.58, 1.11, 3.47, 3.92, 1.88]
1118	('cp.1', 'cp.1', 'TEMP_INHIB.1', 'ins.1', 'gd.1', 'reg.1')	1	[1.58, 1.11, 3.47, 1.07, 1.09, 4.59]
1119	('cp.1', 'cp.1', 'TEMP_INHIB.1', 'INS.1', 'overreact.1', 'cu.1')	1	[1.58, 1.11, 3.47, 1.07, 3.38, 1.73]
1120	('cp.1', 'cp.1', 'TEMP_INHIB.1', 'INS.1', 'overreact.1', 'CU.1')	1	[1.58, 1.11, 3.47, 1.07, 3.38, 1.73]
1121	('cp.1', 'cp.1', 'gd.1', 'temp_inhib.1', 'EMP_COG.1')	1	[1.37, 1.05, 1.92, 3.32, 4.33]
1122	('cp.1', 'cp.1', 'gd.1', 'TEMP_INHIB.1', 'REG.1', 'EMP_AF.1')	1	[1.37, 1.05, 1.92, 3.32, 3.67, 2.56]
1123	('cp.1', 'CP.1', 'ins.1', 'cp.1', 'STRESS_PAR.1', 'conflict.1')	1	[1.37, 1.05, 2.0, 1.25, 1.7, 1.94]
1124	('cp.1', 'CP.1', 'ins.1', 'CP.1', 'STRESS_PERC.1', 'emp_cog.1')	1	[1.37, 1.05, 2.0, 1.25, 1.38, 3.89]
1125	('CP.1', 'CP.1', 'cp.1', 'lab_neg.1', 'WARMTH.1', 'conflict.1')	1	[1.37, 1.75, 2.15, 2.85, 3.59, 1.06]
1126	('cp.1', 'CP.1', 'ins.1', 'cp.1', 'stress_par.1', 'cu.1')	1	[1.37, 1.05, 2.0, 1.25, 1.7, 1.56]
1127	('CP.1', 'cp.1', 'gd.1', 'STRESS_PERC.1', 'INS.1', 'TEMP_FOC.1')	1	[1.37, 1.75, 1.09, 1.38, 1.6, 2.57]
1128	('CP.1', 'CP.1', 'CP.1', 'REG.1', 'lab_neg.1')	1	[1.37, 1.75, 2.15, 3.59, 1.71]
1129	('cp.1', 'cp.1', 'cp.1', 'stress_par.1', 'temp_inhib.1', 'temp_inhib.1')	1	[1.74, 1.26, 1.05, 2.8, 3.32, 2.88]
1130	('cp.1', 'cp.1', 'cp.1', 'stress_par.1', 'TEMP_INHIB.1', 'ins.1')	1	[1.74, 1.26, 1.05, 2.8, 3.32, 3.0]
1131	('cp.1', 'cp.1', 'CP.1', 'ins.1', 'emp_cog.1', 'PHQ_DEP')	1	[1.74, 1.26, 1.05, 1.85, 4.33, 1.33]
1132	('CP.1', 'cp.1', 'cu.1', 'conflict.1', 'stress_par.1', 'LAXNESS.1')	1	[1.74, 3.05, 1.91, 1.06, 1.8, 2.12]
1133	('cp.1', 'cp.1', 'cp.1', 'stress_par.1', 'TEMP_INHIB.1', 'INS.1')	1	[1.74, 1.26, 1.05, 2.8, 3.32, 3.0]
1134	('cp.1', 'cp.1', 'CP.1', 'ins.1', 'emp_cog.1', 'phq_dep')	1	[1.74, 1.26, 1.05, 1.85, 4.33, 1.33]
1135	('cp.1', 'cp.1', 'CP.1', 'ins.1', 'EMP_COG.1', 'TEMP_INHIB.1')	1	[1.74, 1.26, 1.05, 1.85, 4.33, 3.32]
1136	('cp.1', 'CP.1', 'INS.1', 'TEMP_FOC.1', 'support_i.1')	1	[1.74, 1.26, 2.4, 2.36, 2.73]
1137	('cp.1', 'cp.1', 'cp.1', 'stress_par.1', 'temp_inhib.1', 'TEMP_INHIB.1')	1	[1.74, 1.26, 1.05, 2.8, 3.32, 2.88]
1138	('cp.1', 'TEMP_INHIB.1', 'cp.1', 'cu.1', 'overreact.1', 'lab_neg.1')	1	[1.37, 3.41, 1.05, 1.33, 3.38, 1.83]
1139	('cp.1', 'TEMP_INHIB.1', 'cp.1', 'CU.1', 'EMP_AF.1')	1	[1.37, 3.41, 1.05, 1.33, 4.55]
1140	('cp.1', 'TEMP_INHIB.1', 'CP.1', 'gd.1', 'overreact.1', 'support_i.1')	1	[1.37, 3.41, 1.05, 1.25, 3.38, 3.13]
1141	('CP.1', 'cp.1', 'lab_neg.1', 'SUPPORT_I.1', 'PHQ_ANS.1', 'CONFLICT.1')	1	[1.37, 1.85, 1.69, 4.07, 2.0, 2.07]
1142	('cp.1', 'temp_inhib.1', 'STRESS_PERC.1', 'lab_neg.1', 'cu.1', 'support_i.1')	1	[1.37, 3.41, 1.12, 2.63, 2.6, 3.93]
1143	('cp.1', 'TEMP_INHIB.1', 'cp.1', 'cu.1', 'OVERREACT.1')	1	[1.37, 3.41, 1.05, 1.33, 3.38]
1144	('cp.1', 'TEMP_INHIB.1', 'cp.1', 'CU.1', 'emp_af.1')	1	[1.37, 3.41, 1.05, 1.33, 4.55]
1145	('cp.1', 'TEMP_INHIB.1', 'CP.1', 'gd.1', 'overreact.1', 'SUPPORT_I.1')	1	[1.37, 3.41, 1.05, 1.25, 3.38, 3.13]
1146	('CP.1', 'cp.1', 'lab_neg.1', 'support_i.1', 'reg.1', 'cu.1')	1	[1.37, 1.85, 1.69, 4.07, 4.01, 1.13]
1147	('CP.1', 'cp.1', 'LAB_NEG.1', 'STRESS_PAR.1', 'temp_inhib.1', 'OVERREACT.1')	1	[1.37, 1.85, 1.69, 1.1, 3.82, 3.62]
1148	('cp.1', 'temp_inhib.1', 'stress_perc.1', 'support_e.1')	1	[1.25, 3.41, 1.62, 4.33]
1149	('cp.1', 'temp_inhib.1', 'STRESS_PERC.1', 'temp_inhib.1', 'support_i.1')	1	[1.25, 3.41, 1.62, 3.07, 3.8]
1150	('cp.1', 'TEMP_INHIB.1', 'cp.1', 'gd.1', 'cp.1', 'cu.1')	1	[1.25, 3.41, 1.17, 2.17, 1.05, 1.72]
1151	('cp.1', 'TEMP_INHIB.1', 'cp.1', 'gd.1', 'CP.1', 'INS.1')	1	[1.25, 3.41, 1.17, 2.17, 1.05, 1.47]
1152	('cp.1', 'TEMP_INHIB.1', 'CP.1', 'REG.1', 'emp_af.1', 'WARMTH.1')	1	[1.25, 3.41, 1.17, 3.51, 3.89, 4.84]
1153	('CP.1', 'cp.1', 'lab_neg.1', 'temp_inhib.1', 'stress_par.1', 'support_i.1')	1	[1.25, 1.74, 2.25, 3.82, 3.1, 2.73]
1154	('cp.1', 'temp_inhib.1', 'STRESS_PERC.1', 'TEMP_INHIB.1', 'overreact.1', 'warmth.1')	1	[1.25, 3.41, 1.62, 3.07, 3.38, 4.34]
1155	('cp.1', 'TEMP_INHIB.1', 'cp.1', 'gd.1', 'cp.1', 'CU.1')	1	[1.25, 3.41, 1.17, 2.17, 1.05, 1.72]
1156	('cp.1', 'TEMP_INHIB.1', 'cp.1', 'gd.1', 'CP.1', 'ins.1')	1	[1.25, 3.41, 1.17, 2.17, 1.05, 1.47]
1157	('cp.1', 'TEMP_INHIB.1', 'cp.1', 'GD.1', 'STRESS_PERC.1')	1	[1.25, 3.41, 1.17, 2.17, 1.25]
1158	('cp.1', 'TEMP_INHIB.1', 'CP.1', 'REG.1', 'EMP_AF.1', 'temp_inhib.1')	1	[1.25, 3.41, 1.17, 3.51, 3.89, 4.51]
1159	('CP.1', 'CP.1', 'gd.1', 'REG.1', 'warmth.1')	1	[1.25, 1.74, 3.09, 4.09, 3.5]
1160	('cp.1', 'cp.1', 'cp.1', 'temp_inhib.1', 'temp_foc.1')	1	[1.74, 1.26, 1.05, 3.51, 2.43]
1161	('CP.1', 'cu.1', 'lab_neg.1', 'LAB_NEG.1', 'conflict.1', 'conflict.1')	1	[1.74, 2.4, 2.11, 1.55, 2.44, 1.06]
1162	('cp.1', 'cp.1', 'cp.1', 'temp_inhib.1', 'TEMP_FOC.1', 'LAXNESS.1')	1	[1.74, 1.26, 1.05, 3.51, 2.5, 1.5]
1163	('cp.1', 'cp.1', 'CP.1', 'ins.1', 'LAB_NEG.1', 'REG.1')	1	[1.74, 1.26, 1.05, 1.87, 1.21, 3.42]
1164	('cp.1', 'CP.1', 'LAB_NEG.1', 'STRESS_PERC.1', 'REG.1', 'support_e.1')	1	[1.74, 1.26, 1.96, 1.88, 4.11, 3.0]
1165	('cp.1', 'cp.1', 'lab_neg.1', 'REG.1', 'TEMP_INHIB.1', 'temp_inhib.1')	1	[1.37, 1.25, 2.96, 4.83, 3.57, 4.82]
1166	('cp.1', 'CP.1', 'lab_neg.1', 'conflict.1')	1	[1.37, 1.25, 1.71, 1.19]
1167	('cp.1', 'CP.1', 'LAB_NEG.1', 'cu.1', 'TEMP_FOC.1', 'conflict.1')	1	[1.37, 1.25, 1.71, 1.07, 3.64, 1.06]
1168	('cp.1', 'CP.1', 'LAB_NEG.1', 'CU.1', 'cu.1', 'support_e.1')	1	[1.37, 1.25, 1.71, 1.07, 2.27, 3.13]
1169	('CP.1', 'cp.1', 'cp.1', 'STRESS_PAR.1', 'SUPPORT_E.1', 'temp_foc.1')	1	[1.37, 2.05, 1.58, 2.45, 4.87, 3.43]
1170	('cp.1', 'cp.1', 'lab_neg.1', 'reg.1', 'WARMTH.1', 'TEMP_INHIB.1')	1	[1.37, 1.25, 2.96, 4.83, 3.25, 3.32]
1171	('cp.1', 'cp.1', 'lab_neg.1', 'REG.1', 'temp_inhib.1', 'TEMP_FOC.1')	1	[1.37, 1.25, 2.96, 4.83, 3.57, 2.78]
1172	('cp.1', 'CP.1', 'lab_neg.1', 'CONFLICT.1', 'conflict.1', 'overreact.1')	1	[1.37, 1.25, 1.71, 1.19, 2.76, 2.62]
1173	('CP.1', 'cp.1', 'cp.1', 'STRESS_PAR.1', 'support_e.1', 'support_e.1')	1	[1.37, 2.05, 1.58, 2.45, 4.87, 2.87]
1174	('cp.1', 'cp.1', 'cp.1', 'temp_inhib.1', 'EMP_COG.1', 'support_e.1')	1	[1.74, 1.25, 1.05, 3.32, 3.89, 4.73]
1175	('cp.1', 'cp.1', 'cp.1', 'TEMP_INHIB.1', 'conflict.1', 'gd.1')	1	[1.74, 1.25, 1.05, 3.32, 2.88, 2.25]
1176	('cp.1', 'CP.1', 'ins.1', 'WARMTH.1', 'support_i.1', 'phq_ans.1')	1	[1.74, 1.25, 3.07, 3.91, 2.73, 3.0]
1177	('CP.1', 'cp.1', 'conflict.1', 'INS.1', 'CP.1')	1	[1.74, 2.65, 1.06, 1.53, 1.85]
1178	('cp.1', 'cp.1', 'cp.1', 'TEMP_INHIB.1', 'conflict.1', 'GD.1')	1	[1.74, 1.25, 1.05, 3.32, 2.88, 2.25]
1179	('cp.1', 'CP.1', 'INS.1', 'temp_inhib.1', 'temp_foc.1', 'emp_cog.1')	1	[1.74, 1.25, 3.07, 3.14, 4.21, 2.11]
1180	('CP.1', 'cp.1', 'conflict.1', 'INS.1', 'cp.1')	1	[1.74, 2.65, 1.06, 1.53, 1.85]
1181	('CP.1', 'cp.1', 'CONFLICT.1', 'cu.1', 'lab_neg.1', 'CP.1')	1	[1.74, 2.65, 1.06, 1.91, 3.21, 2.55]
1182	('CP.1', 'cp.1', 'CONFLICT.1', 'CU.1', 'PHQ_DEP', 'CU.1')	1	[1.74, 2.65, 1.06, 1.91, 3.33, 2.67]
1183	('cp.1', 'cp.1', 'cp.1', 'temp_inhib.1', 'EMP_COG.1', 'SUPPORT_E.1')	1	[1.74, 1.25, 1.05, 3.32, 3.89, 4.73]
1184	('cp.1', 'cp.1', 'cp.1', 'temp_inhib.1', 'stress_perc.1')	1	[1.74, 1.25, 1.05, 3.26, 2.88]
1185	('cp.1', 'cp.1', 'CP.1', 'TEMP_INHIB.1', 'gd.1', 'ins.1')	1	[1.74, 1.25, 1.05, 3.32, 1.42, 2.73]
1186	('cp.1', 'CP.1', 'ins.1', 'EMP_AF.1', 'conflict.1', 'gd.1')	1	[1.74, 1.25, 2.53, 2.11, 1.19, 2.33]
1187	('cp.1', 'CP.1', 'INS.1', 'stress_par.1', 'WARMTH.1', 'CP.1')	1	[1.74, 1.25, 2.53, 1.45, 4.75, 1.45]
1188	('CP.1', 'cp.1', 'SUPPORT_E.1', 'gd.1', 'conflict.1', 'conflict.1')	1	[1.74, 2.65, 4.33, 3.75, 3.32, 1.06]
1189	('CP.1', 'cp.1', 'SUPPORT_E.1', 'gd.1', 'CONFLICT.1', 'SUPPORT_E.1')	1	[1.74, 2.65, 4.33, 3.75, 3.32, 4.73]
1190	('cp.1', 'cp.1', 'cp.1', 'temp_inhib.1', 'OVERREACT.1', 'reg.1')	1	[1.74, 1.21, 1.05, 3.41, 1.62, 4.01]
1191	('cp.1', 'CP.1', 'gd.1', 'stress_par.1', 'reg.1', 'SUPPORT_I.1')	1	[1.74, 1.21, 2.09, 1.45, 3.92, 4.87]
1192	('cp.1', 'cp.1', 'cp.1', 'temp_inhib.1', 'OVERREACT.1', 'REG.1')	1	[1.74, 1.21, 1.05, 3.41, 1.62, 4.01]
1193	('cp.1', 'cp.1', 'CP.1', 'WARMTH.1', 'TEMP_INHIB.1', 'phq_ans.1')	1	[1.74, 1.21, 1.05, 3.25, 3.32, 3.33]
1194	('CP.1', 'cp.1', 'lab_neg.1', 'lab_neg.1', 'LAB_NEG.1', 'emp_cog.1')	1	[1.74, 2.65, 3.21, 1.88, 1.55, 3.45]
1195	('cp.1', 'cp.1', 'cp.1', 'temp_inhib.1', 'reg.1')	1	[1.74, 1.26, 1.05, 3.32, 4.01]
1196	('cp.1', 'cp.1', 'CP.1', 'WARMTH.1', 'INS.1', 'temp_foc.1')	1	[1.74, 1.26, 1.05, 3.34, 1.85, 2.14]
1197	('cp.1', 'CP.1', 'lab_neg.1', 'LAB_NEG.1', 'support_i.1', 'STRESS_PAR.1')	1	[1.74, 1.26, 1.96, 1.13, 2.73, 1.3]
1198	('cp.1', 'CP.1', 'LAB_NEG.1', 'overreact.1', 'lab_neg.1', 'CU.1')	1	[1.74, 1.26, 1.96, 1.88, 2.21, 1.87]
1199	('cp.1', 'cp.1', 'cp.1', 'temp_inhib.1', 'REG.1', 'LAXNESS.1')	1	[1.74, 1.26, 1.05, 3.32, 4.01, 1.88]
1200	('cp.1', 'cp.1', 'CP.1', 'WARMTH.1', 'ins.1', 'TEMP_INHIB.1')	1	[1.74, 1.26, 1.05, 3.34, 1.85, 3.32]
1201	('cp.1', 'CP.1', 'lab_neg.1', 'LAB_NEG.1', 'support_i.1', 'stress_par.1')	1	[1.74, 1.26, 1.96, 1.13, 2.73, 1.3]
1202	('cp.1', 'CP.1', 'LAB_NEG.1', 'OVERREACT.1', 'phq_dep', 'conflict.1')	1	[1.74, 1.26, 1.96, 1.88, 2.67, 1.06]
1203	('CP.1', 'cu.1', 'TEMP_FOC.1', 'CU.1', 'PHQ_ANS.1')	1	[1.74, 2.93, 1.23, 2.75, 3.0]
1204	('cp.1', 'cp.1', 'CP.1', 'TEMP_INHIB.1', 'cu.1', 'overreact.1')	1	[1.74, 1.25, 1.05, 3.47, 1.07, 1.88]
1205	('cp.1', 'cp.1', 'CP.1', 'TEMP_INHIB.1', 'CU.1', 'emp_af.1')	1	[1.74, 1.25, 1.05, 3.47, 1.07, 3.0]
1206	('cp.1', 'cp.1', 'cp.1', 'CU.1', 'stress_par.1')	1	[1.74, 1.25, 1.05, 1.6, 1.6]
1207	('cp.1', 'cp.1', 'CP.1', 'TEMP_INHIB.1', 'cu.1', 'OVERREACT.1')	1	[1.74, 1.25, 1.05, 3.47, 1.07, 1.88]
1208	('cp.1', 'CP.1', 'lab_neg.1', 'overreact.1', 'conflict.1', 'gd.1')	1	[1.74, 1.25, 1.96, 2.62, 1.19, 1.25]
1209	('cp.1', 'CP.1', 'LAB_NEG.1', 'ins.1', 'conflict.1', 'TEMP_INHIB.1')	1	[1.74, 1.25, 1.96, 3.81, 1.06, 2.62]
1210	('CP.1', 'lab_neg.1', 'gd.1', 'CONFLICT.1', 'stress_par.1')	1	[1.74, 2.71, 3.92, 3.26, 2.5]
1211	('cp.1', 'cp.1', 'WARMTH.1', 'temp_inhib.1', 'cp.1', 'CU.1')	1	[1.74, 1.11, 3.41, 3.41, 1.05, 1.2]
1212	('cp.1', 'cp.1', 'WARMTH.1', 'TEMP_INHIB.1', 'emp_af.1', 'STRESS_PERC.1')	1	[1.74, 1.11, 3.41, 3.41, 2.33, 1.5]
1213	('cp.1', 'cp.1', 'WARMTH.1', 'TEMP_INHIB.1', 'EMP_AF.1', 'overreact.1')	1	[1.74, 1.11, 3.41, 3.41, 2.33, 3.38]
1214	('cp.1', 'CP.1', 'lab_neg.1', 'cp.1', 'CP.1', 'CU.1')	1	[1.74, 1.11, 2.46, 1.53, 1.25, 2.0]
1215	('cp.1', 'cp.1', 'WARMTH.1', 'temp_inhib.1', 'cp.1', 'cu.1')	1	[1.74, 1.11, 3.41, 3.41, 1.05, 1.2]
1216	('cp.1', 'cp.1', 'WARMTH.1', 'TEMP_INHIB.1', 'EMP_AF.1', 'OVERREACT.1')	1	[1.74, 1.11, 3.41, 3.41, 2.33, 3.38]
1217	('cp.1', 'CP.1', 'lab_neg.1', 'cp.1', 'cp.1', 'TEMP_INHIB.1')	1	[1.74, 1.11, 2.46, 1.53, 1.25, 3.44]
1218	('CP.1', 'cp.1', 'cu.1', 'laxness.1', 'CONFLICT.1')	1	[1.74, 2.65, 1.42, 3.12, 3.26]
1219	('CP.1', 'cp.1', 'cu.1', 'LAXNESS.1', 'phq_ans.1')	1	[1.74, 2.65, 1.42, 3.12, 2.67]
1220	('CP.1', 'cp.1', 'CU.1', 'PHQ_DEP')	1	[1.74, 2.65, 1.42, 4.0]
1221	('cp.1', 'cp.1', 'stress_par.1', 'cu.1', 'EMP_AF.1', 'conflict.1')	1	[1.25, 1.05, 2.8, 1.6, 2.33, 2.95]
1222	('cp.1', 'cp.1', 'stress_par.1', 'CU.1', 'TEMP_FOC.1', 'OVERREACT.1')	1	[1.25, 1.05, 2.8, 1.6, 2.5, 2.0]
1223	('cp.1', 'CP.1', 'phq_ans.1', 'WARMTH.1', 'TEMP_INHIB.1', 'STRESS_PAR.1')	1	[1.25, 1.05, 2.67, 3.25, 2.57, 2.5]
1224	('cp.1', 'CP.1', 'PHQ_ANS.1', 'laxness.1', 'PHQ_DEP', 'gd.1')	1	[1.25, 1.05, 2.67, 2.0, 4.0, 1.25]
1225	('CP.1', 'cp.1', 'temp_foc.1', 'reg.1', 'lab_neg.1', 'conflict.1')	1	[1.25, 1.74, 4.21, 4.25, 1.83, 1.19]
1226	('CP.1', 'cp.1', 'TEMP_FOC.1', 'support_i.1', 'overreact.1', 'lab_neg.1')	1	[1.25, 1.74, 4.21, 4.6, 2.38, 1.79]
1227	('CP.1', 'cp.1', 'TEMP_FOC.1', 'SUPPORT_I.1', 'conflict.1', 'REG.1')	1	[1.25, 1.74, 4.21, 4.6, 2.63, 4.75]
1228	('CP.1', 'CP.1', 'cp.1', 'cu.1', 'conflict.1', 'gd.1')	1	[1.25, 1.74, 2.65, 1.33, 1.06, 1.25]
1229	('cp.1', 'cp.1', 'stress_par.1', 'cu.1', 'EMP_AF.1', 'CONFLICT.1')	1	[1.25, 1.05, 2.8, 1.6, 2.33, 2.95]
1230	('cp.1', 'cp.1', 'stress_par.1', 'CU.1', 'TEMP_FOC.1', 'overreact.1')	1	[1.25, 1.05, 2.8, 1.6, 2.5, 2.0]
1231	('cp.1', 'CP.1', 'phq_ans.1', 'WARMTH.1', 'TEMP_INHIB.1', 'stress_par.1')	1	[1.25, 1.05, 2.67, 3.25, 2.57, 2.5]
1232	('cp.1', 'CP.1', 'PHQ_ANS.1', 'laxness.1', 'PHQ_DEP', 'GD.1')	1	[1.25, 1.05, 2.67, 2.0, 4.0, 1.25]
1233	('cp.1', 'cp.1', 'emp_cog.1', 'reg.1', 'EMP_AF.1')	1	[1.25, 1.05, 3.45, 4.67, 3.89]
1234	('cp.1', 'cp.1', 'EMP_COG.1', 'gd.1', 'lab_neg.1', 'GD.1')	1	[1.25, 1.05, 3.45, 1.83, 1.21, 1.25]
1235	('cp.1', 'cp.1', 'EMP_COG.1', 'gd.1', 'LAB_NEG.1', 'cu.1')	1	[1.25, 1.05, 3.45, 1.83, 1.21, 1.79]
1236	('cp.1', 'CP.1', 'TEMP_INHIB.1', 'gd.1', 'stress_perc.1')	1	[1.25, 1.05, 3.32, 1.59, 1.12]
1237	('cp.1', 'CP.1', 'TEMP_INHIB.1', 'GD.1', 'REG.1', 'TEMP_INHIB.1')	1	[1.25, 1.05, 3.32, 1.59, 4.09, 3.44]
1238	('CP.1', 'cp.1', 'cp.1', 'lab_neg.1', 'lab_neg.1')	1	[1.25, 2.25, 1.74, 1.96, 1.13]
1239	('cp.1', 'cp.1', 'emp_cog.1', 'reg.1', 'emp_af.1', 'reg.1')	1	[1.25, 1.05, 3.45, 4.67, 3.89, 4.34]
1240	('cp.1', 'cp.1', 'EMP_COG.1', 'gd.1', 'lab_neg.1', 'gd.1')	1	[1.25, 1.05, 3.45, 1.83, 1.21, 1.25]
1241	('cp.1', 'cp.1', 'EMP_COG.1', 'gd.1', 'LAB_NEG.1', 'CU.1')	1	[1.25, 1.05, 3.45, 1.83, 1.21, 1.79]
1242	('cp.1', 'cp.1', 'EMP_COG.1', 'GD.1')	1	[1.25, 1.05, 3.45, 1.83]
1243	('cp.1', 'CP.1', 'temp_inhib.1', 'STRESS_PERC.1', 'STRESS_PERC.1', 'REG.1')	1	[1.25, 1.05, 3.32, 1.5, 2.59, 3.75]
1244	('cp.1', 'CP.1', 'TEMP_INHIB.1', 'gd.1', 'STRESS_PERC.1', 'overreact.1')	1	[1.25, 1.05, 3.32, 1.59, 1.12, 3.38]
1245	('cp.1', 'cp.1', 'cp.1', 'emp_cog.1', 'warmth.1')	1	[1.45, 1.21, 1.05, 3.89, 4.42]
1246	('cp.1', 'cp.1', 'cp.1', 'emp_cog.1', 'WARMTH.1', 'stress_perc.1')	1	[1.45, 1.21, 1.05, 3.89, 4.42, 1.38]
1247	('cp.1', 'cp.1', 'cp.1', 'EMP_COG.1', 'lab_neg.1', 'EMP_AF.1')	1	[1.45, 1.21, 1.05, 3.89, 1.96, 2.33]
1248	('cp.1', 'cp.1', 'CP.1', 'INS.1', 'STRESS_PERC.1', 'PHQ_ANS.1')	1	[1.45, 1.21, 1.05, 1.85, 1.12, 3.33]
1249	('cp.1', 'CP.1', 'lab_neg.1', 'conflict.1', 'emp_af.1', 'lab_neg.1')	1	[1.45, 1.21, 1.73, 2.76, 4.33, 1.17]
1250	('cp.1', 'cp.1', 'cp.1', 'emp_cog.1', 'WARMTH.1', 'STRESS_PERC.1')	1	[1.45, 1.21, 1.05, 3.89, 4.42, 1.38]
1251	('cp.1', 'CP.1', 'lab_neg.1', 'conflict.1', 'emp_af.1', 'LAB_NEG.1')	1	[1.45, 1.21, 1.73, 2.76, 4.33, 1.17]
1252	('CP.1', 'conflict.1', 'cp.1', 'LAB_NEG.1', 'cp.1', 'emp_cog.1')	1	[1.45, 2.44, 1.95, 2.21, 1.75, 3.45]
1253	('CP.1', 'CONFLICT.1', 'cp.1', 'WARMTH.1', 'CU.1', 'lab_neg.1')	1	[1.45, 2.44, 2.65, 3.41, 2.73, 2.71]
1254	('CP.1', 'cp.1', 'conflict.1', 'CU.1', 'emp_cog.1', 'PHQ_ANS.1')	1	[1.45, 2.1, 2.69, 1.35, 2.55, 1.67]
1255	('cp.1', 'cp.1', 'temp_inhib.1', 'STRESS_PERC.1', 'LAXNESS.1', 'SUPPORT_I.1')	1	[1.45, 1.26, 3.32, 1.38, 2.38, 3.4]
1256	('cp.1', 'cp.1', 'TEMP_INHIB.1', 'CP.1', 'ins.1', 'laxness.1')	1	[1.45, 1.26, 3.32, 1.05, 3.33, 2.62]
1257	('cp.1', 'cp.1', 'TEMP_INHIB.1', 'CP.1', 'INS.1', 'overreact.1')	1	[1.45, 1.26, 3.32, 1.05, 3.33, 2.38]
1258	('cp.1', 'CP.1', 'WARMTH.1', 'lab_neg.1', 'ins.1', 'STRESS_PERC.1')	1	[1.45, 1.26, 3.91, 2.63, 4.0, 2.88]
1259	('CP.1', 'CP.1', 'cp.1', 'REG.1', 'lab_neg.1')	1	[1.45, 2.1, 3.05, 4.59, 1.71]
1260	('cp.1', 'cp.1', 'TEMP_INHIB.1', 'CP.1', 'LAB_NEG.1', 'WARMTH.1')	1	[1.58, 1.21, 3.47, 1.05, 1.82, 4.59]
1261	('CP.1', 'cp.1', 'conflict.1', 'stress_perc.1', 'SUPPORT_I.1', 'emp_cog.1')	1	[1.58, 2.05, 1.69, 2.62, 4.33, 3.45]
1262	('CP.1', 'cp.1', 'CONFLICT.1', 'stress_par.1', 'reg.1', 'laxness.1')	1	[1.58, 2.05, 1.69, 1.5, 4.34, 2.0]
1263	('cp.1', 'cp.1', 'temp_inhib.1', 'laxness.1', 'TEMP_FOC.1', 'ins.1')	1	[1.58, 1.21, 3.47, 2.38, 1.43, 1.73]
1264	('cp.1', 'cp.1', 'temp_inhib.1', 'LAXNESS.1', 'TEMP_FOC.1', 'STRESS_PAR.1')	1	[1.58, 1.21, 3.47, 2.38, 3.72, 1.1]
1265	('cp.1', 'cp.1', 'TEMP_INHIB.1', 'CP.1', 'lab_neg.1', 'conflict.1')	1	[1.58, 1.21, 3.47, 1.05, 1.82, 2.0]
1266	('cp.1', 'CP.1', 'temp_inhib.1', 'LAXNESS.1', 'EMP_AF.1')	1	[1.58, 1.21, 2.69, 2.12, 4.55]
1267	('cp.1', 'CP.1', 'TEMP_INHIB.1', 'cu.1', 'laxness.1', 'support_i.1')	1	[1.58, 1.21, 2.69, 2.13, 2.88, 3.27]
1268	('CP.1', 'cp.1', 'conflict.1', 'STRESS_PERC.1', 'reg.1', 'EMP_AF.1')	1	[1.58, 2.05, 1.69, 2.62, 3.67, 4.33]
1269	('CP.1', 'CP.1', 'cp.1', 'REG.1', 'CU.1')	1	[1.58, 2.05, 2.65, 3.75, 2.8]
1270	('cp.1', 'cp.1', 'cp.1', 'emp_cog.1', 'SUPPORT_E.1', 'lab_neg.1')	1	[1.74, 1.21, 1.05, 4.33, 4.33, 1.21]
1271	('cp.1', 'cp.1', 'cp.1', 'EMP_COG.1', 'conflict.1', 'INS.1')	1	[1.74, 1.21, 1.05, 4.33, 2.88, 1.07]
1272	('cp.1', 'CP.1', 'TEMP_INHIB.1', 'stress_par.1', 'support_i.1', 'lab_neg.1')	1	[1.74, 1.21, 2.82, 3.2, 2.73, 2.29]
1273	('cp.1', 'cp.1', 'cp.1', 'emp_cog.1', 'SUPPORT_E.1', 'LAB_NEG.1')	1	[1.74, 1.21, 1.05, 4.33, 4.33, 1.21]
1274	('cp.1', 'cp.1', 'CP.1', 'TEMP_INHIB.1', 'phq_dep', 'cu.1')	1	[1.74, 1.21, 1.05, 3.47, 3.33, 2.27]
1275	('cp.1', 'CP.1', 'temp_inhib.1', 'gd.1', 'WARMTH.1', 'LAXNESS.1')	1	[1.74, 1.21, 2.82, 1.09, 4.09, 2.38]
1276	('CP.1', 'gd.1', 'cu.1', 'phq_dep', 'warmth.1')	1	[1.74, 3.42, 1.91, 1.33, 3.58]
1277	('CP.1', 'gd.1', 'CU.1', 'TEMP_INHIB.1', 'CU.1', 'gd.1')	1	[1.74, 3.42, 1.91, 3.32, 2.4, 2.17]
1278	('cp.1', 'cp.1', 'WARMTH.1', 'TEMP_INHIB.1', 'overreact.1', 'gd.1')	1	[1.74, 1.11, 3.25, 3.44, 3.38, 2.0]
1279	('cp.1', 'cp.1', 'WARMTH.1', 'temp_inhib.1', 'WARMTH.1', 'phq_dep')	1	[1.74, 1.11, 3.25, 3.44, 4.75, 2.0]
1280	('cp.1', 'cp.1', 'WARMTH.1', 'TEMP_INHIB.1', 'overreact.1', 'GD.1')	1	[1.74, 1.11, 3.25, 3.44, 3.38, 2.0]
1281	('cp.1', 'CP.1', 'cp.1', 'lab_neg.1', 'stress_par.1', 'STRESS_PAR.1')	1	[1.74, 1.11, 1.37, 2.63, 3.0, 2.5]
1282	('cp.1', 'cp.1', 'stress_perc.1', 'lab_neg.1', 'conflict.1', 'reg.1')	1	[1.45, 1.17, 3.75, 1.21, 1.06, 4.59]
1283	('cp.1', 'cp.1', 'stress_perc.1', 'LAB_NEG.1', 'gd.1', 'TEMP_INHIB.1')	1	[1.45, 1.17, 3.75, 1.21, 2.17, 3.41]
1284	('cp.1', 'cp.1', 'STRESS_PERC.1', 'stress_par.1')	1	[1.45, 1.17, 3.75, 1.7]
1285	('cp.1', 'CP.1', 'ins.1', 'CP.1', 'support_e.1', 'support_i.1')	1	[1.45, 1.17, 3.93, 1.21, 4.87, 2.73]
1286	('cp.1', 'cp.1', 'stress_perc.1', 'lab_neg.1', 'conflict.1', 'REG.1')	1	[1.45, 1.17, 3.75, 1.21, 1.06, 4.59]
1287	('cp.1', 'cp.1', 'stress_perc.1', 'LAB_NEG.1', 'gd.1', 'temp_inhib.1')	1	[1.45, 1.17, 3.75, 1.21, 2.17, 3.41]
1288	('cp.1', 'cp.1', 'stress_perc.1', 'LAB_NEG.1', 'GD.1', 'stress_par.1')	1	[1.45, 1.17, 3.75, 1.21, 2.17, 1.9]
1289	('cp.1', 'CP.1', 'ins.1', 'cp.1', 'cu.1', 'TEMP_INHIB.1')	1	[1.45, 1.17, 3.93, 1.21, 1.07, 3.44]
1290	('cp.1', 'CP.1', 'ins.1', 'CP.1', 'SUPPORT_E.1', 'LAXNESS.1')	1	[1.45, 1.17, 3.93, 1.21, 4.87, 1.88]
1291	('CP.1', 'CP.1', 'gd.1', 'lab_neg.1')	1	[1.45, 2.35, 3.92, 1.71]
1292	('cp.1', 'cp.1', 'conflict.1', 'EMP_AF.1', 'EMP_COG.1', 'gd.1')	1	[1.58, 1.05, 2.88, 2.33, 3.45, 1.92]
1293	('cp.1', 'CP.1', 'CP.1', 'REG.1', 'lab_neg.1')	1	[1.58, 1.05, 1.25, 3.59, 1.13]
1294	('cp.1', 'cp.1', 'conflict.1', 'EMP_AF.1', 'EMP_COG.1', 'GD.1')	1	[1.58, 1.05, 2.88, 2.33, 3.45, 1.92]
1295	('cp.1', 'CP.1', 'cp.1', 'WARMTH.1', 'TEMP_INHIB.1', 'REG.1')	1	[1.58, 1.05, 1.25, 3.25, 3.47, 4.09]
1296	('CP.1', 'gd.1', 'CP.1', 'cu.1', 'REG.1', 'warmth.1')	1	[1.58, 3.31, 1.74, 1.42, 3.59, 3.5]
1297	('CP.1', 'gd.1', 'cp.1', 'conflict.1', 'LAXNESS.1', 'EMP_COG.1')	1	[1.58, 3.31, 1.74, 1.19, 1.25, 4.78]
1298	('cp.1', 'cp.1', 'temp_inhib.1', 'lab_neg.1', 'conflict.1', 'EMP_COG.1')	1	[1.37, 1.15, 3.41, 1.79, 1.69, 3.45]
1299	('cp.1', 'cp.1', 'TEMP_INHIB.1', 'cu.1', 'SUPPORT_E.1', 'EMP_COG.1')	1	[1.37, 1.15, 3.41, 1.67, 1.93, 3.0]
1300	('CP.1', 'cp.1', 'SUPPORT_E.1', 'temp_inhib.1', 'emp_af.1', 'GD.1')	1	[1.37, 1.85, 4.33, 2.65, 3.45, 1.67]
1301	('CP.1', 'CP.1', 'cp.1', 'cu.1', 'emp_cog.1', 'stress_perc.1')	1	[1.37, 1.85, 2.95, 1.33, 3.45, 2.12]
1302	('cp.1', 'CP.1', 'lab_neg.1', 'cp.1', 'cu.1', 'LAB_NEG.1')	1	[1.37, 1.15, 2.63, 1.21, 1.21, 1.25]
1303	('CP.1', 'cp.1', 'support_e.1', 'CONFLICT.1', 'WARMTH.1', 'OVERREACT.1')	1	[1.37, 1.85, 4.33, 1.39, 3.5, 3.38]
1304	('CP.1', 'CP.1', 'cp.1', 'cu.1', 'emp_cog.1', 'STRESS_PERC.1')	1	[1.37, 1.85, 2.95, 1.33, 3.45, 2.12]
1305	('CP.1', 'CP.1', 'cp.1', 'CU.1', 'warmth.1', 'cu.1')	1	[1.37, 1.85, 2.95, 1.33, 3.41, 1.47]
1306	('cp.1', 'cp.1', 'TEMP_INHIB.1', 'cp.1', 'CU.1', 'support_i.1')	1	[1.63, 1.25, 3.94, 1.05, 1.33, 4.73]
1307	('cp.1', 'cp.1', 'TEMP_INHIB.1', 'CP.1', 'SUPPORT_E.1', 'lab_neg.1')	1	[1.63, 1.25, 3.94, 1.05, 2.6, 1.37]
1308	('cp.1', 'CP.1', 'support_e.1', 'conflict.1', 'overreact.1', 'CU.1')	1	[1.63, 1.25, 4.87, 1.31, 2.88, 1.27]
1309	('cp.1', 'CP.1', 'support_e.1', 'CONFLICT.1', 'PHQ_DEP', 'support_i.1')	1	[1.63, 1.25, 4.87, 1.31, 2.0, 2.73]
1310	('cp.1', 'CP.1', 'SUPPORT_E.1', 'SUPPORT_I.1', 'TEMP_INHIB.1', 'stress_perc.1')	1	[1.63, 1.25, 4.87, 4.33, 4.32, 2.75]
1311	('cp.1', 'cp.1', 'temp_inhib.1', 'WARMTH.1', 'LAXNESS.1', 'lab_neg.1')	1	[1.63, 1.25, 3.94, 3.25, 1.62, 1.87]
1312	('cp.1', 'cp.1', 'TEMP_INHIB.1', 'cp.1', 'CU.1', 'SUPPORT_I.1')	1	[1.63, 1.25, 3.94, 1.05, 1.33, 4.73]
1313	('cp.1', 'cp.1', 'TEMP_INHIB.1', 'CP.1', 'SUPPORT_E.1', 'LAB_NEG.1')	1	[1.63, 1.25, 3.94, 1.05, 2.6, 1.37]
1314	('cp.1', 'cp.1', 'TEMP_FOC.1', 'gd.1', 'conflict.1', 'EMP_COG.1')	1	[1.58, 1.17, 3.07, 1.42, 2.82, 3.0]
1315	('cp.1', 'cp.1', 'TEMP_FOC.1', 'GD.1', 'phq_dep', 'EMP_COG.1')	1	[1.58, 1.17, 3.07, 1.42, 1.33, 4.33]
1316	('cp.1', 'CP.1', 'temp_inhib.1', 'emp_af.1', 'REG.1', 'SUPPORT_E.1')	1	[1.58, 1.17, 2.65, 3.45, 3.67, 4.87]
1317	('cp.1', 'cp.1', 'temp_foc.1', 'STRESS_PERC.1', 'emp_af.1', 'stress_perc.1')	1	[1.58, 1.17, 3.07, 1.5, 4.55, 2.71]
1318	('cp.1', 'cp.1', 'TEMP_FOC.1', 'GD.1', 'phq_dep', 'emp_cog.1')	1	[1.58, 1.17, 3.07, 1.42, 1.33, 4.33]
1319	('cp.1', 'CP.1', 'TEMP_INHIB.1', 'cp.1', 'ins.1', 'TEMP_INHIB.1')	1	[1.58, 1.17, 2.65, 1.26, 4.07, 3.44]
1320	('CP.1', 'cp.1', 'CONFLICT.1', 'OVERREACT.1', 'STRESS_PERC.1', 'cu.1')	1	[1.58, 1.74, 1.31, 3.38, 2.38, 1.73]
1321	('cp.1', 'CP.1', 'conflict.1', 'SUPPORT_E.1', 'INS.1', 'emp_cog.1')	1	[1.63, 1.26, 1.54, 3.53, 2.67, 2.78]
1322	('cp.1', 'cp.1', 'CP.1', 'TEMP_INHIB.1', 'phq_dep', 'EMP_COG.1')	1	[1.63, 1.26, 1.05, 3.32, 3.33, 3.89]
1323	('cp.1', 'CP.1', 'CONFLICT.1', 'emp_af.1', 'overreact.1', 'warmth.1')	1	[1.63, 1.26, 1.54, 3.0, 2.88, 4.84]
1324	('cp.1', 'cp.1', 'temp_inhib.1', 'stress_perc.1', 'LAB_NEG.1')	1	[1.56, 1.23, 3.44, 1.38, 1.86]
1325	('cp.1', 'cp.1', 'TEMP_INHIB.1', 'TEMP_INHIB.1', 'overreact.1', 'EMP_COG.1')	1	[1.58, 1.25, 3.41, 3.94, 2.88, 3.45]
1326	('cp.1', 'cp.1', 'TEMP_INHIB.1', 'TEMP_INHIB.1', 'OVERREACT.1', 'REG.1')	1	[1.58, 1.25, 3.41, 3.94, 2.88, 4.75]
1327	('cp.1', 'CP.1', 'ins.1', 'gd.1', 'emp_af.1')	1	[1.58, 1.25, 2.0, 1.92, 3.45]
1328	('CP.1', 'cp.1', 'STRESS_PERC.1', 'stress_par.1', 'gd.1', 'reg.1')	1	[1.58, 2.25, 2.62, 1.5, 2.0, 3.92]
1329	('cp.1', 'cp.1', 'TEMP_INHIB.1', 'temp_inhib.1', 'CP.1', 'SUPPORT_I.1')	1	[1.58, 1.25, 3.41, 3.94, 1.17, 3.93]
1330	('cp.1', 'cp.1', 'TEMP_INHIB.1', 'TEMP_INHIB.1', 'overreact.1', 'emp_cog.1')	1	[1.58, 1.25, 3.41, 3.94, 2.88, 3.45]
1331	('cp.1', 'cp.1', 'TEMP_INHIB.1', 'TEMP_INHIB.1', 'OVERREACT.1', 'reg.1')	1	[1.58, 1.25, 3.41, 3.94, 2.88, 4.75]
1332	('cp.1', 'CP.1', 'INS.1', 'LAXNESS.1', 'STRESS_PAR.1', 'TEMP_FOC.1')	1	[1.58, 1.25, 2.0, 1.12, 2.8, 1.86]
1333	('CP.1', 'cp.1', 'stress_perc.1', 'REG.1', 'emp_cog.1', 'lab_neg.1')	1	[1.58, 2.25, 2.62, 3.59, 2.55, 2.29]
1334	('CP.1', 'cp.1', 'STRESS_PERC.1', 'STRESS_PAR.1', 'support_e.1', 'conflict.1')	1	[1.58, 2.25, 2.62, 1.5, 1.93, 1.63]
1335	('CP.1', 'CP.1', 'REG.1', 'emp_cog.1', 'PHQ_DEP', 'CONFLICT.1')	1	[1.58, 2.25, 3.42, 4.78, 1.33, 3.69]
1336	('cp.1', 'CP.1', 'ins.1', 'gd.1', 'EMP_AF.1', 'conflict.1')	1	[1.58, 1.25, 2.0, 1.92, 3.45, 1.19]
1337	('cp.1', 'cp.1', 'WARMTH.1', 'cp.1', 'temp_inhib.1', 'temp_inhib.1')	1	[1.58, 1.11, 3.5, 1.05, 3.32, 2.88]
1338	('cp.1', 'cp.1', 'WARMTH.1', 'cp.1', 'TEMP_INHIB.1', 'ins.1')	1	[1.58, 1.11, 3.5, 1.05, 3.32, 3.07]
1339	('CP.1', 'cp.1', 'conflict.1', 'CONFLICT.1', 'cp.1', 'stress_perc.1')	1	[1.58, 2.25, 2.19, 2.07, 2.1, 1.88]
1340	('CP.1', 'cp.1', 'CONFLICT.1', 'WARMTH.1', 'emp_cog.1')	1	[1.58, 2.25, 2.19, 3.41, 2.11]
1341	('cp.1', 'cp.1', 'WARMTH.1', 'cp.1', 'TEMP_INHIB.1', 'INS.1')	1	[1.58, 1.11, 3.5, 1.05, 3.32, 3.07]
1342	('cp.1', 'cp.1', 'WARMTH.1', 'CP.1', 'ins.1', 'phq_ans.1')	1	[1.58, 1.11, 3.5, 1.05, 3.4, 2.67]
1343	('CP.1', 'cp.1', 'conflict.1', 'conflict.1', 'warmth.1', 'gd.1')	1	[1.58, 2.25, 2.19, 2.07, 3.5, 2.01]
1344	('CP.1', 'CP.1', 'gd.1', 'TEMP_INHIB.1')	1	[1.66, 2.48, 3.5, 3.13]
1345	('cp.1', 'cp.1', 'TEMP_INHIB.1', 'gd.1', 'overreact.1', 'EMP_COG.1')	1	[1.63, 1.17, 3.47, 2.25, 3.38, 3.45]
1346	('cp.1', 'CP.1', 'CP.1', 'GD.1', 'emp_cog.1', 'gd.1')	1	[1.63, 1.17, 1.37, 1.42, 2.55, 2.59]
1347	('CP.1', 'cp.1', 'lab_neg.1', 'cp.1', 'warmth.1', 'stress_par.1')	1	[1.63, 2.1, 2.04, 1.95, 4.25, 1.1]
1348	('cp.1', 'cp.1', 'temp_inhib.1', 'STRESS_PERC.1', 'WARMTH.1', 'warmth.1')	1	[1.63, 1.17, 3.47, 1.38, 3.5, 4.59]
1349	('cp.1', 'cp.1', 'TEMP_INHIB.1', 'gd.1', 'OVERREACT.1', 'lab_neg.1')	1	[1.63, 1.17, 3.47, 2.25, 3.38, 1.67]
1350	('cp.1', 'cp.1', 'TEMP_INHIB.1', 'GD.1', 'cp.1')	1	[1.63, 1.17, 3.47, 2.25, 1.05]
1351	('cp.1', 'CP.1', 'cp.1', 'lab_neg.1', 'reg.1', 'ins.1')	1	[1.63, 1.17, 1.37, 2.37, 4.56, 1.85]
1352	('CP.1', 'cp.1', 'lab_neg.1', 'CP.1', 'reg.1', 'warmth.1')	1	[1.63, 2.1, 2.04, 1.95, 4.25, 3.83]
1353	('cp.1', 'cp.1', 'CP.1', 'WARMTH.1', 'SUPPORT_E.1', 'temp_foc.1')	1	[1.37, 1.11, 1.05, 3.59, 1.93, 2.63]
1354	('cp.1', 'CP.1', 'ins.1', 'stress_perc.1', 'ins.1', 'cu.1')	1	[1.37, 1.11, 1.87, 1.38, 1.33, 1.13]
1355	('cp.1', 'CP.1', 'ins.1', 'STRESS_PERC.1', 'LAXNESS.1', 'lab_neg.1')	1	[1.37, 1.11, 1.87, 1.38, 1.88, 1.71]
1356	('cp.1', 'CP.1', 'INS.1', 'lab_neg.1', 'overreact.1', 'GD.1')	1	[1.37, 1.11, 1.87, 1.88, 3.12, 1.75]
1357	('CP.1', 'cp.1', 'CP.1', 'cu.1', 'conflict.1', 'SUPPORT_I.1')	1	[1.37, 2.15, 1.74, 1.33, 1.06, 4.87]
1358	('cp.1', 'cp.1', 'cp.1', 'CU.1', 'lab_neg.1')	1	[1.37, 1.11, 1.05, 1.79, 2.09]
1359	('cp.1', 'cp.1', 'CP.1', 'WARMTH.1', 'SUPPORT_E.1', 'TEMP_FOC.1')	1	[1.37, 1.11, 1.05, 3.59, 1.93, 2.63]
1360	('cp.1', 'CP.1', 'ins.1', 'STRESS_PERC.1', 'laxness.1', 'stress_par.1')	1	[1.37, 1.11, 1.87, 1.38, 1.88, 2.6]
1361	('cp.1', 'CP.1', 'ins.1', 'STRESS_PERC.1', 'LAXNESS.1', 'LAB_NEG.1')	1	[1.37, 1.11, 1.87, 1.38, 1.88, 1.71]
1362	('CP.1', 'cp.1', 'CP.1', 'cu.1', 'conflict.1', 'support_i.1')	1	[1.37, 2.15, 1.74, 1.33, 1.06, 4.87]
1363	('cp.1', 'WARMTH.1', 'TEMP_INHIB.1', 'cp.1', 'lab_neg.1', 'cu.1')	1	[1.26, 3.25, 3.32, 1.05, 2.04, 1.6]
1364	('cp.1', 'WARMTH.1', 'TEMP_INHIB.1', 'CP.1', 'cu.1', 'temp_foc.1')	1	[1.26, 3.25, 3.32, 1.05, 1.07, 3.22]
1365	('cp.1', 'WARMTH.1', 'TEMP_INHIB.1', 'CP.1', 'CU.1', 'emp_cog.1')	1	[1.26, 3.25, 3.32, 1.05, 1.07, 2.78]
1366	('cp.1', 'WARMTH.1', 'TEMP_INHIB.1', 'cp.1', 'lab_neg.1', 'CU.1')	1	[1.26, 3.25, 3.32, 1.05, 2.04, 1.6]
1367	('cp.1', 'WARMTH.1', 'TEMP_INHIB.1', 'CP.1', 'cu.1', 'TEMP_FOC.1')	1	[1.26, 3.25, 3.32, 1.05, 1.07, 3.22]
1368	('CP.1', 'CP.1', 'gd.1', 'REG.1', 'cp.1', 'TEMP_INHIB.1')	1	[1.26, 2.35, 3.42, 3.92, 3.05, 3.39]
1369	('cp.1', 'cp.1', 'temp_inhib.1', 'STRESS_PERC.1', 'EMP_COG.1', 'stress_par.1')	1	[1.65, 1.11, 3.47, 1.38, 4.78, 1.6]
1370	('cp.1', 'cp.1', 'TEMP_INHIB.1', 'WARMTH.1', 'EMP_AF.1', 'EMP_COG.1')	1	[1.65, 1.11, 3.47, 4.0, 2.33, 3.45]
1371	('cp.1', 'cp.1', 'temp_inhib.1', 'STRESS_PERC.1', 'emp_cog.1', 'LAXNESS.1')	1	[1.65, 1.11, 3.47, 1.38, 4.78, 1.88]
1372	('cp.1', 'cp.1', 'TEMP_INHIB.1', 'WARMTH.1', 'EMP_AF.1', 'emp_cog.1')	1	[1.65, 1.11, 3.47, 4.0, 2.33, 3.45]
1373	('cp.1', 'CP.1', 'lab_neg.1', 'STRESS_PERC.1', 'stress_par.1', 'conflict.1')	1	[1.65, 1.11, 1.73, 1.12, 1.5, 2.44]
1374	('cp.1', 'CP.1', 'LAB_NEG.1', 'ins.1', 'conflict.1', 'cp.1')	1	[1.65, 1.11, 1.73, 2.0, 1.31, 1.25]
1375	('cp.1', 'temp_inhib.1', 'phq_ans.1', 'TEMP_FOC.1', 'conflict.1', 'temp_foc.1')	1	[1.25, 3.41, 3.33, 1.36, 1.94, 2.5]
1376	('cp.1', 'TEMP_INHIB.1', 'cp.1', 'gd.1', 'lab_neg.1', 'TEMP_FOC.1')	1	[1.25, 3.41, 1.05, 2.17, 1.13, 4.93]
1377	('cp.1', 'TEMP_INHIB.1', 'cp.1', 'gd.1', 'LAB_NEG.1', 'ins.1')	1	[1.25, 3.41, 1.05, 2.17, 1.13, 1.35]
1378	('cp.1', 'TEMP_INHIB.1', 'cp.1', 'gd.1', 'LAB_NEG.1', 'INS.1')	1	[1.25, 3.41, 1.05, 2.17, 1.13, 1.35]
1379	('cp.1', 'TEMP_INHIB.1', 'CP.1', 'TEMP_INHIB.1', 'LAB_NEG.1', 'overreact.1')	1	[1.25, 3.41, 1.05, 3.47, 2.03, 3.12]
1380	('CP.1', 'cp.1', 'INS.1', 'TEMP_INHIB.1', 'SUPPORT_I.1', 'CONFLICT.1')	1	[1.25, 2.35, 2.27, 3.57, 4.33, 2.07]
1381	('cp.1', 'TEMP_INHIB.1', 'cp.1', 'gd.1', 'lab_neg.1', 'temp_foc.1')	1	[1.25, 3.41, 1.05, 2.17, 1.13, 4.93]
1382	('cp.1', 'TEMP_INHIB.1', 'CP.1', 'TEMP_INHIB.1', 'lab_neg.1', 'cu.1')	1	[1.25, 3.41, 1.05, 3.47, 2.03, 2.27]
1383	('cp.1', 'cp.1', 'temp_inhib.1', 'laxness.1', 'temp_inhib.1', 'reg.1')	1	[1.65, 1.17, 3.41, 1.62, 3.0, 4.83]
1384	('cp.1', 'cp.1', 'temp_inhib.1', 'LAXNESS.1', 'stress_perc.1', 'OVERREACT.1')	1	[1.65, 1.17, 3.41, 1.62, 1.38, 2.88]
1385	('cp.1', 'cp.1', 'temp_inhib.1', 'LAXNESS.1', 'STRESS_PERC.1', 'reg.1')	1	[1.65, 1.17, 3.41, 1.62, 1.38, 4.01]
1386	('cp.1', 'cp.1', 'TEMP_INHIB.1', 'gd.1', 'reg.1', 'cp.1')	1	[1.65, 1.17, 3.41, 2.25, 3.75, 1.05]
1387	('cp.1', 'cp.1', 'TEMP_INHIB.1', 'gd.1', 'REG.1', 'EMP_COG.1')	1	[1.65, 1.17, 3.41, 2.25, 3.75, 3.0]
1388	('cp.1', 'CP.1', 'TEMP_INHIB.1', 'conflict.1', 'cu.1', 'PHQ_ANS.1')	1	[1.65, 1.17, 3.14, 1.06, 2.2, 3.33]
1389	('cp.1', 'cp.1', 'TEMP_INHIB.1', 'gd.1', 'reg.1', 'CP.1')	1	[1.65, 1.17, 3.41, 2.25, 3.75, 1.05]
1390	('cp.1', 'CP.1', 'temp_inhib.1', 'stress_par.1', 'ins.1', 'support_i.1')	1	[1.65, 1.17, 3.14, 3.1, 3.33, 4.07]
1391	('cp.1', 'CP.1', 'TEMP_INHIB.1', 'conflict.1', 'cu.1', 'phq_ans.1')	1	[1.65, 1.17, 3.14, 1.06, 2.2, 3.33]
1392	('CP.1', 'gd.1', 'cp.1', 'lab_neg.1', 'CONFLICT.1', 'warmth.1')	1	[1.65, 3.25, 2.75, 2.13, 1.31, 3.5]
1393	('cp.1', 'cp.1', 'temp_inhib.1', 'LAXNESS.1', 'STRESS_PERC.1', 'REG.1')	1	[1.65, 1.17, 3.41, 1.62, 1.38, 4.01]
1394	('cp.1', 'cp.1', 'stress_par.1', 'EMP_AF.1', 'conflict.1', 'cu.1')	1	[1.45, 1.05, 2.8, 2.33, 3.12, 1.99]
1395	('cp.1', 'CP.1', 'CONFLICT.1', 'WARMTH.1', 'lab_neg.1', 'support_i.1')	1	[1.45, 1.05, 1.56, 3.25, 2.63, 1.8]
1396	('CP.1', 'cp.1', 'cp.1', 'LAB_NEG.1', 'emp_cog.1', 'CONFLICT.1')	1	[1.45, 2.65, 1.89, 2.07, 2.11, 1.88]
1397	('cp.1', 'cp.1', 'stress_par.1', 'EMP_AF.1', 'conflict.1', 'CU.1')	1	[1.45, 1.05, 2.8, 2.33, 3.12, 1.99]
1398	('cp.1', 'cp.1', 'stress_par.1', 'EMP_AF.1', 'CONFLICT.1')	1	[1.45, 1.05, 2.8, 2.33, 3.12]
1399	('cp.1', 'CP.1', 'conflict.1', 'TEMP_INHIB.1', 'REG.1', 'ins.1')	1	[1.45, 1.05, 1.56, 3.44, 3.25, 3.47]
1400	('CP.1', 'cp.1', 'cp.1', 'LAB_NEG.1', 'emp_cog.1', 'conflict.1')	1	[1.45, 2.65, 1.89, 2.07, 2.11, 1.88]
1401	('CP.1', 'cp.1', 'CP.1', 'warmth.1', 'stress_perc.1')	1	[1.45, 2.65, 1.89, 3.41, 2.62]
1402	('CP.1', 'cp.1', 'CP.1', 'WARMTH.1', 'cu.1', 'CU.1')	1	[1.45, 2.65, 1.89, 3.41, 3.07, 2.69]
1403	('cp.1', 'cp.1', 'lab_neg.1', 'TEMP_INHIB.1', 'cp.1', 'gd.1')	1	[1.74, 1.26, 3.13, 3.47, 1.17, 2.17]
1404	('cp.1', 'cp.1', 'lab_neg.1', 'TEMP_INHIB.1', 'CP.1', 'temp_foc.1')	1	[1.74, 1.26, 3.13, 3.47, 1.17, 3.5]
1405	('cp.1', 'CP.1', 'CONFLICT.1', 'LAB_NEG.1', 'SUPPORT_E.1', 'emp_cog.1')	1	[1.74, 1.26, 1.39, 2.07, 3.0, 2.11]
1406	('cp.1', 'cp.1', 'lab_neg.1', 'temp_inhib.1', 'STRESS_PERC.1', 'phq_ans.1')	1	[1.74, 1.26, 3.13, 3.47, 2.38, 3.33]
1407	('cp.1', 'cp.1', 'lab_neg.1', 'TEMP_INHIB.1', 'cp.1', 'GD.1')	1	[1.74, 1.26, 3.13, 3.47, 1.17, 2.17]
1408	('CP.1', 'lab_neg.1', 'gd.1', 'REG.1', 'cp.1', 'CONFLICT.1')	1	[1.74, 2.79, 4.0, 3.09, 3.1, 3.69]
1409	('cp.1', 'cp.1', 'temp_inhib.1', 'STRESS_PERC.1', 'laxness.1', 'CU.1')	1	[1.55, 1.21, 3.47, 1.38, 2.38, 1.8]
1410	('cp.1', 'cp.1', 'TEMP_INHIB.1', 'gd.1', 'cp.1', 'conflict.1')	1	[1.55, 1.21, 3.47, 1.09, 1.15, 2.2]
1411	('cp.1', 'cp.1', 'temp_inhib.1', 'STRESS_PERC.1', 'LAXNESS.1', 'gd.1')	1	[1.55, 1.21, 3.47, 1.38, 2.38, 2.09]
1412	('cp.1', 'cp.1', 'TEMP_INHIB.1', 'gd.1', 'CP.1', 'temp_inhib.1')	1	[1.55, 1.21, 3.47, 1.09, 1.15, 4.26]
1413	('cp.1', 'cp.1', 'TEMP_INHIB.1', 'cp.1', 'overreact.1', 'gd.1')	1	[1.74, 1.26, 3.41, 1.17, 3.38, 2.33]
1414	('cp.1', 'cp.1', 'TEMP_INHIB.1', 'CP.1', 'cu.1', 'STRESS_PAR.1')	1	[1.74, 1.26, 3.41, 1.17, 1.2, 2.5]
1415	('cp.1', 'CP.1', 'lab_neg.1', 'reg.1', 'STRESS_PERC.1', 'lab_neg.1')	1	[1.74, 1.26, 1.69, 4.25, 1.62, 1.46]
1416	('CP.1', 'cp.1', 'ins.1', 'lab_neg.1', 'stress_par.1')	1	[1.74, 2.65, 2.27, 2.13, 1.1]
1417	('cp.1', 'cp.1', 'TEMP_INHIB.1', 'cp.1', 'overreact.1', 'GD.1')	1	[1.74, 1.26, 3.41, 1.17, 3.38, 2.33]
1418	('cp.1', 'cp.1', 'TEMP_INHIB.1', 'CP.1', 'cu.1', 'stress_par.1')	1	[1.74, 1.26, 3.41, 1.17, 1.2, 2.5]
1419	('cp.1', 'CP.1', 'lab_neg.1', 'reg.1', 'STRESS_PERC.1', 'LAB_NEG.1')	1	[1.74, 1.26, 1.69, 4.25, 1.62, 1.46]
1420	('CP.1', 'cp.1', 'INS.1', 'CP.1')	1	[1.74, 2.65, 2.27, 2.55]
1421	('cp.1', 'CP.1', 'LAB_NEG.1', 'cu.1', 'stress_par.1', 'support_e.1')	1	[1.74, 1.26, 1.69, 1.63, 3.1, 2.73]
1422	('cp.1', 'cp.1', 'emp_cog.1', 'support_i.1', 'emp_cog.1')	1	[1.45, 1.05, 4.33, 4.87, 3.45]
1423	('cp.1', 'cp.1', 'emp_cog.1', 'support_i.1', 'EMP_COG.1', 'LAXNESS.1')	1	[1.45, 1.05, 4.33, 4.87, 3.45, 1.38]
1424	('cp.1', 'cp.1', 'emp_cog.1', 'SUPPORT_I.1', 'stress_par.1', 'ins.1')	1	[1.45, 1.05, 4.33, 4.87, 2.3, 1.07]
1425	('cp.1', 'cp.1', 'EMP_COG.1', 'EMP_AF.1', 'overreact.1', 'warmth.1')	1	[1.45, 1.05, 4.33, 2.33, 3.38, 4.25]
1426	('cp.1', 'cp.1', 'EMP_COG.1', 'EMP_AF.1', 'overreact.1', 'WARMTH.1')	1	[1.45, 1.05, 4.33, 2.33, 3.38, 4.25]
1427	('cp.1', 'cp.1', 'emp_cog.1', 'support_i.1', 'EMP_COG.1', 'laxness.1')	1	[1.45, 1.05, 4.33, 4.87, 3.45, 1.38]
1428	('cp.1', 'cp.1', 'emp_cog.1', 'SUPPORT_I.1', 'stress_par.1', 'INS.1')	1	[1.45, 1.05, 4.33, 4.87, 2.3, 1.07]
1429	('cp.1', 'cp.1', 'EMP_COG.1', 'EMP_AF.1', 'OVERREACT.1')	1	[1.45, 1.05, 4.33, 2.33, 3.38]
1430	('cp.1', 'CP.1', 'lab_neg.1', 'conflict.1', 'cp.1', 'TEMP_INHIB.1')	1	[1.45, 1.05, 2.63, 1.44, 1.25, 3.19]
1431	('cp.1', 'CP.1', 'lab_neg.1', 'conflict.1', 'CP.1', 'PHQ_DEP')	1	[1.45, 1.05, 2.63, 1.44, 1.25, 2.0]
1432	('cp.1', 'TEMP_INHIB.1', 'lab_neg.1', 'WARMTH.1', 'conflict.1', 'EMP_COG.1')	1	[1.37, 3.32, 1.35, 4.09, 1.25, 4.33]
1433	('cp.1', 'TEMP_INHIB.1', 'lab_neg.1', 'WARMTH.1', 'CONFLICT.1', 'emp_af.1')	1	[1.37, 3.32, 1.35, 4.09, 1.25, 3.89]
1434	('cp.1', 'TEMP_INHIB.1', 'LAB_NEG.1', 'cp.1', 'cp.1', 'conflict.1')	1	[1.37, 3.32, 1.35, 1.25, 1.05, 2.88]
1435	('cp.1', 'temp_inhib.1', 'warmth.1', 'ins.1', 'SUPPORT_I.1', 'temp_foc.1')	1	[1.37, 3.32, 4.09, 3.07, 4.2, 1.85]
1436	('cp.1', 'TEMP_INHIB.1', 'lab_neg.1', 'WARMTH.1', 'conflict.1', 'emp_cog.1')	1	[1.37, 3.32, 1.35, 4.09, 1.25, 4.33]
1437	('cp.1', 'TEMP_INHIB.1', 'LAB_NEG.1', 'cp.1', 'CP.1', 'cu.1')	1	[1.37, 3.32, 1.35, 1.25, 1.05, 1.2]
1438	('CP.1', 'cp.1', 'ins.1', 'cp.1', 'SUPPORT_I.1', 'conflict.1')	1	[1.37, 2.15, 2.53, 1.55, 4.87, 2.12]
1439	('CP.1', 'cp.1', 'INS.1', 'CONFLICT.1', 'support_e.1', 'support_e.1')	1	[1.37, 2.15, 2.53, 2.57, 4.33, 2.74]
1440	('cp.1', 'cp.1', 'cp.1', 'conflict.1', 'EMP_AF.1', 'WARMTH.1')	1	[1.74, 1.25, 1.05, 1.31, 2.33, 4.25]
1441	('cp.1', 'cp.1', 'CP.1', 'conflict.1', 'support_e.1', 'PHQ_DEP')	1	[1.74, 1.25, 1.05, 1.94, 3.8, 2.67]
1442	('cp.1', 'CP.1', 'lab_neg.1', 'SUPPORT_I.1', 'conflict.1', 'LAXNESS.1')	1	[1.74, 1.25, 1.96, 4.07, 1.19, 2.12]
1443	('cp.1', 'cp.1', 'cp.1', 'conflict.1', 'EMP_AF.1', 'warmth.1')	1	[1.74, 1.25, 1.05, 1.31, 2.33, 4.25]
1444	('cp.1', 'cp.1', 'cp.1', 'CONFLICT.1', 'stress_par.1', 'EMP_COG.1')	1	[1.74, 1.25, 1.05, 1.31, 2.8, 3.45]
1445	('cp.1', 'cp.1', 'CP.1', 'conflict.1', 'SUPPORT_E.1', 'phq_ans.1')	1	[1.74, 1.25, 1.05, 1.94, 3.8, 3.33]
1446	('cp.1', 'CP.1', 'lab_neg.1', 'support_i.1', 'conflict.1', 'support_i.1')	1	[1.74, 1.25, 1.96, 4.07, 1.94, 3.13]
1447	('cp.1', 'CP.1', 'lab_neg.1', 'support_i.1', 'CONFLICT.1', 'warmth.1')	1	[1.74, 1.25, 1.96, 4.07, 1.94, 4.41]
1448	('CP.1', 'gd.1', 'cu.1', 'temp_foc.1', 'conflict.1', 'CP.1')	1	[1.74, 3.39, 1.33, 2.36, 1.81, 1.85]
1449	('CP.1', 'gd.1', 'cu.1', 'TEMP_FOC.1', 'support_e.1', 'stress_perc.1')	1	[1.74, 3.39, 1.33, 2.36, 3.8, 2.62]
1450	('CP.1', 'gd.1', 'CU.1', 'gd.1', 'cu.1', 'warmth.1')	1	[1.74, 3.39, 1.33, 3.23, 1.87, 3.5]
1451	('cp.1', 'cp.1', 'temp_inhib.1', 'STRESS_PERC.1', 'phq_ans.1', 'CU.1')	1	[1.55, 1.25, 3.41, 1.88, 2.0, 1.07]
1452	('cp.1', 'cp.1', 'TEMP_INHIB.1', 'temp_inhib.1', 'CP.1', 'CONFLICT.1')	1	[1.55, 1.25, 3.41, 3.94, 1.17, 2.32]
1453	('cp.1', 'cp.1', 'TEMP_INHIB.1', 'TEMP_INHIB.1', 'support_i.1', 'SUPPORT_E.1')	1	[1.55, 1.25, 3.41, 3.94, 4.33, 4.6]
1454	('cp.1', 'cp.1', 'TEMP_INHIB.1', 'TEMP_INHIB.1', 'SUPPORT_I.1', 'cu.1')	1	[1.55, 1.25, 3.41, 3.94, 4.33, 1.21]
1455	('CP.1', 'cp.1', 'conflict.1', 'LAB_NEG.1', 'conflict.1', 'conflict.1')	1	[1.55, 2.1, 2.57, 2.07, 1.19, 1.06]
1456	('cp.1', 'cp.1', 'temp_inhib.1', 'STRESS_PERC.1', 'phq_ans.1', 'cu.1')	1	[1.55, 1.25, 3.41, 1.88, 2.0, 1.07]
1457	('cp.1', 'cp.1', 'TEMP_INHIB.1', 'temp_inhib.1', 'CP.1', 'conflict.1')	1	[1.55, 1.25, 3.41, 3.94, 1.17, 2.32]
1458	('cp.1', 'cp.1', 'TEMP_INHIB.1', 'TEMP_INHIB.1', 'SUPPORT_I.1', 'CU.1')	1	[1.55, 1.25, 3.41, 3.94, 4.33, 1.21]
1459	('cp.1', 'CP.1', 'TEMP_INHIB.1', 'conflict.1', 'emp_af.1', 'TEMP_FOC.1')	1	[1.55, 1.25, 3.14, 2.69, 3.45, 2.68]
1460	('CP.1', 'CP.1', 'gd.1', 'REG.1', 'STRESS_PERC.1', 'CU.1')	1	[1.55, 2.1, 3.09, 3.59, 2.12, 2.8]
1461	('cp.1', 'cp.1', 'CP.1', 'TEMP_INHIB.1', 'LAB_NEG.1', 'lab_neg.1')	1	[1.45, 1.21, 1.05, 3.32, 1.21, 1.29]
1462	('cp.1', 'CP.1', 'REG.1', 'warmth.1', 'cu.1')	1	[1.45, 1.21, 3.59, 3.91, 1.07]
1463	('cp.1', 'cp.1', 'cp.1', 'cu.1', 'temp_inhib.1', 'STRESS_PERC.1')	1	[1.45, 1.21, 1.05, 1.53, 3.26, 1.88]
1464	('cp.1', 'cp.1', 'cp.1', 'CU.1', 'laxness.1')	1	[1.45, 1.21, 1.05, 1.53, 2.12]
1465	('cp.1', 'cp.1', 'CP.1', 'TEMP_INHIB.1', 'LAB_NEG.1', 'LAB_NEG.1')	1	[1.45, 1.21, 1.05, 3.32, 1.21, 1.29]
1466	('CP.1', 'cp.1', 'cp.1', 'conflict.1', 'emp_cog.1', 'emp_cog.1')	1	[1.45, 2.65, 1.95, 1.31, 3.89, 3.0]
1467	('CP.1', 'cp.1', 'cp.1', 'CONFLICT.1', 'WARMTH.1', 'OVERREACT.1')	1	[1.45, 2.65, 1.95, 1.31, 3.5, 3.62]
1468	('cp.1', 'cp.1', 'TEMP_INHIB.1', 'cp.1', 'REG.1', 'EMP_AF.1')	1	[1.45, 1.21, 3.32, 1.05, 3.59, 2.33]
1469	('cp.1', 'cp.1', 'temp_inhib.1', 'STRESS_PERC.1', 'ins.1', 'support_e.1')	1	[1.45, 1.21, 3.32, 1.38, 4.47, 4.6]
1470	('cp.1', 'cp.1', 'TEMP_INHIB.1', 'CP.1', 'ins.1', 'SUPPORT_E.1')	1	[1.45, 1.21, 3.32, 1.05, 2.27, 1.93]
1471	('CP.1', 'cp.1', 'conflict.1', 'lab_neg.1', 'emp_cog.1', 'INS.1')	1	[1.45, 2.15, 2.44, 3.17, 2.55, 2.27]
1472	('cp.1', 'cp.1', 'cp.1', 'stress_par.1', 'EMP_COG.1', 'TEMP_INHIB.1')	1	[1.45, 1.21, 1.05, 2.8, 3.89, 3.41]
1473	('cp.1', 'CP.1', 'temp_inhib.1', 'GD.1', 'REG.1', 'REG.1')	1	[1.45, 1.21, 3.07, 1.09, 3.92, 4.83]
1474	('cp.1', 'CP.1', 'TEMP_INHIB.1', 'conflict.1', 'reg.1', 'cu.1')	1	[1.45, 1.21, 3.07, 1.19, 4.75, 1.2]
1475	('cp.1', 'CP.1', 'TEMP_INHIB.1', 'conflict.1', 'REG.1', 'LAXNESS.1')	1	[1.45, 1.21, 3.07, 1.19, 4.75, 1.88]
1476	('cp.1', 'cp.1', 'cp.1', 'stress_par.1', 'emp_cog.1', 'stress_perc.1')	1	[1.45, 1.21, 1.05, 2.8, 3.89, 2.88]
1477	('cp.1', 'cp.1', 'cp.1', 'stress_par.1', 'EMP_COG.1', 'temp_inhib.1')	1	[1.45, 1.21, 1.05, 2.8, 3.89, 3.41]
1478	('cp.1', 'cp.1', 'CP.1', 'TEMP_FOC.1', 'TEMP_INHIB.1', 'cu.1')	1	[1.45, 1.21, 1.05, 1.43, 3.47, 1.2]
1479	('cp.1', 'CP.1', 'temp_inhib.1', 'gd.1', 'SUPPORT_I.1')	1	[1.45, 1.21, 3.07, 1.09, 4.2]
1480	('cp.1', 'CP.1', 'TEMP_INHIB.1', 'conflict.1', 'reg.1', 'CU.1')	1	[1.45, 1.21, 3.07, 1.19, 4.75, 1.2]
1481	('cp.1', 'CP.1', 'TEMP_INHIB.1', 'CONFLICT.1', 'LAXNESS.1', 'emp_af.1')	1	[1.45, 1.21, 3.07, 1.19, 2.38, 3.45]
1482	('cp.1', 'cp.1', 'CP.1', 'TEMP_INHIB.1', 'emp_af.1', 'temp_inhib.1')	1	[1.74, 1.25, 1.05, 3.32, 3.0, 4.57]
1483	('cp.1', 'CP.1', 'CONFLICT.1', 'overreact.1', 'support_e.1', 'support_i.1')	1	[1.74, 1.25, 1.39, 3.62, 4.6, 2.73]
1484	('cp.1', 'CP.1', 'CONFLICT.1', 'OVERREACT.1', 'stress_par.1')	1	[1.74, 1.25, 1.39, 3.62, 1.3]
1485	('cp.1', 'cp.1', 'cp.1', 'conflict.1', 'temp_inhib.1', 'INS.1')	1	[1.74, 1.25, 1.05, 2.88, 3.57, 1.27]
1486	('cp.1', 'cp.1', 'CP.1', 'TEMP_INHIB.1', 'emp_af.1', 'TEMP_INHIB.1')	1	[1.74, 1.25, 1.05, 3.32, 3.0, 4.57]
1487	('cp.1', 'cp.1', 'CP.1', 'TEMP_INHIB.1', 'EMP_AF.1', 'ins.1')	1	[1.74, 1.25, 1.05, 3.32, 3.0, 2.27]
1488	('cp.1', 'CP.1', 'CONFLICT.1', 'OVERREACT.1', 'STRESS_PAR.1', 'EMP_COG.1')	1	[1.74, 1.25, 1.39, 3.62, 1.3, 2.78]
1489	('cp.1', 'cp.1', 'temp_inhib.1', 'CU.1')	1	[1.5, 1.16, 3.41, 1.53]
1490	('cp.1', 'cp.1', 'TEMP_INHIB.1', 'cu.1', 'EMP_AF.1', 'emp_cog.1')	1	[1.35, 1.05, 3.41, 1.8, 2.33, 3.22]
1491	('cp.1', 'cp.1', 'TEMP_INHIB.1', 'CU.1', 'WARMTH.1')	1	[1.25, 1.05, 3.41, 1.6, 4.84]
1492	('cp.1', 'CP.1', 'WARMTH.1', 'ins.1', 'STRESS_PAR.1', 'temp_foc.1')	1	[1.25, 1.05, 3.34, 1.87, 1.7, 4.64]
1493	('cp.1', 'CP.1', 'WARMTH.1', 'INS.1', 'temp_foc.1', 'gd.1')	1	[1.25, 1.05, 3.34, 1.87, 2.14, 1.25]
1494	('CP.1', 'cp.1', 'cp.1', 'conflict.1', 'overreact.1', 'reg.1')	1	[1.25, 2.25, 1.74, 1.19, 2.88, 4.09]
1495	('cp.1', 'cp.1', 'temp_inhib.1', 'cu.1', 'conflict.1')	1	[1.25, 1.05, 3.41, 1.13, 1.31]
1496	('cp.1', 'cp.1', 'TEMP_INHIB.1', 'CU.1', 'warmth.1')	1	[1.25, 1.05, 3.41, 1.6, 4.84]
1497	('cp.1', 'CP.1', 'WARMTH.1', 'ins.1', 'stress_par.1', 'SUPPORT_E.1')	1	[1.25, 1.05, 3.34, 1.87, 1.7, 2.6]
1498	('cp.1', 'CP.1', 'WARMTH.1', 'ins.1', 'STRESS_PAR.1', 'TEMP_FOC.1')	1	[1.25, 1.05, 3.34, 1.87, 1.7, 4.64]
1499	('cp.1', 'CP.1', 'WARMTH.1', 'INS.1', 'temp_foc.1', 'GD.1')	1	[1.25, 1.05, 3.34, 1.87, 2.14, 1.25]
1500	('CP.1', 'cp.1', 'CP.1', 'warmth.1', 'stress_par.1')	1	[1.25, 2.25, 1.74, 3.59, 1.8]
1501	('CP.1', 'CP.1', 'cp.1', 'gd.1', 'cu.1', 'ins.1')	1	[1.25, 2.25, 3.15, 4.0, 1.91, 2.73]
1502	('cp.1', 'cp.1', 'cp.1', 'conflict.1', 'emp_cog.1', 'gd.1')	1	[1.74, 1.26, 1.05, 2.88, 3.45, 1.09]
1503	('cp.1', 'cp.1', 'cp.1', 'conflict.1', 'EMP_COG.1', 'EMP_AF.1')	1	[1.74, 1.26, 1.05, 2.88, 3.45, 2.33]
1504	('cp.1', 'cp.1', 'CP.1', 'ins.1', 'laxness.1', 'stress_perc.1')	1	[1.74, 1.26, 1.05, 2.27, 2.38, 1.12]
1505	('cp.1', 'cp.1', 'CP.1', 'ins.1', 'LAXNESS.1', 'temp_foc.1')	1	[1.74, 1.26, 1.05, 2.27, 2.38, 4.07]
1506	('cp.1', 'cp.1', 'CP.1', 'INS.1', 'TEMP_FOC.1', 'lab_neg.1')	1	[1.74, 1.26, 1.05, 2.27, 1.36, 1.46]
1507	('CP.1', 'gd.1', 'cu.1', 'ins.1', 'emp_af.1', 'gd.1')	1	[1.74, 3.25, 1.33, 1.73, 4.33, 1.17]
1508	('cp.1', 'cp.1', 'CP.1', 'ins.1', 'laxness.1', 'STRESS_PERC.1')	1	[1.74, 1.26, 1.05, 2.27, 2.38, 1.12]
1509	('cp.1', 'cp.1', 'CP.1', 'ins.1', 'LAXNESS.1', 'TEMP_FOC.1')	1	[1.74, 1.26, 1.05, 2.27, 2.38, 4.07]
1510	('CP.1', 'gd.1', 'cu.1', 'INS.1', 'warmth.1', 'lab_neg.1')	1	[1.74, 3.25, 1.33, 1.73, 3.58, 2.13]
1511	('CP.1', 'gd.1', 'CU.1', 'TEMP_FOC.1', 'REG.1', 'STRESS_PAR.1')	1	[1.74, 3.25, 1.33, 2.93, 2.95, 3.62]
1512	('cp.1', 'cp.1', 'temp_inhib.1', 'ins.1', 'stress_par.1', 'CU.1')	1	[1.74, 1.17, 3.41, 3.33, 2.1, 1.2]
1513	('cp.1', 'cp.1', 'TEMP_INHIB.1', 'lab_neg.1', 'laxness.1', 'ins.1')	1	[1.74, 1.17, 3.41, 1.87, 3.0, 3.33]
1514	('cp.1', 'cp.1', 'TEMP_INHIB.1', 'LAB_NEG.1', 'warmth.1', 'LAXNESS.1')	1	[1.74, 1.17, 3.41, 1.87, 4.75, 1.88]
1515	('cp.1', 'cp.1', 'TEMP_INHIB.1', 'lab_neg.1', 'laxness.1', 'INS.1')	1	[1.74, 1.17, 3.41, 1.87, 3.0, 3.33]
1516	('CP.1', 'cp.1', 'emp_cog.1', 'SUPPORT_E.1')	1	[1.74, 2.05, 3.11, 4.6]
1517	('CP.1', 'cp.1', 'EMP_COG.1', 'lab_neg.1', 'STRESS_PAR.1')	1	[1.74, 2.05, 3.11, 2.29, 3.7]
1518	('cp.1', 'CP.1', 'LAB_NEG.1', 'TEMP_FOC.1', 'TEMP_INHIB.1', 'INS.1')	1	[1.75, 1.21, 1.96, 2.64, 4.51, 1.6]
1519	('cp.1', 'CP.1', 'lab_neg.1', 'TEMP_INHIB.1', 'stress_par.1', 'temp_foc.1')	1	[1.75, 1.21, 1.96, 3.73, 1.1, 4.79]
1520	('CP.1', 'cp.1', 'SUPPORT_I.1', 'cp.1', 'TEMP_INHIB.1', 'LAXNESS.1')	1	[1.75, 2.35, 4.33, 1.95, 3.07, 2.12]
1521	('CP.1', 'cp.1', 'SUPPORT_I.1', 'CP.1', 'CU.1', 'STRESS_PERC.1')	1	[1.75, 2.35, 4.33, 1.95, 2.67, 2.62]
1522	('cp.1', 'cp.1', 'cp.1', 'cu.1', 'gd.1', 'EMP_AF.1')	1	[1.74, 1.25, 1.05, 1.99, 1.92, 2.33]
1523	('cp.1', 'cp.1', 'CP.1', 'ins.1', 'SUPPORT_E.1', 'support_i.1')	1	[1.74, 1.25, 1.05, 1.85, 2.33, 4.07]
1524	('cp.1', 'cp.1', 'cp.1', 'cu.1', 'GD.1')	1	[1.74, 1.25, 1.05, 1.99, 1.92]
1525	('cp.1', 'cp.1', 'cp.1', 'CU.1', 'SUPPORT_E.1')	1	[1.74, 1.25, 1.05, 1.99, 4.33]
1526	('cp.1', 'cp.1', 'CP.1', 'ins.1', 'SUPPORT_E.1', 'SUPPORT_I.1')	1	[1.74, 1.25, 1.05, 1.85, 2.33, 4.07]
1527	('cp.1', 'CP.1', 'support_e.1', 'INS.1', 'laxness.1', 'lab_neg.1')	1	[1.74, 1.25, 4.87, 2.0, 2.38, 1.71]
1528	('CP.1', 'gd.1', 'cu.1', 'warmth.1', 'REG.1')	1	[1.74, 3.25, 1.91, 3.5, 4.01]
1529	('CP.1', 'gd.1', 'CU.1', 'cp.1', 'PHQ_DEP', 'emp_af.1')	1	[1.74, 3.25, 1.91, 2.95, 3.33, 3.0]
1530	('cp.1', 'cp.1', 'cp.1', 'emp_cog.1', 'stress_perc.1', 'support_i.1')	1	[1.65, 1.25, 1.05, 3.89, 2.62, 4.6]
1531	('cp.1', 'cp.1', 'cp.1', 'EMP_COG.1', 'conflict.1', 'REG.1')	1	[1.65, 1.25, 1.05, 3.89, 2.88, 3.59]
1532	('cp.1', 'cp.1', 'CP.1', 'ins.1', 'stress_perc.1', 'cu.1')	1	[1.65, 1.25, 1.05, 4.2, 1.12, 1.07]
1533	('cp.1', 'CP.1', 'temp_inhib.1', 'stress_par.1', 'STRESS_PAR.1', 'phq_ans.1')	1	[1.65, 1.25, 2.65, 3.1, 2.9, 2.0]
1534	('cp.1', 'CP.1', 'TEMP_INHIB.1', 'SUPPORT_E.1', 'TEMP_FOC.1', 'TEMP_FOC.1')	1	[1.65, 1.25, 2.65, 4.87, 3.22, 4.93]
1535	('CP.1', 'lab_neg.1', 'conflict.1', 'cp.1', 'warmth.1')	1	[1.65, 1.99, 1.31, 1.95, 4.25]
1536	('cp.1', 'cp.1', 'cp.1', 'emp_cog.1', 'stress_perc.1', 'SUPPORT_I.1')	1	[1.65, 1.25, 1.05, 3.89, 2.62, 4.6]
1537	('cp.1', 'cp.1', 'CP.1', 'ins.1', 'STRESS_PERC.1', 'ins.1')	1	[1.65, 1.25, 1.05, 4.2, 1.12, 2.27]
1538	('cp.1', 'CP.1', 'temp_inhib.1', 'stress_par.1', 'STRESS_PAR.1', 'PHQ_ANS.1')	1	[1.65, 1.25, 2.65, 3.1, 2.9, 2.0]
1539	('cp.1', 'CP.1', 'TEMP_INHIB.1', 'support_e.1', 'lab_neg.1', 'cp.1')	1	[1.65, 1.25, 2.65, 4.87, 1.63, 1.35]
1540	('CP.1', 'lab_neg.1', 'CONFLICT.1', 'STRESS_PAR.1', 'warmth.1', 'laxness.1')	1	[1.65, 1.99, 1.31, 2.3, 4.9, 2.59]
1541	('cp.1', 'cp.1', 'TEMP_INHIB.1', 'gd.1', 'EMP_COG.1', 'overreact.1')	1	[1.37, 1.11, 3.47, 2.09, 3.0, 3.38]
1542	('cp.1', 'CP.1', 'TEMP_INHIB.1', 'cp.1', 'LAB_NEG.1')	1	[1.37, 1.11, 3.41, 1.25, 2.25]
1543	('CP.1', 'cp.1', 'emp_af.1', 'temp_inhib.1', 'lab_neg.1', 'STRESS_PAR.1')	1	[1.37, 1.74, 4.33, 3.44, 2.07, 2.55]
1544	('CP.1', 'cp.1', 'emp_af.1', 'TEMP_INHIB.1', 'OVERREACT.1')	1	[1.37, 1.74, 4.33, 3.44, 3.12]
1545	('cp.1', 'cp.1', 'TEMP_INHIB.1', 'gd.1', 'EMP_COG.1', 'OVERREACT.1')	1	[1.37, 1.11, 3.47, 2.09, 3.0, 3.38]
1546	('cp.1', 'CP.1', 'TEMP_INHIB.1', 'cp.1', 'lab_neg.1', 'temp_inhib.1')	1	[1.37, 1.11, 3.41, 1.25, 2.25, 4.54]
1547	('cp.1', 'cp.1', 'cu.1', 'REG.1', 'lab_neg.1', 'gd.1')	1	[1.26, 1.05, 1.33, 3.59, 2.09, 1.25]
1548	('cp.1', 'cp.1', 'CU.1', 'TEMP_INHIB.1', 'reg.1')	1	[1.26, 1.05, 1.33, 3.38, 4.09]
1549	('CP.1', 'cp.1', 'ins.1', 'warmth.1', 'phq_ans.1', 'LAXNESS.1')	1	[1.26, 1.74, 2.54, 3.91, 1.33, 2.38]
1550	('CP.1', 'cp.1', 'ins.1', 'WARMTH.1', 'emp_cog.1')	1	[1.26, 1.74, 2.54, 3.91, 2.11]
1551	('CP.1', 'cp.1', 'INS.1', 'emp_cog.1', 'warmth.1')	1	[1.26, 1.74, 2.54, 2.55, 4.91]
1552	('cp.1', 'cp.1', 'cu.1', 'REG.1', 'lab_neg.1', 'GD.1')	1	[1.26, 1.05, 1.33, 3.59, 2.09, 1.25]
1553	('cp.1', 'cp.1', 'cu.1', 'REG.1', 'LAB_NEG.1', 'STRESS_PAR.1')	1	[1.26, 1.05, 1.33, 3.59, 2.09, 1.3]
1554	('cp.1', 'cp.1', 'CU.1', 'TEMP_INHIB.1', 'REG.1', 'reg.1')	1	[1.26, 1.05, 1.33, 3.38, 4.09, 4.25]
1555	('cp.1', 'cp.1', 'CU.1', 'TEMP_INHIB.1', 'REG.1', 'REG.1')	1	[1.26, 1.05, 1.33, 3.38, 4.09, 4.25]
1556	('cp.1', 'CP.1', 'conflict.1', 'phq_ans.1', 'phq_dep', 'EMP_COG.1')	1	[1.26, 1.05, 1.44, 3.33, 3.0, 3.45]
1557	('CP.1', 'cp.1', 'INS.1', 'emp_cog.1', 'WARMTH.1')	1	[1.26, 1.74, 2.54, 2.55, 4.91]
1558	('CP.1', 'CP.1', 'gd.1', 'cp.1', 'CP.1', 'CONFLICT.1')	1	[1.26, 1.74, 3.09, 2.75, 2.05, 3.32]
1559	('cp.1', 'cp.1', 'TEMP_INHIB.1', 'conflict.1', 'cp.1', 'TEMP_INHIB.1')	1	[1.74, 1.25, 3.32, 3.01, 1.05, 3.82]
1560	('cp.1', 'cp.1', 'TEMP_INHIB.1', 'conflict.1', 'cp.1', 'temp_inhib.1')	1	[1.74, 1.25, 3.32, 3.01, 1.05, 3.82]
1561	('cp.1', 'cp.1', 'TEMP_INHIB.1', 'conflict.1', 'CP.1', 'lab_neg.1')	1	[1.74, 1.25, 3.32, 3.01, 1.05, 2.21]
1562	('cp.1', 'CP.1', 'lab_neg.1', 'TEMP_INHIB.1', 'laxness.1', 'support_i.1')	1	[1.74, 1.25, 1.96, 3.07, 1.88, 3.53]
1563	('CP.1', 'cu.1', 'cp.1', 'cu.1', 'warmth.1', 'phq_dep')	1	[1.74, 2.93, 2.65, 2.75, 3.5, 1.33]
1564	('CP.1', 'cu.1', 'cp.1', 'CU.1', 'temp_foc.1', 'CONFLICT.1')	1	[1.74, 2.93, 2.65, 2.75, 3.42, 2.94]
1565	('cp.1', 'cp.1', 'temp_inhib.1', 'TEMP_FOC.1', 'CONFLICT.1', 'reg.1')	1	[1.26, 1.05, 3.57, 2.36, 1.06, 4.33]
1566	('cp.1', 'cp.1', 'TEMP_INHIB.1', 'EMP_AF.1', 'cu.1', 'EMP_COG.1')	1	[1.26, 1.05, 3.57, 2.33, 1.99, 3.0]
1567	('cp.1', 'CP.1', 'TEMP_INHIB.1', 'reg.1', 'warmth.1')	1	[1.26, 1.05, 3.47, 3.25, 4.59]
1568	('cp.1', 'CP.1', 'TEMP_INHIB.1', 'REG.1', 'conflict.1', 'REG.1')	1	[1.26, 1.05, 3.47, 3.25, 1.44, 4.75]
1569	('cp.1', 'CP.1', 'TEMP_INHIB.1', 'REG.1', 'CONFLICT.1', 'laxness.1')	1	[1.26, 1.05, 3.47, 3.25, 1.44, 1.38]
1570	('CP.1', 'cp.1', 'TEMP_INHIB.1', 'conflict.1', 'reg.1', 'PHQ_DEP')	1	[1.26, 1.75, 3.14, 1.54, 3.92, 2.0]
1571	('CP.1', 'cp.1', 'TEMP_INHIB.1', 'CONFLICT.1', 'INS.1', 'emp_cog.1')	1	[1.26, 1.75, 3.14, 1.54, 1.73, 3.45]
1572	('cp.1', 'cp.1', 'temp_inhib.1', 'TEMP_FOC.1', 'CONFLICT.1', 'REG.1')	1	[1.26, 1.05, 3.57, 2.36, 1.06, 4.33]
1573	('cp.1', 'cp.1', 'TEMP_INHIB.1', 'EMP_AF.1', 'CU.1')	1	[1.26, 1.05, 3.57, 2.33, 1.99]
1574	('cp.1', 'CP.1', 'temp_inhib.1', 'STRESS_PERC.1', 'warmth.1', 'cu.1')	1	[1.26, 1.05, 3.47, 1.38, 4.59, 2.07]
1575	('cp.1', 'CP.1', 'TEMP_INHIB.1', 'REG.1', 'conflict.1', 'reg.1')	1	[1.26, 1.05, 3.47, 3.25, 1.44, 4.75]
1576	('CP.1', 'CP.1', 'cp.1', 'LAB_NEG.1', 'PHQ_DEP')	1	[1.26, 1.75, 2.65, 2.04, 3.67]
1577	('cp.1', 'CP.1', 'temp_inhib.1', 'STRESS_PERC.1', 'WARMTH.1', 'phq_dep')	1	[1.26, 1.05, 3.47, 1.38, 4.59, 1.33]
1578	('cp.1', 'cp.1', 'reg.1', 'OVERREACT.1')	1	[1.26, 1.05, 3.59, 1.88]
1579	('cp.1', 'cp.1', 'REG.1', 'EMP_AF.1', 'EMP_COG.1', 'cu.1')	1	[1.26, 1.05, 3.59, 2.33, 3.45, 1.99]
1580	('cp.1', 'CP.1', 'temp_inhib.1', 'STRESS_PERC.1', 'lab_neg.1', 'reg.1')	1	[1.26, 1.05, 3.47, 1.62, 1.87, 4.01]
1581	('cp.1', 'CP.1', 'TEMP_INHIB.1', 'REG.1', 'emp_cog.1', 'STRESS_PERC.1')	1	[1.26, 1.05, 3.47, 3.34, 3.89, 1.75]
1582	('cp.1', 'cp.1', 'REG.1', 'EMP_AF.1', 'emp_cog.1', 'laxness.1')	1	[1.26, 1.05, 3.59, 2.33, 3.45, 1.25]
1583	('cp.1', 'cp.1', 'REG.1', 'EMP_AF.1', 'EMP_COG.1', 'CU.1')	1	[1.26, 1.05, 3.59, 2.33, 3.45, 1.99]
1584	('cp.1', 'CP.1', 'TEMP_INHIB.1', 'REG.1', 'EMP_COG.1', 'conflict.1')	1	[1.26, 1.05, 3.47, 3.34, 3.89, 1.44]
1585	('CP.1', 'cp.1', 'CP.1', 'lab_neg.1', 'CONFLICT.1', 'TEMP_INHIB.1')	1	[1.26, 2.65, 1.75, 3.13, 2.69, 3.44]
1586	('cp.1', 'temp_inhib.1', 'ins.1', 'WARMTH.1', 'cp.1', 'CU.1')	1	[1.26, 3.41, 4.65, 3.42, 1.05, 1.2]
1587	('cp.1', 'TEMP_INHIB.1', 'temp_inhib.1', 'cp.1', 'overreact.1', 'LAB_NEG.1')	1	[1.26, 3.41, 3.94, 1.17, 3.38, 1.17]
1588	('cp.1', 'TEMP_INHIB.1', 'TEMP_INHIB.1', 'cu.1', 'EMP_AF.1', 'SUPPORT_I.1')	1	[1.26, 3.41, 3.94, 1.07, 2.33, 4.07]
1589	('cp.1', 'TEMP_INHIB.1', 'TEMP_INHIB.1', 'CU.1', 'ins.1', 'CU.1')	1	[1.26, 3.41, 3.94, 1.07, 1.2, 1.14]
1590	('cp.1', 'TEMP_INHIB.1', 'TEMP_INHIB.1', 'CU.1', 'INS.1', 'warmth.1')	1	[1.26, 3.41, 3.94, 1.07, 1.2, 4.59]
1591	('CP.1', 'cp.1', 'ins.1', 'support_i.1', 'SUPPORT_E.1', 'ins.1')	1	[1.26, 2.05, 2.67, 2.73, 1.4, 2.47]
1592	('CP.1', 'cp.1', 'ins.1', 'SUPPORT_I.1', 'gd.1', 'reg.1')	1	[1.26, 2.05, 2.67, 2.73, 1.09, 4.09]
1593	('cp.1', 'temp_inhib.1', 'ins.1', 'WARMTH.1', 'cp.1', 'cu.1')	1	[1.26, 3.41, 4.65, 3.42, 1.05, 1.2]
1594	('cp.1', 'TEMP_INHIB.1', 'temp_inhib.1', 'cp.1', 'overreact.1', 'lab_neg.1')	1	[1.26, 3.41, 3.94, 1.17, 3.38, 1.17]
1595	('cp.1', 'TEMP_INHIB.1', 'temp_inhib.1', 'CP.1', 'INS.1', 'cu.1')	1	[1.26, 3.41, 3.94, 1.17, 1.35, 1.33]
1596	('cp.1', 'TEMP_INHIB.1', 'TEMP_INHIB.1', 'CU.1', 'INS.1', 'WARMTH.1')	1	[1.26, 3.41, 3.94, 1.07, 1.2, 4.59]
1597	('CP.1', 'cp.1', 'ins.1', 'support_i.1', 'SUPPORT_E.1', 'INS.1')	1	[1.26, 2.05, 2.67, 2.73, 1.4, 2.47]
1598	('CP.1', 'cp.1', 'INS.1', 'lab_neg.1', 'reg.1', 'GD.1')	1	[1.26, 2.05, 2.67, 2.03, 4.25, 1.8]
1599	('CP.1', 'CP.1', 'cp.1', 'PHQ_DEP')	1	[1.5, 2.35, 3.1, 3.66]
1600	('cp.1', 'cp.1', 'TEMP_INHIB.1', 'emp_cog.1', 'TEMP_INHIB.1', 'temp_inhib.1')	1	[1.75, 1.15, 3.57, 3.89, 3.82, 4.32]
1601	('cp.1', 'cp.1', 'TEMP_INHIB.1', 'EMP_COG.1', 'EMP_AF.1', 'gd.1')	1	[1.75, 1.15, 3.57, 3.89, 2.33, 2.0]
1602	('cp.1', 'CP.1', 'phq_dep', 'lab_neg.1', 'conflict.1', 'PHQ_ANS.1')	1	[1.75, 1.15, 2.67, 2.96, 1.19, 2.67]
1603	('cp.1', 'CP.1', 'PHQ_DEP', 'lab_neg.1', 'WARMTH.1')	1	[1.75, 1.15, 2.67, 1.63, 3.92]
1604	('cp.1', 'cp.1', 'temp_inhib.1', 'LAXNESS.1', 'TEMP_FOC.1', 'phq_ans.1')	1	[1.75, 1.15, 3.57, 1.62, 2.57, 3.0]
1605	('cp.1', 'cp.1', 'TEMP_INHIB.1', 'emp_cog.1', 'TEMP_INHIB.1', 'TEMP_INHIB.1')	1	[1.75, 1.15, 3.57, 3.89, 3.82, 4.32]
1606	('cp.1', 'cp.1', 'TEMP_INHIB.1', 'EMP_COG.1', 'EMP_AF.1', 'GD.1')	1	[1.75, 1.15, 3.57, 3.89, 2.33, 2.0]
1607	('CP.1', 'conflict.1', 'gd.1', 'STRESS_PAR.1')	1	[1.75, 2.44, 3.39, 3.7]
1608	('CP.1', 'CONFLICT.1', 'gd.1', 'conflict.1', 'temp_foc.1', 'lab_neg.1')	1	[1.75, 2.44, 4.0, 4.12, 4.07, 1.79]
1609	('cp.1', 'CP.1', 'PHQ_DEP', 'LAB_NEG.1', 'reg.1', 'ins.1')	1	[1.75, 1.15, 2.67, 1.63, 4.25, 1.67]
1610	('cp.1', 'cp.1', 'TEMP_INHIB.1', 'ins.1', 'CONFLICT.1', 'CONFLICT.1')	1	[1.45, 1.17, 3.47, 1.07, 1.06, 1.81]
1611	('cp.1', 'cp.1', 'TEMP_INHIB.1', 'INS.1', 'laxness.1', 'LAB_NEG.1')	1	[1.45, 1.17, 3.47, 1.07, 3.0, 1.21]
1612	('cp.1', 'CP.1', 'ins.1', 'cp.1', 'temp_foc.1', 'TEMP_INHIB.1')	1	[1.45, 1.17, 1.73, 1.25, 4.36, 3.75]
1613	('cp.1', 'CP.1', 'ins.1', 'CP.1', 'support_i.1', 'TEMP_INHIB.1')	1	[1.45, 1.17, 1.73, 1.25, 2.07, 3.57]
1614	('CP.1', 'cp.1', 'CP.1', 'conflict.1', 'temp_foc.1', 'stress_perc.1')	1	[1.45, 2.65, 1.74, 1.06, 4.62, 2.12]
1615	('cp.1', 'cp.1', 'TEMP_INHIB.1', 'INS.1', 'laxness.1', 'lab_neg.1')	1	[1.45, 1.17, 3.47, 1.07, 3.0, 1.21]
1616	('cp.1', 'CP.1', 'ins.1', 'cp.1', 'temp_foc.1', 'temp_inhib.1')	1	[1.45, 1.17, 1.73, 1.25, 4.36, 3.75]
1617	('cp.1', 'CP.1', 'ins.1', 'cp.1', 'TEMP_FOC.1', 'temp_inhib.1')	1	[1.45, 1.17, 1.73, 1.25, 4.36, 4.94]
1618	('CP.1', 'cp.1', 'CP.1', 'conflict.1', 'temp_foc.1', 'STRESS_PERC.1')	1	[1.45, 2.65, 1.74, 1.06, 4.62, 2.12]
1619	('cp.1', 'temp_inhib.1', 'lab_neg.1', 'cp.1', 'LAXNESS.1', 'LAB_NEG.1')	1	[1.37, 3.41, 2.63, 1.05, 1.5, 1.67]
1620	('cp.1', 'TEMP_INHIB.1', 'cp.1', 'emp_af.1', 'reg.1', 'PHQ_ANS.1')	1	[1.37, 3.41, 1.05, 3.45, 4.92, 1.33]
1621	('cp.1', 'TEMP_INHIB.1', 'cp.1', 'EMP_AF.1', 'gd.1', 'cu.1')	1	[1.37, 3.41, 1.05, 3.45, 2.17, 1.99]
1622	('cp.1', 'TEMP_INHIB.1', 'CP.1', 'cp.1', 'laxness.1', 'overreact.1')	1	[1.37, 3.41, 1.05, 1.25, 1.88, 2.88]
1623	('CP.1', 'cp.1', 'lab_neg.1', 'LAXNESS.1', 'STRESS_PAR.1', 'phq_ans.1')	1	[1.37, 1.95, 2.03, 1.62, 2.7, 3.33]
1624	('cp.1', 'temp_inhib.1', 'lab_neg.1', 'cp.1', 'LAXNESS.1', 'lab_neg.1')	1	[1.37, 3.41, 2.63, 1.05, 1.5, 1.67]
1625	('cp.1', 'TEMP_INHIB.1', 'cp.1', 'EMP_AF.1', 'gd.1', 'CU.1')	1	[1.37, 3.41, 1.05, 3.45, 2.17, 1.99]
1626	('cp.1', 'TEMP_INHIB.1', 'cp.1', 'EMP_AF.1', 'GD.1')	1	[1.37, 3.41, 1.05, 3.45, 2.17]
1627	('cp.1', 'TEMP_INHIB.1', 'CP.1', 'cp.1', 'laxness.1', 'OVERREACT.1')	1	[1.37, 3.41, 1.05, 1.25, 1.88, 2.88]
1628	('cp.1', 'TEMP_INHIB.1', 'CP.1', 'cp.1', 'LAXNESS.1', 'cu.1')	1	[1.37, 3.41, 1.05, 1.25, 1.88, 1.2]
1629	('CP.1', 'cp.1', 'lab_neg.1', 'laxness.1', 'emp_cog.1', 'laxness.1')	1	[1.37, 1.95, 2.03, 1.62, 3.89, 1.25]
1630	('CP.1', 'cp.1', 'lab_neg.1', 'laxness.1', 'EMP_COG.1', 'STRESS_PERC.1')	1	[1.37, 1.95, 2.03, 1.62, 3.89, 3.0]
1631	('cp.1', 'cp.1', 'CP.1', 'TEMP_INHIB.1', 'support_e.1', 'CU.1')	1	[1.66, 1.23, 1.05, 3.32, 2.86, 1.46]
1632	('cp.1', 'CP.1', 'ins.1', 'conflict.1', 'PHQ_ANS.1')	1	[1.58, 1.25, 2.0, 2.07, 2.67]
1633	('cp.1', 'CP.1', 'INS.1', 'support_i.1', 'support_i.1', 'TEMP_FOC.1')	1	[1.58, 1.25, 2.0, 3.53, 2.73, 2.93]
1634	('cp.1', 'cp.1', 'cp.1', 'temp_inhib.1', 'cu.1', 'LAXNESS.1')	1	[1.58, 1.25, 1.05, 3.32, 1.4, 1.62]
1635	('cp.1', 'cp.1', 'CP.1', 'temp_inhib.1', 'OVERREACT.1', 'phq_ans.1')	1	[1.58, 1.25, 1.05, 3.32, 1.62, 2.0]
1636	('cp.1', 'cp.1', 'CP.1', 'TEMP_INHIB.1', 'SUPPORT_E.1', 'overreact.1')	1	[1.58, 1.25, 1.05, 3.32, 3.0, 3.38]
1637	('cp.1', 'CP.1', 'INS.1', 'support_i.1', 'support_i.1', 'temp_foc.1')	1	[1.58, 1.25, 2.0, 3.53, 2.73, 2.93]
1638	('cp.1', 'CP.1', 'INS.1', 'SUPPORT_I.1', 'cp.1', 'lab_neg.1')	1	[1.58, 1.25, 2.0, 3.53, 1.35, 1.63]
1639	('cp.1', 'cp.1', 'gd.1', 'TEMP_INHIB.1', 'cu.1', 'EMP_AF.1')	1	[1.74, 1.11, 1.09, 2.62, 2.0, 2.33]
1640	('cp.1', 'cp.1', 'GD.1', 'WARMTH.1', 'phq_ans.1', 'warmth.1')	1	[1.74, 1.11, 1.09, 3.5, 2.0, 4.91]
1641	('cp.1', 'CP.1', 'lab_neg.1', 'cp.1', 'overreact.1', 'TEMP_INHIB.1')	1	[1.74, 1.11, 1.69, 1.45, 1.88, 4.32]
1642	('cp.1', 'cp.1', 'gd.1', 'TEMP_INHIB.1', 'CU.1')	1	[1.74, 1.11, 1.09, 2.62, 2.0]
1643	('cp.1', 'cp.1', 'GD.1', 'WARMTH.1', 'phq_ans.1', 'WARMTH.1')	1	[1.74, 1.11, 1.09, 3.5, 2.0, 4.91]
1644	('cp.1', 'cp.1', 'GD.1', 'WARMTH.1', 'PHQ_ANS.1', 'stress_perc.1')	1	[1.74, 1.11, 1.09, 3.5, 2.0, 2.38]
1645	('cp.1', 'CP.1', 'lab_neg.1', 'cp.1', 'overreact.1', 'temp_inhib.1')	1	[1.74, 1.11, 1.69, 1.45, 1.88, 4.32]
1646	('CP.1', 'cu.1', 'CU.1', 'PHQ_DEP')	1	[1.74, 2.93, 2.75, 3.0]
1647	('cp.1', 'cp.1', 'WARMTH.1', 'cp.1', 'EMP_COG.1', 'TEMP_INHIB.1')	1	[1.74, 1.26, 3.25, 1.05, 3.45, 3.41]
1648	('cp.1', 'cp.1', 'WARMTH.1', 'CP.1', 'TEMP_INHIB.1', 'overreact.1')	1	[1.74, 1.26, 3.25, 1.05, 3.19, 1.88]
1649	('cp.1', 'cp.1', 'WARMTH.1', 'cp.1', 'emp_cog.1', 'TEMP_INHIB.1')	1	[1.74, 1.26, 3.25, 1.05, 3.45, 4.57]
1650	('cp.1', 'cp.1', 'WARMTH.1', 'cp.1', 'EMP_COG.1', 'temp_inhib.1')	1	[1.74, 1.26, 3.25, 1.05, 3.45, 3.41]
1651	('cp.1', 'cp.1', 'WARMTH.1', 'CP.1', 'TEMP_INHIB.1', 'OVERREACT.1')	1	[1.74, 1.26, 3.25, 1.05, 3.19, 1.88]
1652	('cp.1', 'CP.1', 'ins.1', 'gd.1', 'conflict.1', 'emp_cog.1')	1	[1.74, 1.26, 2.53, 2.09, 1.19, 4.22]
1653	('cp.1', 'CP.1', 'INS.1', 'CONFLICT.1', 'warmth.1', 'lab_neg.1')	1	[1.74, 1.26, 2.53, 2.44, 4.25, 2.33]
1654	('CP.1', 'CP.1', 'gd.1', 'laxness.1', 'ins.1')	1	[1.74, 2.35, 4.25, 2.12, 2.87]
1655	('cp.1', 'cp.1', 'TEMP_INHIB.1', 'CP.1', 'temp_foc.1', 'overreact.1')	1	[1.74, 1.25, 3.32, 1.05, 3.65, 3.38]
1656	('cp.1', 'cp.1', 'TEMP_INHIB.1', 'CP.1', 'TEMP_FOC.1', 'SUPPORT_E.1')	1	[1.74, 1.25, 3.32, 1.05, 3.65, 3.0]
1657	('cp.1', 'CP.1', 'GD.1', 'temp_inhib.1', 'phq_ans.1', 'TEMP_FOC.1')	1	[1.74, 1.25, 1.42, 3.69, 2.0, 4.3]
1658	('cp.1', 'CP.1', 'GD.1', 'temp_inhib.1', 'PHQ_ANS.1', 'OVERREACT.1')	1	[1.74, 1.25, 1.42, 3.69, 2.0, 3.62]
1659	('cp.1', 'cp.1', 'WARMTH.1', 'temp_inhib.1', 'phq_ans.1', 'temp_inhib.1')	1	[1.65, 1.11, 3.34, 3.57, 2.0, 3.41]
1660	('cp.1', 'cp.1', 'WARMTH.1', 'temp_inhib.1', 'PHQ_ANS.1', 'CU.1')	1	[1.65, 1.11, 3.34, 3.57, 2.0, 1.8]
1661	('cp.1', 'cp.1', 'WARMTH.1', 'TEMP_INHIB.1', 'gd.1', 'temp_inhib.1')	1	[1.65, 1.11, 3.34, 3.57, 1.42, 4.82]
1662	('cp.1', 'CP.1', 'temp_foc.1', 'conflict.1', 'temp_inhib.1', 'OVERREACT.1')	1	[1.65, 1.11, 4.07, 1.06, 4.07, 1.88]
1663	('cp.1', 'cp.1', 'WARMTH.1', 'TEMP_INHIB.1', 'gd.1', 'TEMP_INHIB.1')	1	[1.65, 1.11, 3.34, 3.57, 1.42, 4.82]
1664	('cp.1', 'cp.1', 'WARMTH.1', 'TEMP_INHIB.1', 'GD.1', 'reg.1')	1	[1.65, 1.11, 3.34, 3.57, 1.42, 4.83]
1665	('cp.1', 'CP.1', 'temp_foc.1', 'conflict.1', 'TEMP_INHIB.1', 'warmth.1')	1	[1.65, 1.11, 4.07, 1.06, 4.07, 4.75]
1666	('CP.1', 'gd.1', 'CP.1', 'REG.1', 'emp_af.1')	1	[1.65, 3.92, 2.25, 4.42, 3.67]
1667	('cp.1', 'cp.1', 'cp.1', 'conflict.1', 'emp_cog.1', 'ins.1')	1	[1.55, 1.25, 1.05, 2.88, 3.45, 1.27]
1668	('cp.1', 'cp.1', 'cp.1', 'conflict.1', 'EMP_COG.1', 'TEMP_INHIB.1')	1	[1.55, 1.25, 1.05, 2.88, 3.45, 3.57]
1669	('cp.1', 'cp.1', 'CP.1', 'TEMP_INHIB.1', 'cu.1', 'stress_perc.1')	1	[1.55, 1.25, 1.05, 3.32, 1.21, 1.12]
1670	('cp.1', 'CP.1', 'lab_neg.1', 'conflict.1', 'support_i.1', 'STRESS_PAR.1')	1	[1.55, 1.25, 1.96, 2.44, 2.73, 1.3]
1671	('cp.1', 'cp.1', 'cp.1', 'conflict.1', 'EMP_COG.1', 'temp_inhib.1')	1	[1.55, 1.25, 1.05, 2.88, 3.45, 3.57]
1672	('cp.1', 'cp.1', 'CP.1', 'TEMP_INHIB.1', 'cu.1', 'STRESS_PERC.1')	1	[1.55, 1.25, 1.05, 3.32, 1.21, 1.12]
1673	('cp.1', 'CP.1', 'lab_neg.1', 'conflict.1', 'support_i.1', 'stress_par.1')	1	[1.55, 1.25, 1.96, 2.44, 2.73, 1.3]
1674	('cp.1', 'CP.1', 'lab_neg.1', 'CONFLICT.1', 'support_i.1')	1	[1.55, 1.25, 1.96, 2.44, 4.2]
1675	('cp.1', 'cp.1', 'cp.1', 'gd.1', 'conflict.1', 'EMP_AF.1')	1	[1.45, 1.21, 1.05, 2.09, 2.82, 2.33]
1676	('cp.1', 'cp.1', 'CP.1', 'temp_inhib.1', 'conflict.1', 'STRESS_PAR.1')	1	[1.45, 1.21, 1.05, 3.19, 1.94, 2.5]
1677	('cp.1', 'cp.1', 'CP.1', 'TEMP_INHIB.1', 'temp_foc.1', 'TEMP_FOC.1')	1	[1.45, 1.21, 1.05, 3.19, 2.77, 1.5]
1678	('cp.1', 'CP.1', 'REG.1', 'WARMTH.1', 'stress_par.1', 'lab_neg.1')	1	[1.45, 1.21, 3.59, 3.91, 3.1, 1.21]
1679	('CP.1', 'cp.1', 'CP.1', 'lab_neg.1', 'conflict.1', 'CU.1')	1	[1.45, 2.25, 1.74, 3.09, 1.06, 1.07]
1680	('cp.1', 'cp.1', 'CP.1', 'TEMP_INHIB.1', 'temp_foc.1', 'temp_foc.1')	1	[1.45, 1.21, 1.05, 3.19, 2.77, 1.5]
1681	('cp.1', 'cp.1', 'CP.1', 'TEMP_INHIB.1', 'TEMP_FOC.1', 'overreact.1')	1	[1.45, 1.21, 1.05, 3.19, 2.77, 3.38]
1682	('cp.1', 'cp.1', 'temp_inhib.1', 'conflict.1', 'support_e.1', 'gd.1')	1	[1.53, 1.21, 3.82, 1.69, 4.6, 1.92]
1683	('cp.1', 'cp.1', 'temp_inhib.1', 'conflict.1', 'SUPPORT_E.1', 'INS.1')	1	[1.53, 1.21, 3.82, 1.69, 4.6, 2.67]
1684	('cp.1', 'cp.1', 'TEMP_INHIB.1', 'cp.1', 'support_e.1', 'laxness.1')	1	[1.53, 1.21, 3.82, 1.15, 2.33, 1.88]
1685	('cp.1', 'cp.1', 'TEMP_INHIB.1', 'cp.1', 'SUPPORT_E.1', 'overreact.1')	1	[1.53, 1.21, 3.82, 1.15, 2.33, 3.38]
1686	('cp.1', 'cp.1', 'TEMP_INHIB.1', 'CP.1', 'ins.1', 'ins.1')	1	[1.53, 1.21, 3.82, 1.15, 2.93, 1.6]
1687	('cp.1', 'CP.1', 'lab_neg.1', 'conflict.1', 'stress_perc.1', 'overreact.1')	1	[1.53, 1.21, 1.63, 2.44, 2.62, 2.38]
1688	('cp.1', 'cp.1', 'TEMP_INHIB.1', 'CP.1', 'ins.1', 'INS.1')	1	[1.53, 1.21, 3.82, 1.15, 2.93, 1.6]
1689	('cp.1', 'CP.1', 'LAB_NEG.1', 'gd.1', 'temp_inhib.1', 'reg.1')	1	[1.53, 1.21, 1.63, 1.09, 3.19, 4.42]
1690	('CP.1', 'cp.1', 'lab_neg.1', 'EMP_COG.1', 'stress_perc.1', 'STRESS_PAR.1')	1	[1.53, 2.05, 2.85, 3.11, 2.12, 3.7]
1691	('CP.1', 'CP.1', 'cp.1', 'cu.1', 'emp_af.1')	1	[1.53, 2.05, 3.15, 1.91, 3.45]
1692	('CP.1', 'CP.1', 'cp.1', 'CU.1', 'gd.1', 'PHQ_DEP')	1	[1.53, 2.05, 3.15, 1.91, 3.25, 3.67]
1693	('cp.1', 'cp.1', 'TEMP_INHIB.1', 'cp.1', 'SUPPORT_E.1', 'OVERREACT.1')	1	[1.53, 1.21, 3.82, 1.15, 2.33, 3.38]
1694	('cp.1', 'CP.1', 'LAB_NEG.1', 'GD.1', 'TEMP_INHIB.1', 'laxness.1')	1	[1.53, 1.21, 1.63, 1.09, 3.14, 1.38]
1695	('cp.1', 'TEMP_INHIB.1', 'cp.1', 'cu.1', 'EMP_AF.1', 'EMP_COG.1')	1	[1.37, 3.41, 1.05, 1.6, 2.33, 3.0]
1696	('cp.1', 'TEMP_INHIB.1', 'CP.1', 'temp_foc.1', 'phq_dep', 'ins.1')	1	[1.37, 3.41, 1.05, 2.5, 3.0, 2.13]
1697	('cp.1', 'TEMP_INHIB.1', 'CP.1', 'TEMP_FOC.1', 'cp.1', 'INS.1')	1	[1.37, 3.41, 1.05, 2.5, 1.25, 2.87]
1698	('CP.1', 'cp.1', 'CP.1', 'cu.1', 'conflict.1', 'CU.1')	1	[1.37, 2.05, 1.74, 2.47, 1.06, 1.07]
1699	('cp.1', 'temp_inhib.1', 'STRESS_PERC.1', 'phq_ans.1', 'EMP_AF.1', 'gd.1')	1	[1.37, 3.41, 1.38, 3.33, 2.11, 1.09]
1700	('cp.1', 'TEMP_INHIB.1', 'cp.1', 'CU.1')	1	[1.37, 3.41, 1.05, 1.6]
1701	('cp.1', 'TEMP_INHIB.1', 'CP.1', 'temp_foc.1', 'phq_dep', 'INS.1')	1	[1.37, 3.41, 1.05, 2.5, 3.0, 2.13]
1702	('cp.1', 'TEMP_INHIB.1', 'CP.1', 'TEMP_FOC.1', 'cp.1', 'ins.1')	1	[1.37, 3.41, 1.05, 2.5, 1.25, 2.87]
1703	('cp.1', 'cp.1', 'cp.1', 'emp_cog.1', 'stress_perc.1', 'WARMTH.1')	1	[1.58, 1.25, 1.05, 3.89, 2.62, 4.91]
1704	('cp.1', 'cp.1', 'cp.1', 'EMP_COG.1', 'conflict.1', 'overreact.1')	1	[1.58, 1.25, 1.05, 3.89, 2.88, 3.38]
1705	('cp.1', 'CP.1', 'temp_inhib.1', 'LAXNESS.1', 'conflict.1')	1	[1.58, 1.25, 2.65, 2.38, 2.38]
1706	('cp.1', 'CP.1', 'TEMP_INHIB.1', 'support_i.1', 'CU.1')	1	[1.58, 1.25, 2.65, 2.73, 1.07]
1707	('cp.1', 'cp.1', 'cp.1', 'emp_cog.1', 'stress_perc.1', 'warmth.1')	1	[1.58, 1.25, 1.05, 3.89, 2.62, 4.91]
1708	('cp.1', 'cp.1', 'cp.1', 'EMP_COG.1', 'conflict.1', 'OVERREACT.1')	1	[1.58, 1.25, 1.05, 3.89, 2.88, 3.38]
1709	('cp.1', 'cp.1', 'CP.1', 'ins.1', 'TEMP_INHIB.1', 'SUPPORT_E.1')	1	[1.58, 1.25, 1.05, 4.47, 3.32, 2.2]
1710	('cp.1', 'CP.1', 'temp_inhib.1', 'LAXNESS.1', 'CONFLICT.1')	1	[1.58, 1.25, 2.65, 2.38, 2.38]
1711	('cp.1', 'CP.1', 'TEMP_INHIB.1', 'support_i.1', 'cu.1')	1	[1.58, 1.25, 2.65, 2.73, 1.07]
1712	('CP.1', 'cp.1', 'CP.1', 'TEMP_INHIB.1', 'emp_cog.1', 'lab_neg.1')	1	[1.58, 2.75, 2.15, 3.44, 3.44, 2.71]
1713	('cp.1', 'cp.1', 'WARMTH.1', 'temp_inhib.1', 'ins.1', 'overreact.1')	1	[1.74, 1.11, 4.09, 3.41, 1.93, 2.75]
1714	('cp.1', 'cp.1', 'WARMTH.1', 'TEMP_INHIB.1', 'gd.1', 'overreact.1')	1	[1.74, 1.11, 4.09, 3.41, 2.0, 3.38]
1715	('cp.1', 'CP.1', 'lab_neg.1', 'temp_foc.1', 'WARMTH.1', 'support_i.1')	1	[1.74, 1.11, 1.96, 4.23, 3.91, 2.73]
1716	('cp.1', 'CP.1', 'LAB_NEG.1', 'cp.1', 'EMP_AF.1', 'ins.1')	1	[1.74, 1.11, 1.96, 1.26, 3.45, 1.93]
1717	('cp.1', 'cp.1', 'WARMTH.1', 'temp_inhib.1', 'ins.1', 'OVERREACT.1')	1	[1.74, 1.11, 4.09, 3.41, 1.93, 2.75]
1718	('cp.1', 'cp.1', 'WARMTH.1', 'TEMP_INHIB.1', 'GD.1', 'overreact.1')	1	[1.74, 1.11, 4.09, 3.41, 2.0, 3.16]
1719	('cp.1', 'CP.1', 'lab_neg.1', 'TEMP_FOC.1', 'SUPPORT_E.1', 'conflict.1')	1	[1.74, 1.11, 1.96, 4.23, 2.47, 1.06]
1720	('cp.1', 'CP.1', 'LAB_NEG.1', 'CP.1', 'OVERREACT.1', 'WARMTH.1')	1	[1.74, 1.11, 1.96, 1.26, 3.12, 4.91]
1721	('cp.1', 'cp.1', 'gd.1', 'EMP_AF.1', 'temp_inhib.1', 'reg.1')	1	[1.65, 1.05, 2.25, 2.33, 3.32, 4.25]
1722	('cp.1', 'cp.1', 'gd.1', 'EMP_AF.1', 'TEMP_INHIB.1', 'phq_ans.1')	1	[1.65, 1.05, 2.25, 2.33, 3.32, 2.0]
1723	('cp.1', 'cp.1', 'gd.1', 'EMP_AF.1', 'TEMP_INHIB.1', 'PHQ_ANS.1')	1	[1.65, 1.05, 2.25, 2.33, 3.32, 2.0]
1724	('cp.1', 'CP.1', 'conflict.1', 'ins.1', 'TEMP_INHIB.1', 'cp.1')	1	[1.65, 1.05, 1.39, 4.0, 3.94, 1.55]
1725	('CP.1', 'cp.1', 'CP.1', 'gd.1', 'PHQ_ANS.1', 'TEMP_INHIB.1')	1	[1.65, 3.05, 2.05, 4.0, 3.33, 3.44]
1726	('cp.1', 'temp_inhib.1', 'WARMTH.1', 'lab_neg.1', 'cp.1', 'INS.1')	1	[1.37, 3.41, 3.25, 2.63, 1.05, 2.6]
1727	('cp.1', 'TEMP_INHIB.1', 'cp.1', 'ins.1', 'CONFLICT.1')	1	[1.37, 3.41, 1.05, 1.07, 1.75]
1728	('cp.1', 'TEMP_INHIB.1', 'cp.1', 'INS.1', 'cu.1', 'temp_inhib.1')	1	[1.37, 3.41, 1.05, 1.07, 1.99, 4.94]
1729	('cp.1', 'TEMP_INHIB.1', 'CP.1', 'STRESS_PAR.1', 'cp.1', 'lab_neg.1')	1	[1.37, 3.41, 1.05, 2.5, 1.25, 2.13]
1730	('cp.1', 'TEMP_INHIB.1', 'cp.1', 'INS.1', 'cu.1', 'TEMP_INHIB.1')	1	[1.37, 3.41, 1.05, 1.07, 1.99, 4.94]
1731	('cp.1', 'TEMP_INHIB.1', 'cp.1', 'INS.1', 'CU.1')	1	[1.37, 3.41, 1.05, 1.07, 1.99]
1732	('cp.1', 'TEMP_INHIB.1', 'CP.1', 'stress_par.1', 'temp_inhib.1', 'emp_af.1')	1	[1.37, 3.41, 1.05, 2.5, 3.94, 4.33]
1733	('cp.1', 'TEMP_INHIB.1', 'CP.1', 'stress_par.1', 'TEMP_INHIB.1', 'ins.1')	1	[1.37, 3.41, 1.05, 2.5, 3.94, 2.47]
1734	('CP.1', 'CP.1', 'cp.1', 'LAB_NEG.1', 'TEMP_FOC.1', 'PHQ_DEP')	1	[1.37, 1.89, 2.75, 2.37, 2.0, 3.67]
1735	('cp.1', 'cp.1', 'cp.1', 'ins.1', 'EMP_AF.1', 'TEMP_INHIB.1')	1	[1.74, 1.21, 1.05, 3.07, 2.33, 3.32]
1736	('cp.1', 'cp.1', 'CP.1', 'ins.1', 'phq_dep', 'LAB_NEG.1')	1	[1.74, 1.21, 1.05, 2.27, 3.33, 2.03]
1737	('cp.1', 'CP.1', 'lab_neg.1', 'ins.1', 'conflict.1', 'lab_neg.1')	1	[1.74, 1.21, 1.82, 2.8, 2.44, 1.21]
1738	('cp.1', 'CP.1', 'lab_neg.1', 'INS.1', 'reg.1', 'EMP_AF.1')	1	[1.74, 1.21, 1.82, 2.8, 4.75, 4.55]
1739	('cp.1', 'cp.1', 'cp.1', 'ins.1', 'EMP_AF.1', 'temp_inhib.1')	1	[1.74, 1.21, 1.05, 3.07, 2.33, 3.32]
1740	('cp.1', 'cp.1', 'cp.1', 'INS.1')	1	[1.74, 1.21, 1.05, 3.07]
1741	('cp.1', 'cp.1', 'CP.1', 'ins.1', 'phq_dep', 'lab_neg.1')	1	[1.74, 1.21, 1.05, 2.27, 3.33, 2.03]
1742	('CP.1', 'lab_neg.1', 'CP.1', 'OVERREACT.1', 'CONFLICT.1')	1	[1.74, 2.63, 2.05, 2.62, 3.69]
1743	('cp.1', 'cp.1', 'CP.1', 'TEMP_INHIB.1', 'ins.1')	1	[1.53, 1.26, 1.05, 3.32, 1.2]
1744	('cp.1', 'CP.1', 'TEMP_INHIB.1', 'TEMP_FOC.1', 'TEMP_INHIB.1')	1	[1.53, 1.26, 4.07, 4.21, 4.57]
1745	('CP.1', 'cp.1', 'lab_neg.1', 'cp.1', 'phq_ans.1', 'STRESS_PAR.1')	1	[1.53, 2.05, 2.03, 1.95, 3.33, 2.8]
1746	('cp.1', 'cp.1', 'cp.1', 'temp_inhib.1', 'overreact.1', 'LAB_NEG.1')	1	[1.53, 1.26, 1.05, 3.32, 1.88, 1.96]
1747	('cp.1', 'cp.1', 'CP.1', 'temp_inhib.1', 'WARMTH.1', 'STRESS_PERC.1')	1	[1.53, 1.26, 1.05, 3.32, 3.25, 2.38]
1748	('cp.1', 'cp.1', 'CP.1', 'TEMP_INHIB.1', 'INS.1', 'phq_dep')	1	[1.53, 1.26, 1.05, 3.32, 1.2, 3.0]
1749	('cp.1', 'CP.1', 'temp_inhib.1', 'gd.1', 'phq_dep', 'ins.1')	1	[1.53, 1.26, 4.07, 1.09, 1.33, 2.93]
1750	('cp.1', 'CP.1', 'TEMP_INHIB.1', 'temp_foc.1', 'OVERREACT.1', 'CU.1')	1	[1.53, 1.26, 4.07, 4.21, 2.62, 1.07]
1751	('cp.1', 'CP.1', 'TEMP_INHIB.1', 'TEMP_FOC.1', 'temp_inhib.1', 'INS.1')	1	[1.53, 1.26, 4.07, 4.21, 4.57, 1.73]
1752	('CP.1', 'CP.1', 'gd.1', 'cp.1', 'SUPPORT_I.1', 'emp_af.1')	1	[1.53, 2.05, 3.09, 3.05, 4.6, 3.0]
1753	('cp.1', 'cp.1', 'gd.1', 'ins.1', 'TEMP_INHIB.1', 'EMP_AF.1')	1	[1.74, 1.17, 1.09, 3.4, 3.19, 2.33]
1754	('cp.1', 'cp.1', 'GD.1', 'support_i.1', 'emp_cog.1')	1	[1.74, 1.17, 1.09, 3.8, 4.55]
1755	('cp.1', 'CP.1', 'lab_neg.1', 'CONFLICT.1', 'cp.1', 'LAB_NEG.1')	1	[1.74, 1.17, 2.21, 1.44, 1.37, 2.03]
1756	('cp.1', 'cp.1', 'GD.1', 'SUPPORT_I.1', 'TEMP_INHIB.1', 'SUPPORT_E.1')	1	[1.74, 1.17, 1.09, 3.8, 3.57, 1.93]
1757	('cp.1', 'CP.1', 'LAB_NEG.1', 'conflict.1')	1	[1.74, 1.17, 2.21, 1.06]
1758	('cp.1', 'CP.1', 'LAB_NEG.1', 'CONFLICT.1', 'STRESS_PAR.1', 'stress_par.1')	1	[1.74, 1.17, 2.21, 1.06, 2.9, 3.6]
1759	('cp.1', 'cp.1', 'WARMTH.1', 'cp.1', 'temp_inhib.1', 'CU.1')	1	[1.74, 1.26, 3.25, 1.15, 3.57, 1.2]
1760	('cp.1', 'cp.1', 'WARMTH.1', 'cp.1', 'TEMP_INHIB.1', 'gd.1')	1	[1.74, 1.26, 3.25, 1.15, 3.57, 1.42]
1761	('cp.1', 'CP.1', 'ins.1', 'warmth.1', 'lab_neg.1')	1	[1.74, 1.26, 2.61, 3.91, 1.67]
1762	('cp.1', 'CP.1', 'ins.1', 'WARMTH.1', 'gd.1', 'lab_neg.1')	1	[1.74, 1.26, 2.61, 3.91, 2.09, 1.21]
1763	('CP.1', 'gd.1', 'cp.1', 'lab_neg.1', 'lab_neg.1', 'conflict.1')	1	[1.74, 3.31, 2.35, 3.09, 1.71, 1.06]
1764	('cp.1', 'cp.1', 'WARMTH.1', 'cp.1', 'TEMP_INHIB.1', 'GD.1')	1	[1.74, 1.26, 3.25, 1.15, 3.57, 1.42]
1765	('cp.1', 'cp.1', 'WARMTH.1', 'CP.1', 'ins.1', 'cu.1')	1	[1.74, 1.26, 3.25, 1.15, 4.47, 1.07]
1766	('CP.1', 'gd.1', 'CP.1', 'warmth.1')	1	[1.74, 3.31, 2.35, 3.66]
1767	('cp.1', 'cp.1', 'overreact.1', 'cu.1', 'lab_neg.1', 'EMP_COG.1')	1	[1.25, 1.05, 3.12, 1.67, 1.04, 4.55]
1768	('cp.1', 'cp.1', 'overreact.1', 'cu.1', 'LAB_NEG.1', 'conflict.1')	1	[1.25, 1.05, 3.12, 1.67, 1.04, 2.81]
1769	('cp.1', 'cp.1', 'overreact.1', 'cu.1', 'lab_neg.1', 'emp_cog.1')	1	[1.25, 1.05, 3.12, 1.67, 1.04, 4.55]
1770	('cp.1', 'cp.1', 'overreact.1', 'cu.1', 'LAB_NEG.1', 'CONFLICT.1')	1	[1.25, 1.05, 3.12, 1.67, 1.04, 2.81]
1771	('cp.1', 'cp.1', 'overreact.1', 'CU.1')	1	[1.25, 1.05, 3.12, 1.67]
1772	('cp.1', 'cp.1', 'OVERREACT.1')	1	[1.25, 1.05, 3.12]
1773	('cp.1', 'CP.1', 'WARMTH.1', 'ins.1', 'support_e.1', 'EMP_AF.1')	1	[1.25, 1.05, 3.16, 3.87, 4.87, 4.33]
1774	('cp.1', 'CP.1', 'WARMTH.1', 'ins.1', 'SUPPORT_E.1', 'SUPPORT_I.1')	1	[1.25, 1.05, 3.16, 3.87, 4.87, 3.67]
1775	('CP.1', 'cp.1', 'lab_neg.1', 'conflict.1', 'ins.1', 'conflict.1')	1	[1.25, 1.74, 1.96, 2.44, 1.33, 1.19]
1776	('CP.1', 'CP.1', 'TEMP_FOC.1', 'LAXNESS.1', 'CONFLICT.1', 'TEMP_INHIB.1')	1	[1.25, 1.74, 1.36, 1.12, 2.69, 3.44]
1777	('cp.1', 'cp.1', 'TEMP_INHIB.1', 'cp.1', 'gd.1', 'ins.1')	1	[1.74, 1.21, 3.47, 1.17, 1.59, 3.27]
1778	('cp.1', 'cp.1', 'TEMP_INHIB.1', 'CP.1', 'conflict.1', 'temp_foc.1')	1	[1.74, 1.21, 3.47, 1.17, 1.56, 3.5]
1779	('cp.1', 'CP.1', 'temp_inhib.1', 'stress_par.1', 'STRESS_PAR.1', 'INS.1')	1	[1.74, 1.21, 2.65, 3.1, 2.9, 2.67]
1780	('cp.1', 'CP.1', 'TEMP_INHIB.1', 'GD.1', 'REG.1', 'STRESS_PAR.1')	1	[1.74, 1.21, 2.65, 1.42, 4.92, 1.3]
1781	('cp.1', 'cp.1', 'temp_inhib.1', 'lab_neg.1', 'STRESS_PERC.1', 'stress_par.1')	1	[1.74, 1.21, 3.47, 3.13, 1.88, 1.5]
1782	('cp.1', 'cp.1', 'TEMP_INHIB.1', 'cp.1', 'gd.1', 'INS.1')	1	[1.74, 1.21, 3.47, 1.17, 1.59, 3.27]
1783	('cp.1', 'cp.1', 'TEMP_INHIB.1', 'cp.1', 'GD.1', 'REG.1')	1	[1.74, 1.21, 3.47, 1.17, 1.59, 4.09]
1784	('cp.1', 'cp.1', 'TEMP_INHIB.1', 'CP.1', 'conflict.1', 'TEMP_FOC.1')	1	[1.74, 1.21, 3.47, 1.17, 1.56, 3.5]
1785	('cp.1', 'CP.1', 'temp_inhib.1', 'stress_par.1', 'STRESS_PAR.1', 'ins.1')	1	[1.74, 1.21, 2.65, 3.1, 2.9, 2.67]
1786	('cp.1', 'CP.1', 'TEMP_INHIB.1', 'GD.1', 'REG.1', 'stress_par.1')	1	[1.74, 1.21, 2.65, 1.42, 4.92, 1.3]
1787	('cp.1', 'cp.1', 'temp_inhib.1', 'STRESS_PERC.1', 'reg.1', 'reg.1')	1	[1.45, 1.11, 3.32, 1.62, 4.25, 4.01]
1788	('cp.1', 'cp.1', 'TEMP_INHIB.1', 'cu.1', 'emp_af.1', 'TEMP_FOC.1')	1	[1.45, 1.11, 3.32, 1.21, 3.45, 4.58]
1789	('cp.1', 'cp.1', 'TEMP_INHIB.1', 'cu.1', 'EMP_AF.1', 'conflict.1')	1	[1.45, 1.11, 3.32, 1.21, 3.45, 2.2]
1790	('cp.1', 'cp.1', 'TEMP_INHIB.1', 'CU.1', 'SUPPORT_I.1', 'overreact.1')	1	[1.45, 1.11, 3.32, 1.21, 3.27, 1.38]
1791	('cp.1', 'CP.1', 'reg.1', 'EMP_COG.1', 'GD.1')	1	[1.45, 1.11, 3.59, 4.78, 1.75]
1792	('cp.1', 'CP.1', 'REG.1', 'CP.1', 'TEMP_INHIB.1', 'TEMP_INHIB.1')	1	[1.45, 1.11, 3.59, 1.25, 2.65, 4.32]
1793	('cp.1', 'cp.1', 'temp_inhib.1', 'STRESS_PERC.1', 'reg.1', 'REG.1')	1	[1.45, 1.11, 3.32, 1.62, 4.25, 4.01]
1794	('cp.1', 'cp.1', 'TEMP_INHIB.1', 'CU.1', 'SUPPORT_I.1', 'OVERREACT.1')	1	[1.45, 1.11, 3.32, 1.21, 3.27, 1.38]
1795	('cp.1', 'CP.1', 'REG.1', 'cp.1', 'ins.1', 'LAB_NEG.1')	1	[1.45, 1.11, 3.59, 1.25, 1.87, 1.21]
1796	('CP.1', 'cp.1', 'conflict.1', 'CP.1', 'emp_cog.1', 'overreact.1')	1	[1.45, 2.1, 2.57, 1.75, 2.11, 2.25]
1797	('CP.1', 'CP.1', 'gd.1', 'REG.1', 'gd.1', 'CONFLICT.1')	1	[1.45, 2.1, 3.59, 3.59, 2.84, 3.5]
1798	('cp.1', 'cp.1', 'temp_inhib.1', 'stress_perc.1', 'TEMP_INHIB.1')	1	[1.74, 1.25, 3.47, 1.38, 3.32]
1799	('cp.1', 'cp.1', 'temp_inhib.1', 'STRESS_PERC.1', 'lab_neg.1', 'reg.1')	1	[1.68, 1.25, 3.7, 1.25, 2.5, 3.63]
1800	('cp.1', 'cp.1', 'TEMP_INHIB.1', 'emp_cog.1', 'cp.1', 'emp_cog.1')	1	[1.74, 1.25, 3.47, 4.33, 1.17, 2.55]
1801	('cp.1', 'cp.1', 'TEMP_INHIB.1', 'emp_cog.1', 'CP.1', 'temp_inhib.1')	1	[1.74, 1.25, 3.47, 4.33, 1.17, 3.69]
1802	('cp.1', 'cp.1', 'TEMP_INHIB.1', 'EMP_COG.1', 'temp_inhib.1', 'INS.1')	1	[1.74, 1.25, 3.47, 4.33, 3.69, 1.93]
1803	('cp.1', 'cp.1', 'TEMP_INHIB.1', 'EMP_COG.1', 'TEMP_INHIB.1', 'conflict.1')	1	[1.74, 1.25, 3.47, 4.33, 3.69, 2.76]
1804	('cp.1', 'cp.1', 'temp_inhib.1', 'STRESS_PERC.1', 'LAB_NEG.1', 'LAB_NEG.1')	1	[1.74, 1.25, 3.47, 1.38, 1.87, 2.13]
1805	('cp.1', 'cp.1', 'TEMP_INHIB.1', 'emp_cog.1', 'cp.1', 'EMP_COG.1')	1	[1.74, 1.25, 3.47, 4.33, 1.17, 2.55]
1806	('cp.1', 'cp.1', 'TEMP_INHIB.1', 'EMP_COG.1', 'temp_inhib.1', 'ins.1')	1	[1.74, 1.25, 3.47, 4.33, 3.69, 1.93]
1807	('CP.1', 'cp.1', 'STRESS_PAR.1')	1	[1.74, 2.75, 3.9]
1808	('cp.1', 'cp.1', 'cp.1', 'emp_cog.1', 'SUPPORT_E.1', 'emp_cog.1')	1	[1.58, 1.21, 1.05, 3.89, 4.33, 2.78]
1809	('cp.1', 'cp.1', 'cp.1', 'EMP_COG.1', 'TEMP_INHIB.1', 'EMP_AF.1')	1	[1.58, 1.21, 1.05, 3.89, 3.57, 2.33]
1810	('cp.1', 'cp.1', 'CP.1', 'temp_inhib.1', 'cu.1', 'CU.1')	1	[1.58, 1.21, 1.05, 3.32, 2.13, 1.33]
1811	('cp.1', 'cp.1', 'CP.1', 'TEMP_INHIB.1', 'CU.1', 'REG.1')	1	[1.58, 1.21, 1.05, 3.32, 1.07, 4.75]
1812	('cp.1', 'CP.1', 'temp_inhib.1', 'LAXNESS.1', 'phq_dep')	1	[1.58, 1.21, 2.69, 2.38, 1.67]
1813	('cp.1', 'cp.1', 'cp.1', 'emp_cog.1', 'SUPPORT_E.1', 'EMP_COG.1')	1	[1.58, 1.21, 1.05, 3.89, 4.33, 2.78]
1814	('cp.1', 'cp.1', 'cp.1', 'EMP_COG.1', 'temp_inhib.1', 'OVERREACT.1')	1	[1.58, 1.21, 1.05, 3.89, 3.57, 1.62]
1815	('cp.1', 'cp.1', 'CP.1', 'TEMP_INHIB.1', 'cu.1', 'ins.1')	1	[1.58, 1.21, 1.05, 3.32, 1.07, 2.73]
1816	('cp.1', 'CP.1', 'temp_inhib.1', 'LAXNESS.1', 'PHQ_DEP')	1	[1.58, 1.21, 2.69, 2.38, 1.67]
1817	('cp.1', 'CP.1', 'TEMP_INHIB.1', 'REG.1', 'reg.1', 'lab_neg.1')	1	[1.58, 1.21, 2.69, 3.59, 4.75, 1.69]
1818	('CP.1', 'cp.1', 'CP.1', 'SUPPORT_I.1', 'STRESS_PAR.1')	1	[1.58, 3.0, 1.74, 4.6, 3.7]
1819	('cp.1', 'cp.1', 'TEMP_INHIB.1', 'cu.1', 'stress_par.1', 'support_i.1')	1	[1.26, 1.05, 3.32, 1.6, 2.8, 4.87]
1820	('cp.1', 'cp.1', 'TEMP_INHIB.1', 'cu.1', 'stress_par.1', 'SUPPORT_I.1')	1	[1.26, 1.05, 3.32, 1.6, 2.8, 4.87]
1821	('cp.1', 'CP.1', 'ins.1', 'STRESS_PAR.1', 'phq_dep', 'TEMP_INHIB.1')	1	[1.26, 1.05, 1.85, 1.7, 1.33, 4.19]
1822	('cp.1', 'CP.1', 'ins.1', 'STRESS_PAR.1', 'PHQ_DEP', 'REG.1')	1	[1.26, 1.05, 1.85, 1.7, 1.33, 3.25]
1823	('cp.1', 'CP.1', 'INS.1', 'STRESS_PERC.1', 'stress_perc.1')	1	[1.26, 1.05, 1.85, 1.12, 1.38]
1824	('cp.1', 'cp.1', 'temp_inhib.1', 'LAXNESS.1', 'REG.1')	1	[1.26, 1.05, 3.32, 1.62, 4.17]
1825	('cp.1', 'cp.1', 'TEMP_INHIB.1', 'CU.1', 'LAB_NEG.1')	1	[1.26, 1.05, 3.32, 1.6, 1.46]
1826	('cp.1', 'CP.1', 'ins.1', 'stress_par.1', 'temp_inhib.1', 'LAB_NEG.1')	1	[1.26, 1.05, 1.85, 1.7, 3.44, 1.79]
1827	('cp.1', 'CP.1', 'ins.1', 'stress_par.1', 'TEMP_INHIB.1', 'SUPPORT_E.1')	1	[1.26, 1.05, 1.85, 1.7, 3.44, 2.33]
1828	('cp.1', 'CP.1', 'ins.1', 'STRESS_PAR.1', 'phq_dep', 'temp_inhib.1')	1	[1.26, 1.05, 1.85, 1.7, 1.33, 4.19]
1829	('cp.1', 'cp.1', 'temp_inhib.1', 'STRESS_PERC.1', 'CU.1', 'stress_par.1')	1	[1.65, 1.17, 3.41, 1.38, 1.2, 2.2]
1830	('cp.1', 'cp.1', 'TEMP_INHIB.1', 'gd.1', 'lab_neg.1', 'cp.1')	1	[1.65, 1.17, 3.41, 2.17, 1.87, 1.05]
1831	('cp.1', 'cp.1', 'TEMP_INHIB.1', 'gd.1', 'LAB_NEG.1', 'stress_perc.1')	1	[1.65, 1.17, 3.41, 2.17, 1.87, 2.25]
1832	('cp.1', 'CP.1', 'lab_neg.1', 'stress_par.1', 'STRESS_PERC.1', 'STRESS_PAR.1')	1	[1.65, 1.17, 1.69, 3.3, 1.38, 2.5]
1833	('cp.1', 'cp.1', 'TEMP_INHIB.1', 'gd.1', 'lab_neg.1', 'CP.1')	1	[1.65, 1.17, 3.41, 2.17, 1.87, 1.05]
1834	('cp.1', 'CP.1', 'LAB_NEG.1', 'GD.1', 'cp.1', 'lab_neg.1')	1	[1.65, 1.17, 1.69, 1.42, 1.25, 2.59]
1835	('CP.1', 'cp.1', 'CP.1', 'CU.1', 'CU.1', 'TEMP_INHIB.1')	1	[1.65, 3.0, 2.1, 1.87, 2.27, 3.19]
1836	('cp.1', 'cp.1', 'temp_inhib.1', 'conflict.1', 'phq_ans.1', 'LAB_NEG.1')	1	[1.55, 1.11, 3.47, 2.69, 2.0, 1.96]
1837	('cp.1', 'cp.1', 'TEMP_INHIB.1', 'cu.1', 'lab_neg.1', 'TEMP_INHIB.1')	1	[1.55, 1.11, 3.47, 1.21, 1.21, 4.57]
1838	('cp.1', 'cp.1', 'TEMP_INHIB.1', 'cu.1', 'LAB_NEG.1', 'conflict.1')	1	[1.55, 1.11, 3.47, 1.21, 1.21, 2.06]
1839	('cp.1', 'cp.1', 'TEMP_INHIB.1', 'CU.1', 'emp_cog.1', 'emp_af.1')	1	[1.55, 1.11, 3.47, 1.21, 4.78, 2.78]
1840	('cp.1', 'cp.1', 'TEMP_INHIB.1', 'CU.1', 'EMP_COG.1')	1	[1.55, 1.11, 3.47, 1.21, 4.78]
1841	('CP.1', 'cp.1', 'CP.1', 'lab_neg.1', 'conflict.1', 'temp_foc.1')	1	[1.55, 2.1, 1.74, 3.09, 1.06, 4.62]
1842	('cp.1', 'cp.1', 'temp_inhib.1', 'conflict.1', 'phq_ans.1', 'lab_neg.1')	1	[1.55, 1.11, 3.47, 2.69, 2.0, 1.96]
1843	('cp.1', 'cp.1', 'TEMP_INHIB.1', 'cu.1', 'lab_neg.1', 'temp_inhib.1')	1	[1.55, 1.11, 3.47, 1.21, 1.21, 4.57]
1844	('cp.1', 'cp.1', 'TEMP_INHIB.1', 'CU.1', 'emp_cog.1', 'EMP_AF.1')	1	[1.55, 1.11, 3.47, 1.21, 4.78, 2.78]
1845	('cp.1', 'CP.1', 'laxness.1', 'lab_neg.1', 'CONFLICT.1', 'reg.1')	1	[1.55, 1.11, 1.88, 1.96, 1.19, 4.09]
1846	('cp.1', 'CP.1', 'LAXNESS.1', 'gd.1', 'SUPPORT_I.1', 'WARMTH.1')	1	[1.55, 1.11, 1.88, 2.34, 4.87, 3.91]
1847	('CP.1', 'cp.1', 'cp.1', 'gd.1', 'conflict.1', 'reg.1')	1	[1.55, 2.1, 1.74, 2.09, 1.31, 4.09]
1848	('CP.1', 'CP.1', 'gd.1', 'CU.1', 'conflict.1', 'REG.1')	1	[1.55, 2.1, 3.59, 1.33, 4.12, 4.75]
1849	('cp.1', 'cp.1', 'cp.1', 'cu.1', 'overreact.1', 'EMP_COG.1')	1	[1.55, 1.25, 1.05, 1.6, 3.12, 3.22]
1850	('cp.1', 'cp.1', 'cp.1', 'cu.1', 'OVERREACT.1', 'STRESS_PAR.1')	1	[1.55, 1.25, 1.05, 1.6, 3.12, 1.5]
1851	('cp.1', 'cp.1', 'cp.1', 'CU.1', 'CU.1', 'cu.1')	1	[1.55, 1.25, 1.05, 1.6, 1.8, 1.99]
1852	('cp.1', 'cp.1', 'CP.1', 'TEMP_INHIB.1', 'emp_cog.1', 'temp_foc.1')	1	[1.55, 1.25, 1.05, 3.32, 4.33, 3.5]
1853	('cp.1', 'CP.1', 'temp_inhib.1', 'LAXNESS.1', 'ins.1', 'overreact.1')	1	[1.55, 1.25, 2.65, 2.12, 3.13, 2.5]
1854	('cp.1', 'CP.1', 'TEMP_INHIB.1', 'REG.1', 'conflict.1', 'GD.1')	1	[1.55, 1.25, 2.65, 3.75, 1.19, 1.92]
1855	('cp.1', 'cp.1', 'cp.1', 'cu.1', 'OVERREACT.1', 'stress_par.1')	1	[1.55, 1.25, 1.05, 1.6, 3.12, 1.5]
1856	('cp.1', 'cp.1', 'cp.1', 'CU.1', 'CU.1', 'CU.1')	1	[1.55, 1.25, 1.05, 1.6, 1.8, 1.99]
1857	('cp.1', 'CP.1', 'temp_inhib.1', 'LAXNESS.1', 'ins.1', 'OVERREACT.1')	1	[1.55, 1.25, 2.65, 2.12, 3.13, 2.5]
1858	('CP.1', 'cp.1', 'gd.1', 'cp.1', 'support_i.1', 'EMP_AF.1')	1	[1.55, 2.65, 4.25, 1.95, 3.53, 4.78]
1859	('cp.1', 'cp.1', 'TEMP_INHIB.1', 'temp_foc.1', 'EMP_AF.1', 'ins.1')	1	[1.26, 1.15, 3.57, 3.78, 3.45, 1.73]
1860	('cp.1', 'cp.1', 'TEMP_INHIB.1', 'TEMP_FOC.1', 'SUPPORT_E.1', 'cu.1')	1	[1.26, 1.15, 3.57, 3.78, 1.93, 1.6]
1861	('cp.1', 'CP.1', 'INS.1', 'ins.1', 'STRESS_PERC.1', 'PHQ_ANS.1')	1	[1.26, 1.15, 1.87, 3.33, 1.25, 2.67]
1862	('CP.1', 'cp.1', 'lab_neg.1', 'WARMTH.1', 'support_i.1')	1	[1.26, 1.95, 1.99, 4.25, 2.07]
1863	('CP.1', 'cp.1', 'LAB_NEG.1', 'temp_inhib.1', 'emp_cog.1', 'STRESS_PERC.1')	1	[1.26, 1.95, 1.99, 3.82, 2.11, 2.75]
1864	('CP.1', 'cp.1', 'LAB_NEG.1', 'TEMP_INHIB.1', 'laxness.1', 'phq_ans.1')	1	[1.26, 1.95, 1.99, 3.82, 2.12, 1.33]
1865	('cp.1', 'cp.1', 'temp_inhib.1', 'STRESS_PERC.1', 'LAXNESS.1', 'phq_ans.1')	1	[1.26, 1.15, 3.57, 1.38, 1.62, 3.33]
1866	('cp.1', 'cp.1', 'TEMP_INHIB.1', 'temp_foc.1', 'EMP_AF.1', 'INS.1')	1	[1.26, 1.15, 3.57, 3.78, 3.45, 1.73]
1867	('cp.1', 'cp.1', 'TEMP_INHIB.1', 'TEMP_FOC.1', 'SUPPORT_E.1', 'CU.1')	1	[1.26, 1.15, 3.57, 3.78, 1.93, 1.6]
1868	('cp.1', 'CP.1', 'ins.1')	1	[1.26, 1.15, 1.87]
1869	('CP.1', 'cp.1', 'lab_neg.1', 'WARMTH.1', 'SUPPORT_I.1', 'emp_cog.1')	1	[1.26, 1.95, 1.99, 4.25, 2.07, 3.0]
1870	('CP.1', 'cp.1', 'LAB_NEG.1', 'temp_inhib.1', 'emp_cog.1', 'stress_perc.1')	1	[1.26, 1.95, 1.99, 3.82, 2.11, 2.75]
1871	('CP.1', 'cp.1', 'LAB_NEG.1', 'TEMP_INHIB.1', 'LAXNESS.1', 'conflict.1')	1	[1.26, 1.95, 1.99, 3.82, 2.12, 1.38]
1872	('CP.1', 'CP.1', 'cp.1', 'SUPPORT_E.1', 'PHQ_ANS.1', 'PHQ_ANS.1')	1	[1.26, 1.95, 3.05, 4.87, 1.33, 3.33]
1873	('cp.1', 'cp.1', 'WARMTH.1', 'temp_inhib.1', 'stress_perc.1', 'TEMP_INHIB.1')	1	[1.74, 1.11, 3.34, 3.57, 1.38, 3.32]
1874	('cp.1', 'cp.1', 'WARMTH.1', 'temp_inhib.1', 'STRESS_PERC.1', 'stress_par.1')	1	[1.74, 1.11, 3.34, 3.57, 1.38, 1.3]
1875	('cp.1', 'cp.1', 'WARMTH.1', 'TEMP_INHIB.1', 'overreact.1', 'cu.1')	1	[1.74, 1.11, 3.34, 3.57, 3.38, 1.67]
1876	('cp.1', 'CP.1', 'conflict.1', 'LAXNESS.1', 'temp_inhib.1', 'gd.1')	1	[1.74, 1.11, 1.31, 2.12, 3.44, 1.09]
1877	('cp.1', 'CP.1', 'conflict.1', 'LAXNESS.1', 'TEMP_INHIB.1', 'reg.1')	1	[1.74, 1.11, 1.31, 2.12, 3.44, 3.92]
1878	('cp.1', 'cp.1', 'WARMTH.1', 'TEMP_INHIB.1', 'overreact.1', 'CU.1')	1	[1.74, 1.11, 3.34, 3.57, 3.38, 1.67]
1879	('cp.1', 'cp.1', 'WARMTH.1', 'TEMP_INHIB.1', 'OVERREACT.1', 'PHQ_ANS.1')	1	[1.74, 1.11, 3.34, 3.57, 3.38, 2.67]
1880	('cp.1', 'CP.1', 'conflict.1', 'LAXNESS.1', 'TEMP_INHIB.1', 'REG.1')	1	[1.74, 1.11, 1.31, 2.12, 3.44, 3.92]
1881	('CP.1', 'cp.1', 'conflict.1', 'ins.1', 'lab_neg.1', 'STRESS_PAR.1')	1	[1.74, 2.6, 2.82, 4.22, 1.99, 3.3]
1882	('CP.1', 'cp.1', 'CONFLICT.1', 'cu.1', 'CU.1')	1	[1.74, 2.6, 2.82, 3.13, 2.67]
1883	('cp.1', 'CP.1', 'lab_neg.1', 'CONFLICT.1', 'OVERREACT.1')	1	[1.74, 1.25, 1.91, 2.2, 2.62]
1884	('CP.1', 'cu.1', 'lab_neg.1', 'conflict.1', 'LAXNESS.1', 'SUPPORT_I.1')	1	[1.74, 1.91, 2.11, 1.06, 2.12, 4.87]
1885	('cp.1', 'cp.1', 'CP.1', 'TEMP_INHIB.1', 'cu.1', 'cu.1')	1	[1.74, 1.25, 1.05, 3.47, 2.07, 1.4]
1886	('CP.1', 'cu.1', 'lab_neg.1', 'conflict.1', 'LAXNESS.1', 'support_i.1')	1	[1.74, 1.91, 2.11, 1.06, 2.12, 4.87]
1887	('CP.1', 'cu.1', 'lab_neg.1', 'CONFLICT.1', 'warmth.1')	1	[1.74, 1.91, 2.11, 1.06, 3.5]
1888	('CP.1', 'CU.1', 'PHQ_DEP', 'stress_par.1')	1	[1.74, 1.91, 4.0, 2.9]
1889	('CP.1', 'cu.1', 'LAB_NEG.1', 'ins.1', 'reg.1', 'stress_par.1')	1	[1.74, 1.91, 2.11, 2.47, 4.51, 2.1]
1890	('cp.1', 'cp.1', 'TEMP_INHIB.1', 'SUPPORT_E.1', 'emp_cog.1', 'ins.1')	1	[1.74, 1.25, 3.47, 1.93, 4.33, 2.07]
1891	('cp.1', 'cp.1', 'TEMP_INHIB.1', 'SUPPORT_E.1', 'EMP_COG.1', 'TEMP_INHIB.1')	1	[1.74, 1.25, 3.47, 1.93, 4.33, 3.57]
1892	('cp.1', 'cp.1', 'temp_inhib.1', 'stress_par.1', 'LAXNESS.1', 'temp_foc.1')	1	[1.74, 1.25, 3.47, 2.9, 2.38, 4.42]
1893	('cp.1', 'cp.1', 'TEMP_INHIB.1', 'SUPPORT_E.1', 'EMP_COG.1', 'temp_inhib.1')	1	[1.74, 1.25, 3.47, 1.93, 4.33, 3.57]
1894	('cp.1', 'CP.1', 'gd.1', 'stress_par.1', 'lab_neg.1', 'reg.1')	1	[1.74, 1.25, 1.09, 3.1, 2.54, 4.09]
1895	('cp.1', 'CP.1', 'GD.1', 'TEMP_INHIB.1', 'conflict.1', 'support_e.1')	1	[1.74, 1.25, 1.09, 4.07, 1.81, 4.33]
1896	('CP.1', 'cp.1', 'CP.1', 'ins.1', 'CONFLICT.1')	1	[1.74, 3.15, 2.15, 2.67, 3.01]
1897	('cp.1', 'cp.1', 'TEMP_INHIB.1', 'cp.1', 'lab_neg.1', 'gd.1')	1	[1.55, 1.25, 3.32, 1.05, 2.04, 2.09]
1898	('cp.1', 'CP.1', 'reg.1', 'overreact.1', 'TEMP_FOC.1', 'cp.1')	1	[1.55, 1.25, 3.92, 2.5, 3.57, 1.35]
1899	('cp.1', 'cp.1', 'TEMP_INHIB.1', 'cp.1', 'lab_neg.1', 'GD.1')	1	[1.55, 1.25, 3.32, 1.05, 2.04, 2.09]
1900	('cp.1', 'cp.1', 'TEMP_INHIB.1', 'CP.1', 'conflict.1', 'REG.1')	1	[1.55, 1.25, 3.32, 1.05, 1.44, 3.34]
1901	('cp.1', 'CP.1', 'REG.1', 'TEMP_INHIB.1', 'lab_neg.1', 'OVERREACT.1')	1	[1.55, 1.25, 3.92, 2.65, 1.63, 2.12]
1902	('CP.1', 'cp.1', 'emp_cog.1', 'temp_inhib.1', 'EMP_AF.1', 'ins.1')	1	[1.55, 2.1, 3.45, 3.94, 2.55, 2.67]
1903	('cp.1', 'CP.1', 'reg.1', 'overreact.1', 'TEMP_FOC.1', 'CP.1')	1	[1.55, 1.25, 3.92, 2.5, 3.57, 1.35]
1904	('cp.1', 'cp.1', 'CP.1', 'TEMP_INHIB.1', 'CONFLICT.1')	1	[1.58, 1.21, 1.05, 3.32, 2.32]
1905	('cp.1', 'cp.1', 'cp.1', 'cu.1', 'STRESS_PAR.1', 'PHQ_DEP')	1	[1.58, 1.21, 1.05, 1.6, 2.8, 2.67]
1906	('cp.1', 'cp.1', 'cp.1', 'CU.1', 'INS.1', 'stress_par.1')	1	[1.58, 1.21, 1.05, 1.6, 2.41, 1.6]
1907	('cp.1', 'cp.1', 'CP.1', 'temp_inhib.1', 'STRESS_PERC.1', 'STRESS_PERC.1')	1	[1.58, 1.21, 1.05, 3.32, 1.38, 2.38]
1908	('cp.1', 'cp.1', 'CP.1', 'TEMP_INHIB.1', 'conflict.1', 'SUPPORT_E.1')	1	[1.58, 1.21, 1.05, 3.32, 2.32, 4.33]
1909	('cp.1', 'cp.1', 'conflict.1', 'SUPPORT_E.1', 'TEMP_INHIB.1', 'gd.1')	1	[1.74, 1.11, 2.82, 1.93, 3.57, 1.42]
1910	('cp.1', 'cp.1', 'conflict.1', 'SUPPORT_E.1', 'temp_inhib.1', 'phq_ans.1')	1	[1.74, 1.11, 2.82, 1.93, 3.57, 2.0]
1911	('cp.1', 'cp.1', 'conflict.1', 'SUPPORT_E.1', 'TEMP_INHIB.1', 'GD.1')	1	[1.74, 1.11, 2.82, 1.93, 3.57, 1.42]
1912	('cp.1', 'CP.1', 'conflict.1', 'gd.1', 'lab_neg.1', 'TEMP_INHIB.1')	1	[1.74, 1.11, 1.44, 2.42, 2.59, 3.94]
1913	('cp.1', 'CP.1', 'CONFLICT.1', 'ins.1', 'support_e.1', 'CU.1')	1	[1.74, 1.11, 1.44, 4.53, 3.27, 1.07]
1914	('cp.1', 'cp.1', 'temp_inhib.1', 'WARMTH.1', 'cp.1', 'stress_par.1')	1	[1.63, 1.25, 3.82, 3.16, 1.05, 2.3]
1915	('cp.1', 'cp.1', 'TEMP_INHIB.1', 'cp.1', 'EMP_COG.1', 'EMP_AF.1')	1	[1.63, 1.25, 3.82, 1.05, 3.22, 2.33]
1916	('cp.1', 'cp.1', 'TEMP_INHIB.1', 'CP.1', 'stress_perc.1', 'EMP_COG.1')	1	[1.63, 1.25, 3.82, 1.05, 1.38, 4.55]
1917	('cp.1', 'CP.1', 'TEMP_INHIB.1', 'gd.1', 'conflict.1', 'PHQ_ANS.1')	1	[1.63, 1.25, 2.65, 2.25, 1.19, 2.67]
1918	('cp.1', 'cp.1', 'TEMP_INHIB.1', 'CP.1', 'stress_perc.1', 'emp_cog.1')	1	[1.63, 1.25, 3.82, 1.05, 1.38, 4.55]
1919	('cp.1', 'cp.1', 'TEMP_INHIB.1', 'CP.1', 'STRESS_PERC.1', 'conflict.1')	1	[1.63, 1.25, 3.82, 1.05, 1.38, 1.56]
1920	('cp.1', 'CP.1', 'temp_inhib.1', 'cu.1', 'stress_par.1', 'STRESS_PAR.1')	1	[1.63, 1.25, 2.65, 2.0, 3.1, 2.9]
1921	('cp.1', 'cp.1', 'cp.1', 'temp_foc.1', 'EMP_COG.1')	1	[1.74, 1.26, 1.05, 3.14, 4.78]
1922	('cp.1', 'cp.1', 'cp.1', 'TEMP_FOC.1', 'ins.1', 'EMP_COG.1')	1	[1.74, 1.26, 1.05, 3.14, 3.07, 3.0]
1923	('cp.1', 'CP.1', 'LAB_NEG.1', 'stress_par.1', 'phq_dep', 'reg.1')	1	[1.74, 1.26, 1.96, 1.1, 3.0, 3.92]
1924	('cp.1', 'cp.1', 'cp.1', 'temp_foc.1', 'emp_cog.1', 'emp_cog.1')	1	[1.74, 1.26, 1.05, 3.14, 4.78, 4.33]
1925	('cp.1', 'cp.1', 'cp.1', 'TEMP_FOC.1', 'INS.1')	1	[1.74, 1.26, 1.05, 3.14, 3.07]
1926	('cp.1', 'CP.1', 'lab_neg.1', 'conflict.1', 'TEMP_INHIB.1', 'reg.1')	1	[1.74, 1.26, 1.96, 1.54, 4.07, 4.92]
1927	('CP.1', 'cp.1', 'CU.1', 'cu.1', 'PHQ_ANS.1')	1	[1.74, 2.35, 2.69, 2.93, 3.0]
1928	('cp.1', 'cp.1', 'TEMP_INHIB.1', 'gd.1', 'overreact.1', 'ins.1')	1	[1.74, 1.11, 3.47, 2.09, 3.38, 3.33]
1929	('cp.1', 'CP.1', 'TEMP_INHIB.1', 'ins.1', 'temp_foc.1', 'temp_inhib.1')	1	[1.74, 1.11, 3.69, 2.67, 2.5, 3.82]
1930	('cp.1', 'CP.1', 'TEMP_INHIB.1', 'INS.1', 'LAXNESS.1')	1	[1.74, 1.11, 3.69, 2.67, 2.38]
1931	('CP.1', 'gd.1', 'SUPPORT_E.1', 'EMP_COG.1', 'conflict.1', 'cp.1')	1	[1.74, 3.09, 4.33, 3.0, 1.06, 2.0]
1932	('cp.1', 'cp.1', 'temp_inhib.1', 'WARMTH.1', 'conflict.1', 'TEMP_FOC.1')	1	[1.74, 1.11, 3.47, 4.09, 2.76, 2.93]
1933	('cp.1', 'cp.1', 'TEMP_INHIB.1', 'gd.1', 'overreact.1', 'INS.1')	1	[1.74, 1.11, 3.47, 2.09, 3.38, 3.33]
1934	('cp.1', 'cp.1', 'TEMP_INHIB.1', 'gd.1', 'OVERREACT.1', 'EMP_COG.1')	1	[1.74, 1.11, 3.47, 2.09, 3.38, 4.55]
1935	('cp.1', 'cp.1', 'TEMP_INHIB.1', 'GD.1', 'reg.1')	1	[1.74, 1.11, 3.47, 2.09, 4.42]
1936	('cp.1', 'CP.1', 'temp_inhib.1', 'lab_neg.1', 'stress_perc.1', 'TEMP_FOC.1')	1	[1.74, 1.11, 3.69, 1.69, 1.38, 4.22]
1937	('cp.1', 'CP.1', 'temp_inhib.1', 'lab_neg.1', 'STRESS_PERC.1', 'cp.1')	1	[1.74, 1.11, 3.69, 1.69, 1.38, 1.45]
1938	('cp.1', 'CP.1', 'TEMP_INHIB.1', 'ins.1', 'temp_foc.1', 'TEMP_INHIB.1')	1	[1.74, 1.11, 3.69, 2.67, 2.5, 3.82]
1939	('cp.1', 'cp.1', 'conflict.1', 'cp.1', 'EMP_COG.1', 'TEMP_FOC.1')	1	[1.55, 1.21, 1.06, 1.15, 3.0, 3.64]
1940	('cp.1', 'cp.1', 'CONFLICT.1', 'TEMP_INHIB.1', 'conflict.1', 'stress_perc.1')	1	[1.55, 1.21, 1.06, 3.32, 3.01, 1.12]
1941	('cp.1', 'CP.1', 'REG.1', 'LAXNESS.1', 'temp_inhib.1', 'support_i.1')	1	[1.55, 1.21, 3.59, 1.88, 3.87, 2.73]
1942	('cp.1', 'cp.1', 'conflict.1', 'cp.1', 'EMP_COG.1', 'temp_foc.1')	1	[1.55, 1.21, 1.06, 1.15, 3.0, 3.64]
1943	('cp.1', 'cp.1', 'CONFLICT.1', 'temp_inhib.1', 'STRESS_PERC.1', 'LAB_NEG.1')	1	[1.55, 1.21, 1.06, 3.32, 1.38, 2.04]
1944	('cp.1', 'cp.1', 'CONFLICT.1', 'TEMP_INHIB.1', 'conflict.1', 'STRESS_PERC.1')	1	[1.55, 1.21, 1.06, 3.32, 3.01, 1.12]
1945	('cp.1', 'CP.1', 'REG.1', 'LAXNESS.1', 'TEMP_INHIB.1', 'SUPPORT_E.1')	1	[1.55, 1.21, 3.59, 1.88, 3.87, 4.6]
1946	('CP.1', 'cp.1', 'conflict.1', 'cp.1', 'CONFLICT.1', 'OVERREACT.1')	1	[1.55, 2.25, 2.44, 1.95, 1.19, 3.5]
1947	('CP.1', 'CP.1', 'gd.1', 'TEMP_FOC.1', 'warmth.1', 'emp_af.1')	1	[1.55, 2.25, 4.25, 2.07, 4.59, 3.45]
1948	('CP.1', 'cp.1', 'conflict.1', 'CP.1', 'reg.1', 'support_i.1')	1	[1.5, 2.17, 2.44, 1.76, 4.08, 3.86]
1949	('cp.1', 'cp.1', 'cp.1', 'temp_inhib.1', 'stress_par.1', 'CU.1')	1	[1.55, 1.21, 1.05, 3.41, 2.8, 1.2]
1950	('cp.1', 'cp.1', 'cp.1', 'TEMP_INHIB.1', 'EMP_AF.1', 'EMP_COG.1')	1	[1.55, 1.21, 1.05, 3.41, 2.33, 3.45]
1951	('cp.1', 'cp.1', 'CP.1', 'ins.1', 'STRESS_PAR.1', 'STRESS_PERC.1')	1	[1.55, 1.21, 1.05, 2.27, 1.7, 1.25]
1952	('cp.1', 'CP.1', 'TEMP_INHIB.1', 'lab_neg.1', 'reg.1')	1	[1.55, 1.21, 3.07, 1.73, 3.75]
1953	('cp.1', 'cp.1', 'cp.1', 'temp_inhib.1', 'stress_par.1', 'cu.1')	1	[1.55, 1.21, 1.05, 3.41, 2.8, 1.2]
1954	('cp.1', 'cp.1', 'cp.1', 'TEMP_INHIB.1', 'EMP_AF.1', 'emp_cog.1')	1	[1.55, 1.21, 1.05, 3.41, 2.33, 3.45]
1955	('cp.1', 'cp.1', 'CP.1', 'ins.1', 'stress_par.1', 'phq_dep')	1	[1.55, 1.21, 1.05, 2.27, 1.7, 3.0]
1956	('cp.1', 'CP.1', 'temp_inhib.1', 'EMP_COG.1', 'TEMP_FOC.1', 'CU.1')	1	[1.55, 1.21, 3.07, 3.45, 1.93, 1.93]
1957	('cp.1', 'CP.1', 'TEMP_INHIB.1', 'LAB_NEG.1', 'STRESS_PERC.1', 'conflict.1')	1	[1.55, 1.21, 3.07, 1.73, 2.12, 1.19]
1958	('cp.1', 'cp.1', 'conflict.1', 'cu.1', 'temp_inhib.1', 'CONFLICT.1')	1	[1.26, 1.05, 2.88, 1.72, 3.32, 1.44]
1959	('cp.1', 'cp.1', 'conflict.1', 'cu.1', 'TEMP_INHIB.1', 'REG.1')	1	[1.26, 1.05, 2.88, 1.72, 3.32, 3.59]
1960	('cp.1', 'CP.1', 'temp_inhib.1', 'lab_neg.1', 'STRESS_PERC.1', 'stress_par.1')	1	[1.26, 1.05, 3.32, 3.13, 1.38, 1.3]
1961	('cp.1', 'CP.1', 'TEMP_INHIB.1', 'LAB_NEG.1', 'stress_perc.1')	1	[1.26, 1.05, 3.32, 1.21, 1.12]
1962	('cp.1', 'CP.1', 'TEMP_INHIB.1', 'LAB_NEG.1', 'STRESS_PERC.1', 'lab_neg.1')	1	[1.26, 1.05, 3.32, 1.21, 1.12, 1.29]
1963	('CP.1', 'cp.1', 'conflict.1', 'GD.1', 'emp_cog.1', 'conflict.1')	1	[1.26, 1.74, 1.54, 1.42, 2.55, 1.31]
1964	('CP.1', 'cp.1', 'CONFLICT.1', 'support_e.1', 'TEMP_FOC.1', 'CU.1')	1	[1.26, 1.74, 1.54, 3.27, 1.79, 1.13]
1965	('cp.1', 'cp.1', 'conflict.1', 'CU.1')	1	[1.26, 1.05, 2.88, 1.72]
1966	('cp.1', 'CP.1', 'TEMP_INHIB.1', 'lab_neg.1', 'laxness.1', 'EMP_AF.1')	1	[1.26, 1.05, 3.32, 1.21, 1.75, 4.11]
1967	('cp.1', 'CP.1', 'TEMP_INHIB.1', 'LAB_NEG.1', 'STRESS_PERC.1', 'LAB_NEG.1')	1	[1.26, 1.05, 3.32, 1.21, 1.12, 1.29]
1968	('CP.1', 'CP.1', 'cp.1', 'conflict.1', 'lab_neg.1')	1	[1.26, 1.74, 3.05, 1.06, 1.79]
1969	('cp.1', 'cp.1', 'cp.1', 'temp_inhib.1', 'laxness.1', 'REG.1')	1	[1.45, 1.26, 1.05, 3.51, 1.5, 4.42]
1970	('cp.1', 'cp.1', 'cp.1', 'temp_inhib.1', 'LAXNESS.1', 'INS.1')	1	[1.45, 1.26, 1.05, 3.51, 1.5, 3.85]
1971	('cp.1', 'cp.1', 'cp.1', 'TEMP_INHIB.1', 'overreact.1', 'EMP_COG.1')	1	[1.45, 1.26, 1.05, 3.51, 3.38, 3.0]
1972	('cp.1', 'cp.1', 'CP.1', 'TEMP_INHIB.1', 'stress_perc.1')	1	[1.45, 1.26, 1.05, 3.32, 1.12]
1973	('cp.1', 'cp.1', 'CP.1', 'TEMP_INHIB.1', 'STRESS_PERC.1', 'PHQ_ANS.1')	1	[1.45, 1.26, 1.05, 3.32, 1.12, 3.33]
1974	('cp.1', 'cp.1', 'cp.1', 'temp_inhib.1', 'LAXNESS.1', 'ins.1')	1	[1.45, 1.26, 1.05, 3.51, 1.5, 3.85]
1975	('cp.1', 'cp.1', 'cp.1', 'TEMP_INHIB.1', 'OVERREACT.1')	1	[1.45, 1.26, 1.05, 3.51, 3.38]
1976	('cp.1', 'cp.1', 'CP.1', 'TEMP_INHIB.1', 'STRESS_PERC.1', 'phq_ans.1')	1	[1.45, 1.26, 1.05, 3.32, 1.12, 3.33]
1977	('cp.1', 'CP.1', 'REG.1', 'lab_neg.1', 'reg.1', 'WARMTH.1')	1	[1.45, 1.26, 3.59, 1.69, 4.92, 4.55]
1978	('CP.1', 'CP.1', 'cp.1', 'cu.1', 'SUPPORT_E.1', 'warmth.1')	1	[1.45, 2.05, 2.65, 1.91, 3.27, 3.58]
1979	('cp.1', 'cp.1', 'TEMP_INHIB.1', 'emp_cog.1', 'cp.1', 'TEMP_INHIB.1')	1	[1.75, 1.26, 3.57, 3.45, 1.15, 4.19]
1980	('cp.1', 'cp.1', 'TEMP_INHIB.1', 'EMP_COG.1', 'cp.1', 'SUPPORT_E.1')	1	[1.75, 1.26, 3.57, 3.45, 1.15, 1.93]
1981	('cp.1', 'cp.1', 'TEMP_INHIB.1', 'EMP_COG.1', 'CP.1', 'temp_foc.1')	1	[1.75, 1.26, 3.57, 3.45, 1.15, 3.47]
1982	('cp.1', 'CP.1', 'lab_neg.1', 'CONFLICT.1', 'OVERREACT.1', 'CONFLICT.1')	1	[1.75, 1.26, 1.96, 1.19, 2.62, 2.07]
1983	('cp.1', 'CP.1', 'LAB_NEG.1', 'phq_dep', 'GD.1', 'gd.1')	1	[1.75, 1.26, 1.96, 2.0, 1.97, 2.67]
1984	('cp.1', 'cp.1', 'temp_inhib.1', 'ins.1', 'WARMTH.1', 'ins.1')	1	[1.75, 1.26, 3.57, 4.65, 3.25, 1.87]
1985	('cp.1', 'cp.1', 'TEMP_INHIB.1', 'emp_cog.1', 'cp.1', 'temp_inhib.1')	1	[1.75, 1.26, 3.57, 3.45, 1.15, 4.19]
1986	('cp.1', 'CP.1', 'lab_neg.1', 'conflict.1', 'gd.1', 'STRESS_PERC.1')	1	[1.75, 1.26, 1.96, 1.19, 2.09, 2.38]
1987	('CP.1', 'gd.1', 'CU.1', 'CP.1', 'CONFLICT.1')	1	[1.75, 3.25, 1.91, 2.15, 3.5]
1988	('cp.1', 'cp.1', 'CP.1', 'TEMP_INHIB.1', 'phq_dep', 'temp_foc.1')	1	[1.74, 1.21, 1.05, 3.32, 3.33, 2.72]
1989	('CP.1', 'REG.1', 'gd.1', 'conflict.1', 'conflict.1', 'REG.1')	1	[1.74, 3.75, 3.12, 3.32, 1.06, 4.59]
1990	('cp.1', 'cp.1', 'cp.1', 'temp_inhib.1', 'stress_par.1', 'stress_par.1')	1	[1.74, 1.23, 1.05, 3.41, 2.4, 1.35]
1991	('cp.1', 'cp.1', 'CP.1', 'TEMP_INHIB.1', 'phq_dep', 'TEMP_FOC.1')	1	[1.74, 1.21, 1.05, 3.32, 3.33, 2.72]
1992	('CP.1', 'REG.1', 'gd.1', 'conflict.1', 'conflict.1', 'reg.1')	1	[1.74, 3.75, 3.12, 3.32, 1.06, 4.59]
1993	('CP.1', 'REG.1', 'gd.1', 'CONFLICT.1', 'ins.1', 'OVERREACT.1')	1	[1.74, 3.75, 3.12, 3.32, 4.07, 2.75]
1994	('cp.1', 'cp.1', 'CP.1', 'TEMP_INHIB.1', 'PHQ_DEP', 'temp_foc.1')	1	[1.74, 1.21, 1.05, 3.32, 3.33, 4.14]
1995	('cp.1', 'cp.1', 'cp.1', 'TEMP_INHIB.1', 'stress_par.1', 'EMP_COG.1')	1	[1.74, 1.15, 1.05, 3.41, 2.8, 3.0]
1996	('cp.1', 'cp.1', 'CP.1', 'conflict.1', 'lab_neg.1', 'temp_inhib.1')	1	[1.74, 1.15, 1.05, 1.69, 1.91, 4.32]
1997	('cp.1', 'cp.1', 'CP.1', 'conflict.1', 'LAB_NEG.1', 'OVERREACT.1')	1	[1.74, 1.15, 1.05, 1.69, 1.91, 2.38]
1998	('cp.1', 'cp.1', 'CP.1', 'CONFLICT.1', 'stress_perc.1', 'temp_foc.1')	1	[1.74, 1.15, 1.05, 1.69, 2.12, 3.47]
[truncated: 167 more rows]

## Sheet: MEDIUM
	path	count	thresholds
0	('cp.1', 'cp.1', 'cp.1', 'TEMP_INHIB.1', 'emp_af.1')	9	[1.67, 1.25, 1.05, 3.4, 2.33]
1	('cp.1', 'cp.1', 'CP.1', 'temp_inhib.1', 'STRESS_PERC.1', 'lab_neg.1')	8	[1.72, 1.23, 1.05, 3.39, 1.44, 3.01]
2	('cp.1', 'cp.1', 'CP.1', 'temp_inhib.1', 'STRESS_PERC.1', 'cu.1')	6	[1.59, 1.23, 1.05, 3.36, 1.42, 1.76]
3	('cp.1', 'cp.1', 'CP.1', 'temp_inhib.1', 'STRESS_PERC.1', 'ins.1')	4	[1.62, 1.24, 1.05, 3.4, 1.41, 4.4]
4	('cp.1', 'cp.1', 'CP.1', 'TEMP_INHIB.1', 'TEMP_FOC.1', 'CONFLICT.1')	3	[1.64, 1.25, 1.05, 3.45, 3.28, 1.52]
5	('cp.1', 'cp.1', 'cp.1', 'cu.1', 'stress_par.1', 'emp_af.1')	3	[1.62, 1.21, 1.05, 1.69, 2.8, 2.33]
6	('cp.1', 'cp.1', 'CP.1', 'temp_inhib.1', 'STRESS_PERC.1', 'phq_ans.1')	3	[1.71, 1.26, 1.05, 3.42, 1.66, 3.33]
7	('cp.1', 'cp.1', 'cp.1', 'cu.1', 'emp_af.1')	3	[1.67, 1.24, 1.05, 1.71, 2.33]
8	('cp.1', 'cp.1', 'temp_inhib.1', 'STRESS_PERC.1', 'cu.1', 'laxness.1')	3	[1.58, 1.19, 3.35, 1.5, 1.78, 2.09]
9	('cp.1', 'cp.1', 'cp.1', 'TEMP_INHIB.1', 'cu.1', 'emp_af.1')	2	[1.54, 1.21, 1.05, 3.41, 1.8, 2.33]
10	('cp.1', 'cp.1', 'TEMP_INHIB.1', 'emp_af.1')	2	[1.42, 1.05, 3.44, 2.33]
11	('cp.1', 'cp.1', 'cp.1', 'emp_af.1')	2	[1.6, 1.25, 1.05, 2.33]
12	('CP.1', 'cp.1', 'conflict.1', 'CP.1', 'reg.1', 'SUPPORT_I.1')	2	[1.5, 2.17, 2.44, 1.76, 4.08, 3.86]
13	('cp.1', 'cp.1', 'CP.1', 'temp_inhib.1', 'STRESS_PERC.1', 'overreact.1')	2	[1.68, 1.25, 1.05, 3.46, 1.25, 2.62]
14	('cp.1', 'cp.1', 'CP.1', 'TEMP_INHIB.1', 'temp_foc.1', 'laxness.1')	2	[1.64, 1.25, 1.05, 3.45, 3.28, 1.66]
15	('cp.1', 'cp.1', 'CP.1', 'temp_inhib.1', 'STRESS_PERC.1', 'OVERREACT.1')	2	[1.68, 1.25, 1.05, 3.46, 1.25, 2.62]
16	('cp.1', 'cp.1', 'CP.1', 'INS.1', 'stress_perc.1', 'TEMP_INHIB.1')	2	[1.64, 1.21, 1.05, 2.06, 1.25, 3.97]
17	('cp.1', 'cp.1', 'CP.1', 'ins.1', 'PHQ_DEP')	2	[1.74, 1.21, 1.05, 2.06, 3.33]
18	('cp.1', 'cp.1', 'TEMP_INHIB.1', 'cp.1', 'emp_cog.1')	2	[1.59, 1.23, 3.64, 1.05, 3.11]
19	('cp.1', 'cp.1', 'temp_inhib.1', 'WARMTH.1', 'CP.1', 'STRESS_PERC.1')	2	[1.59, 1.23, 3.64, 3.29, 1.08, 1.37]
20	('cp.1', 'cp.1', 'CP.1', 'TEMP_INHIB.1', 'TEMP_FOC.1', 'CU.1')	2	[1.74, 1.25, 1.05, 3.47, 3.14, 1.33]
21	('cp.1', 'cp.1', 'CP.1', 'TEMP_INHIB.1', 'CU.1', 'TEMP_FOC.1')	2	[1.6, 1.25, 1.05, 3.32, 1.21, 3.22]
22	('cp.1', 'cp.1', 'CP.1', 'ins.1', 'support_e.1')	2	[1.68, 1.25, 1.05, 1.85, 2.13]
23	('cp.1', 'cp.1', 'cp.1', 'conflict.1', 'TEMP_INHIB.1', 'emp_af.1')	2	[1.74, 1.25, 1.05, 2.88, 3.44, 2.33]
24	('cp.1', 'cp.1', 'cp.1', 'TEMP_INHIB.1', 'LAB_NEG.1')	2	[1.74, 1.23, 1.05, 3.41, 1.86]
25	('cp.1', 'cp.1', 'cp.1', 'temp_inhib.1', 'LAXNESS.1', 'temp_foc.1')	2	[1.67, 1.24, 1.05, 3.38, 1.5, 2.41]
26	('cp.1', 'cp.1', 'WARMTH.1', 'temp_inhib.1', 'STRESS_PERC.1', 'REG.1')	2	[1.74, 1.16, 3.38, 3.32, 1.5, 4.13]
27	('cp.1', 'CP.1', 'lab_neg.1', 'conflict.1', 'SUPPORT_I.1', 'SUPPORT_I.1')	2	[1.59, 1.23, 1.84, 2.38, 2.8, 3.53]
28	('cp.1', 'cp.1', 'cp.1', 'temp_inhib.1', 'overreact.1')	2	[1.64, 1.21, 1.05, 3.41, 1.62]
29	('cp.1', 'CP.1', 'CONFLICT.1', 'lab_neg.1', 'cp.1', 'stress_par.1')	2	[1.75, 1.18, 1.44, 2.16, 1.54, 2.7]
30	('cp.1', 'cp.1', 'cp.1', 'TEMP_INHIB.1', 'EMP_COG.1', 'emp_af.1')	2	[1.56, 1.23, 1.05, 3.49, 3.45, 2.33]
31	('cp.1', 'cp.1', 'CP.1', 'temp_inhib.1', 'STRESS_PERC.1', 'conflict.1')	2	[1.74, 1.23, 1.05, 3.32, 1.44, 1.88]
32	('cp.1', 'cp.1', 'CP.1', 'temp_inhib.1', 'STRESS_PERC.1', 'CONFLICT.1')	2	[1.74, 1.23, 1.05, 3.32, 1.44, 1.88]
33	('cp.1', 'cp.1', 'TEMP_INHIB.1', 'GD.1', 'LAXNESS.1')	2	[1.62, 1.14, 3.36, 2.17, 2.37]
34	('cp.1', 'cp.1', 'TEMP_INHIB.1', 'cp.1', 'emp_af.1')	2	[1.66, 1.23, 3.47, 1.11, 2.33]
35	('cp.1', 'cp.1', 'TEMP_INHIB.1', 'CP.1', 'INS.1')	2	[1.64, 1.23, 3.64, 1.16, 3.0]
36	('cp.1', 'cp.1', 'CP.1', 'temp_inhib.1', 'cu.1', 'STRESS_PERC.1')	2	[1.64, 1.25, 1.05, 3.4, 2.1, 1.44]
37	('cp.1', 'cp.1', 'cp.1', 'TEMP_INHIB.1', 'gd.1', 'emp_af.1')	2	[1.74, 1.25, 1.11, 3.49, 2.17, 2.33]
38	('cp.1', 'cp.1', 'CP.1', 'INS.1', 'lab_neg.1', 'STRESS_PAR.1')	2	[1.74, 1.23, 1.11, 2.0, 3.13, 1.1]
39	('cp.1', 'cp.1', 'CP.1', 'INS.1', 'lab_neg.1', 'stress_par.1')	2	[1.74, 1.23, 1.11, 2.0, 3.13, 1.1]
40	('CP.1', 'cp.1', 'CP.1', 'cu.1', 'lab_neg.1')	2	[1.56, 2.35, 1.74, 1.33, 1.46]
41	('cp.1', 'cp.1', 'warmth.1', 'CP.1')	2	[1.69, 1.23, 3.25, 1.15]
42	('cp.1', 'cp.1', 'CP.1', 'temp_inhib.1', 'stress_perc.1', 'GD.1')	2	[1.6, 1.23, 1.05, 3.46, 1.62, 1.92]
43	('cp.1', 'cp.1', 'cp.1', 'cu.1', 'TEMP_INHIB.1', 'emp_af.1')	2	[1.54, 1.21, 1.05, 1.56, 3.34, 2.33]
44	('cp.1', 'cp.1', 'CP.1', 'TEMP_INHIB.1', 'CU.1', 'LAB_NEG.1')	2	[1.59, 1.23, 1.05, 3.4, 1.14, 1.74]
45	('cp.1', 'cp.1', 'TEMP_INHIB.1', 'CP.1', 'support_e.1', 'ins.1')	2	[1.56, 1.25, 3.57, 1.1, 3.53, 2.33]
46	('cp.1', 'cp.1', 'CP.1', 'TEMP_INHIB.1', 'cu.1', 'support_e.1')	2	[1.74, 1.25, 1.05, 3.38, 1.3, 2.33]
47	('cp.1', 'cp.1', 'TEMP_INHIB.1', 'cu.1', 'emp_af.1')	2	[1.35, 1.05, 3.41, 1.8, 2.33]
48	('cp.1', 'CP.1', 'ins.1', 'CP.1', 'WARMTH.1', 'gd.1')	2	[1.74, 1.17, 3.44, 1.25, 4.0, 1.84]
49	('cp.1', 'cp.1', 'cp.1', 'CU.1', 'OVERREACT.1')	2	[1.56, 1.23, 1.05, 1.64, 2.44]
50	('CP.1', 'cp.1', 'gd.1', 'cu.1', 'lab_neg.1', 'reg.1')	2	[1.68, 2.85, 3.96, 1.27, 2.33, 4.25]
51	('cp.1', 'cp.1', 'temp_inhib.1', 'WARMTH.1', 'stress_par.1', 'PHQ_ANS.1')	2	[1.54, 1.17, 3.47, 3.54, 2.9, 2.0]
52	('cp.1', 'cp.1', 'conflict.1', 'CP.1', 'TEMP_INHIB.1', 'INS.1')	2	[1.5, 1.21, 1.06, 1.1, 3.88, 1.87]
53	('cp.1', 'cp.1', 'cp.1', 'TEMP_INHIB.1', 'emp_cog.1')	2	[1.74, 1.26, 1.05, 3.51, 3.0]
54	('cp.1', 'cp.1', 'temp_inhib.1', 'STRESS_PERC.1', 'laxness.1', 'OVERREACT.1')	2	[1.36, 1.2, 3.44, 1.38, 2.0, 2.5]
55	('cp.1', 'cp.1', 'cp.1', 'stress_par.1', 'temp_inhib.1', 'laxness.1')	2	[1.69, 1.23, 1.05, 2.8, 3.49, 1.5]
56	('cp.1', 'cp.1', 'TEMP_INHIB.1', 'temp_inhib.1', 'cp.1', 'PHQ_ANS.1')	2	[1.56, 1.25, 3.41, 3.94, 1.17, 3.16]
57	('cp.1', 'cp.1', 'CP.1', 'TEMP_INHIB.1', 'support_e.1', 'cu.1')	2	[1.66, 1.23, 1.05, 3.32, 2.86, 1.46]
58	('cp.1', 'cp.1', 'cp.1', 'temp_inhib.1', 'STRESS_PAR.1')	2	[1.61, 1.22, 1.05, 3.5, 2.53]
59	('cp.1', 'CP.1', 'temp_inhib.1', 'ins.1', 'STRESS_PERC.1', 'conflict.1')	1	[1.37, 1.05, 3.47, 4.53, 1.25, 1.94]
60	('cp.1', 'CP.1', 'TEMP_INHIB.1', 'phq_dep', 'CP.1', 'TEMP_INHIB.1')	1	[1.37, 1.05, 3.47, 3.33, 1.25, 3.69]
61	('CP.1', 'cp.1', 'ins.1', 'gd.1', 'ins.1', 'STRESS_PAR.1')	1	[1.37, 2.05, 2.0, 1.59, 1.33, 2.5]
62	('CP.1', 'cp.1', 'ins.1', 'gd.1', 'INS.1', 'laxness.1')	1	[1.37, 2.05, 2.0, 1.59, 1.33, 1.62]
63	('CP.1', 'cp.1', 'INS.1', 'lab_neg.1', 'conflict.1', 'cp.1')	1	[1.37, 2.05, 2.0, 1.63, 2.19, 1.75]
64	('CP.1', 'cp.1', 'ins.1', 'gd.1', 'INS.1', 'LAXNESS.1')	1	[1.37, 2.05, 2.0, 1.59, 1.33, 1.62]
65	('cp.1', 'CP.1', 'temp_inhib.1', 'ins.1', 'STRESS_PERC.1', 'CONFLICT.1')	1	[1.37, 1.05, 3.47, 4.53, 1.25, 1.94]
66	('CP.1', 'cp.1', 'ins.1', 'GD.1', 'cu.1', 'PHQ_DEP')	1	[1.37, 2.05, 2.0, 1.59, 1.33, 2.0]
67	('cp.1', 'CP.1', 'TEMP_INHIB.1', 'phq_dep', 'cp.1', 'OVERREACT.1')	1	[1.37, 1.05, 3.47, 3.33, 1.25, 3.25]
68	('cp.1', 'CP.1', 'TEMP_INHIB.1', 'phq_dep', 'CP.1', 'temp_inhib.1')	1	[1.37, 1.05, 3.47, 3.33, 1.25, 3.69]
69	('cp.1', 'CP.1', 'TEMP_INHIB.1', 'PHQ_DEP', 'emp_af.1')	1	[1.37, 1.05, 3.47, 3.33, 4.33]
70	('CP.1', 'cp.1', 'INS.1', 'lab_neg.1', 'conflict.1', 'CP.1')	1	[1.37, 2.05, 2.0, 1.63, 2.19, 1.75]
71	('CP.1', 'CP.1', 'REG.1', 'cu.1', 'lab_neg.1', 'emp_af.1')	1	[1.37, 2.05, 3.59, 1.91, 1.71, 3.89]
72	('cp.1', 'cp.1', 'CONFLICT.1', 'WARMTH.1', 'ins.1', 'stress_perc.1')	1	[1.74, 1.26, 1.19, 3.25, 4.47, 2.88]
73	('cp.1', 'CP.1', 'gd.1', 'CP.1', 'reg.1', 'LAXNESS.1')	1	[1.74, 1.26, 1.09, 1.55, 3.84, 2.0]
74	('cp.1', 'CP.1', 'GD.1', 'TEMP_INHIB.1', 'GD.1', 'gd.1')	1	[1.74, 1.26, 1.09, 4.07, 1.25, 2.0]
75	('CP.1', 'gd.1', 'cu.1', 'OVERREACT.1', 'TEMP_INHIB.1', 'STRESS_PAR.1')	1	[1.74, 3.31, 1.71, 2.88, 3.69, 2.1]
76	('CP.1', 'gd.1', 'CU.1', 'conflict.1', 'reg.1', 'phq_dep')	1	[1.74, 3.31, 1.71, 2.32, 3.34, 1.33]
77	('cp.1', 'cp.1', 'conflict.1', 'CP.1', 'CU.1')	1	[1.74, 1.26, 1.19, 1.15, 1.93]
78	('cp.1', 'CP.1', 'gd.1', 'cp.1', 'stress_par.1', 'EMP_AF.1')	1	[1.74, 1.26, 1.09, 1.55, 2.7, 3.89]
79	('cp.1', 'CP.1', 'gd.1', 'cp.1', 'STRESS_PAR.1', 'LAB_NEG.1')	1	[1.74, 1.26, 1.09, 1.55, 2.7, 1.79]
80	('CP.1', 'gd.1', 'CU.1', 'conflict.1', 'reg.1', 'PHQ_DEP')	1	[1.74, 3.31, 1.71, 2.32, 3.34, 1.33]
81	('cp.1', 'CP.1', 'GD.1', 'temp_inhib.1', 'stress_par.1', 'SUPPORT_E.1')	1	[1.74, 1.26, 1.09, 4.07, 2.45, 2.33]
82	('cp.1', 'cp.1', 'conflict.1', 'cp.1', 'GD.1', 'PHQ_DEP')	1	[1.74, 1.26, 1.19, 1.15, 1.26, 3.0]
83	('cp.1', 'cp.1', 'CP.1', 'temp_inhib.1', 'STRESS_PERC.1', 'CU.1')	1	[1.59, 1.23, 1.05, 3.36, 1.42, 1.76]
84	('cp.1', 'cp.1', 'CP.1', 'TEMP_INHIB.1', 'PHQ_DEP', 'reg.1')	1	[1.53, 1.21, 1.05, 3.47, 3.0, 4.83]
85	('cp.1', 'CP.1', 'lab_neg.1', 'SUPPORT_I.1', 'OVERREACT.1', 'stress_par.1')	1	[1.53, 1.21, 1.96, 2.73, 2.62, 2.6]
86	('cp.1', 'CP.1', 'LAB_NEG.1', 'laxness.1', 'cp.1')	1	[1.53, 1.21, 1.96, 2.38, 1.26]
87	('CP.1', 'gd.1', 'cp.1', 'cu.1', 'conflict.1', 'stress_par.1')	1	[1.53, 3.09, 2.1, 2.93, 1.31, 1.5]
88	('cp.1', 'CP.1', 'lab_neg.1', 'SUPPORT_I.1', 'overreact.1', 'conflict.1')	1	[1.53, 1.21, 1.96, 2.73, 2.62, 1.56]
89	('cp.1', 'CP.1', 'LAB_NEG.1', 'LAXNESS.1', 'stress_par.1', 'SUPPORT_I.1')	1	[1.53, 1.21, 1.96, 2.38, 2.7, 3.93]
90	('CP.1', 'gd.1', 'cp.1', 'cu.1', 'CONFLICT.1', 'support_i.1')	1	[1.53, 3.09, 2.1, 2.93, 1.31, 2.47]
91	('cp.1', 'cp.1', 'CP.1', 'TEMP_INHIB.1', 'phq_dep', 'INS.1')	1	[1.53, 1.21, 1.05, 3.47, 3.0, 3.2]
92	('cp.1', 'cp.1', 'CP.1', 'TEMP_INHIB.1', 'PHQ_DEP', 'REG.1')	1	[1.53, 1.21, 1.05, 3.47, 3.0, 4.83]
93	('cp.1', 'CP.1', 'lab_neg.1', 'SUPPORT_I.1', 'overreact.1', 'CONFLICT.1')	1	[1.53, 1.21, 1.96, 2.73, 2.62, 1.56]
94	('cp.1', 'CP.1', 'LAB_NEG.1', 'LAXNESS.1', 'stress_par.1', 'support_i.1')	1	[1.53, 1.21, 1.96, 2.38, 2.7, 3.93]
95	('cp.1', 'cp.1', 'temp_inhib.1', 'STRESS_PERC.1', 'temp_foc.1', 'OVERREACT.1')	1	[1.63, 1.26, 3.41, 1.38, 3.93, 2.12]
96	('cp.1', 'cp.1', 'temp_inhib.1', 'STRESS_PERC.1', 'TEMP_FOC.1', 'support_e.1')	1	[1.63, 1.26, 3.41, 1.38, 3.93, 4.87]
97	('cp.1', 'cp.1', 'TEMP_INHIB.1', 'cu.1', 'TEMP_INHIB.1', 'emp_af.1')	1	[1.63, 1.26, 3.41, 1.07, 3.57, 3.45]
98	('cp.1', 'cp.1', 'TEMP_INHIB.1', 'CU.1', 'LAB_NEG.1', 'conflict.1')	1	[1.63, 1.26, 3.41, 1.07, 1.37, 1.56]
99	('cp.1', 'CP.1', 'lab_neg.1', 'conflict.1', 'conflict.1', 'overreact.1')	1	[1.63, 1.26, 1.96, 2.32, 1.19, 2.88]
100	('cp.1', 'CP.1', 'LAB_NEG.1', 'ins.1', 'laxness.1', 'TEMP_FOC.1')	1	[1.63, 1.26, 1.96, 1.73, 2.0, 3.0]
101	('CP.1', 'CP.1', 'REG.1', 'cp.1', 'EMP_COG.1', 'reg.1')	1	[1.63, 2.25, 3.59, 2.75, 4.33, 3.75]
102	('cp.1', 'CP.1', 'lab_neg.1', 'conflict.1', 'CONFLICT.1', 'OVERREACT.1')	1	[1.63, 1.26, 1.96, 2.32, 1.19, 2.12]
103	('cp.1', 'CP.1', 'LAB_NEG.1', 'INS.1', 'conflict.1', 'temp_foc.1')	1	[1.63, 1.26, 1.96, 1.73, 1.94, 1.5]
104	('cp.1', 'cp.1', 'temp_inhib.1', 'STRESS_PERC.1', 'TEMP_FOC.1', 'SUPPORT_E.1')	1	[1.63, 1.26, 3.41, 1.38, 3.93, 4.87]
105	('cp.1', 'CP.1', 'LAB_NEG.1', 'INS.1', 'CONFLICT.1', 'conflict.1')	1	[1.63, 1.26, 1.96, 1.73, 1.94, 2.73]
106	('cp.1', 'CP.1', 'lab_neg.1', 'conflict.1', 'CONFLICT.1', 'overreact.1')	1	[1.63, 1.26, 1.96, 2.32, 1.19, 2.12]
107	('cp.1', 'CP.1', 'LAB_NEG.1', 'ins.1', 'LAXNESS.1')	1	[1.63, 1.26, 1.96, 1.73, 2.0]
108	('CP.1', 'cp.1', 'SUPPORT_E.1', 'TEMP_FOC.1', 'EMP_COG.1', 'CONFLICT.1')	1	[1.63, 2.25, 4.87, 1.79, 1.67, 1.06]
109	('cp.1', 'CP.1', 'ins.1', 'SUPPORT_I.1', 'OVERREACT.1', 'EMP_AF.1')	1	[1.55, 1.21, 3.33, 2.73, 2.62, 2.11]
110	('cp.1', 'CP.1', 'INS.1', 'stress_par.1', 'TEMP_INHIB.1')	1	[1.55, 1.21, 3.33, 1.3, 3.2]
111	('cp.1', 'cp.1', 'temp_inhib.1', 'STRESS_PERC.1', 'STRESS_PERC.1', 'laxness.1')	1	[1.55, 1.21, 3.32, 1.5, 1.88, 1.88]
112	('cp.1', 'CP.1', 'ins.1', 'SUPPORT_I.1', 'overreact.1', 'TEMP_FOC.1')	1	[1.55, 1.21, 3.33, 2.73, 2.62, 3.78]
113	('CP.1', 'cp.1', 'conflict.1', 'emp_cog.1', 'ins.1')	1	[1.55, 2.25, 2.69, 2.11, 2.2]
114	('cp.1', 'cp.1', 'temp_inhib.1', 'STRESS_PERC.1', 'stress_perc.1', 'gd.1')	1	[1.55, 1.21, 3.32, 1.5, 1.88, 1.75]
115	('cp.1', 'cp.1', 'TEMP_INHIB.1', 'CP.1', 'INS.1', 'EMP_AF.1')	1	[1.55, 1.21, 3.32, 1.05, 3.2, 4.11]
116	('cp.1', 'CP.1', 'INS.1', 'stress_par.1', 'temp_inhib.1')	1	[1.55, 1.21, 3.33, 1.3, 3.2]
117	('CP.1', 'cp.1', 'conflict.1', 'EMP_COG.1', 'cp.1', 'TEMP_INHIB.1')	1	[1.55, 2.25, 2.69, 2.11, 1.74, 3.07]
118	('cp.1', 'cp.1', 'TEMP_INHIB.1', 'CP.1', 'INS.1', 'emp_af.1')	1	[1.55, 1.21, 3.32, 1.05, 3.2, 4.11]
119	('cp.1', 'CP.1', 'ins.1', 'SUPPORT_I.1', 'overreact.1', 'temp_foc.1')	1	[1.55, 1.21, 3.33, 2.73, 2.62, 3.78]
120	('cp.1', 'cp.1', 'temp_inhib.1', 'PHQ_ANS.1', 'phq_ans.1', 'cu.1')	1	[1.58, 1.17, 3.47, 2.0, 3.33, 1.33]
121	('cp.1', 'cp.1', 'TEMP_INHIB.1', 'overreact.1', 'gd.1', 'emp_af.1')	1	[1.58, 1.17, 3.47, 3.38, 2.17, 2.33]
122	('cp.1', 'CP.1', 'lab_neg.1', 'conflict.1', 'STRESS_PERC.1', 'ins.1')	1	[1.58, 1.17, 2.37, 1.33, 1.12, 4.0]
123	('CP.1', 'cp.1', 'cp.1', 'ins.1', 'TEMP_FOC.1', 'LAB_NEG.1')	1	[1.58, 2.65, 1.95, 2.13, 3.22, 1.38]
124	('cp.1', 'cp.1', 'temp_inhib.1', 'phq_ans.1', 'emp_af.1', 'phq_ans.1')	1	[1.58, 1.17, 3.47, 2.0, 4.78, 1.33]
125	('cp.1', 'cp.1', 'temp_inhib.1', 'PHQ_ANS.1', 'phq_ans.1', 'CU.1')	1	[1.58, 1.17, 3.47, 2.0, 3.33, 1.33]
126	('cp.1', 'CP.1', 'lab_neg.1', 'CONFLICT.1', 'SUPPORT_I.1', 'SUPPORT_E.1')	1	[1.58, 1.17, 2.37, 1.33, 3.0, 4.07]
127	('cp.1', 'CP.1', 'LAB_NEG.1', 'CONFLICT.1', 'EMP_COG.1', 'temp_foc.1')	1	[1.58, 1.17, 2.37, 1.88, 3.89, 3.06]
128	('CP.1', 'cp.1', 'cp.1', 'ins.1', 'temp_foc.1', 'stress_perc.1')	1	[1.58, 2.65, 1.95, 2.13, 3.22, 1.88]
129	('cp.1', 'cp.1', 'temp_inhib.1', 'phq_ans.1', 'EMP_AF.1')	1	[1.58, 1.17, 3.47, 2.0, 4.78]
130	('cp.1', 'CP.1', 'LAB_NEG.1', 'CONFLICT.1', 'EMP_COG.1', 'TEMP_FOC.1')	1	[1.58, 1.17, 2.37, 1.88, 3.89, 3.06]
131	('cp.1', 'cp.1', 'TEMP_INHIB.1', 'OVERREACT.1')	1	[1.58, 1.17, 3.47, 3.38]
132	('CP.1', 'cp.1', 'cp.1', 'INS.1', 'CONFLICT.1', 'cp.1')	1	[1.58, 2.65, 1.95, 2.13, 1.06, 1.74]
133	('cp.1', 'lab_neg.1', 'cp.1', 'TEMP_INHIB.1', 'emp_af.1')	1	[1.45, 1.69, 1.05, 3.26, 2.33]
134	('cp.1', 'LAB_NEG.1', 'TEMP_INHIB.1', 'gd.1', 'emp_cog.1', 'LAXNESS.1')	1	[1.45, 1.69, 3.69, 1.09, 4.33, 1.88]
135	('cp.1', 'LAB_NEG.1', 'TEMP_INHIB.1', 'GD.1', 'WARMTH.1', 'ins.1')	1	[1.45, 1.69, 3.69, 1.09, 4.08, 3.53]
136	('CP.1', 'cp.1', 'conflict.1', 'laxness.1', 'reg.1', 'TEMP_FOC.1')	1	[1.45, 1.74, 2.44, 3.12, 3.59, 1.93]
137	('cp.1', 'lab_neg.1', 'cp.1', 'temp_inhib.1', 'gd.1')	1	[1.45, 1.69, 1.05, 3.26, 1.25]
138	('cp.1', 'lab_neg.1', 'CP.1', 'phq_dep', 'stress_perc.1', 'ins.1')	1	[1.45, 1.69, 1.05, 3.33, 1.12, 1.8]
139	('cp.1', 'LAB_NEG.1', 'temp_inhib.1', 'STRESS_PERC.1', 'lab_neg.1', 'stress_par.1')	1	[1.45, 1.69, 3.69, 1.12, 2.63, 2.9]
140	('cp.1', 'LAB_NEG.1', 'TEMP_INHIB.1', 'gd.1', 'EMP_COG.1', 'CU.1')	1	[1.45, 1.69, 3.69, 1.09, 4.33, 1.93]
141	('cp.1', 'LAB_NEG.1', 'TEMP_INHIB.1', 'GD.1', 'warmth.1', 'lab_neg.1')	1	[1.45, 1.69, 3.69, 1.09, 4.08, 1.92]
142	('CP.1', 'cp.1', 'conflict.1', 'laxness.1', 'REG.1', 'CONFLICT.1')	1	[1.45, 1.74, 2.44, 3.12, 3.59, 2.07]
143	('CP.1', 'cp.1', 'CONFLICT.1', 'warmth.1', 'stress_par.1')	1	[1.45, 1.74, 2.44, 4.25, 1.8]
144	('cp.1', 'lab_neg.1', 'CP.1', 'phq_dep', 'stress_perc.1', 'INS.1')	1	[1.45, 1.69, 1.05, 3.33, 1.12, 1.8]
145	('cp.1', 'lab_neg.1', 'CP.1', 'phq_dep', 'STRESS_PERC.1', 'CONFLICT.1')	1	[1.45, 1.69, 1.05, 3.33, 1.12, 1.69]
146	('CP.1', 'cp.1', 'conflict.1', 'laxness.1', 'reg.1', 'temp_foc.1')	1	[1.45, 1.74, 2.44, 3.12, 3.59, 1.93]
147	('cp.1', 'lab_neg.1', 'CP.1', 'PHQ_DEP', 'lab_neg.1')	1	[1.45, 1.69, 1.05, 3.33, 1.63]
148	('cp.1', 'LAB_NEG.1', 'TEMP_INHIB.1', 'GD.1', 'warmth.1', 'LAB_NEG.1')	1	[1.45, 1.69, 3.69, 1.09, 4.08, 1.92]
149	('CP.1', 'cp.1', 'conflict.1', 'laxness.1', 'REG.1', 'conflict.1')	1	[1.45, 1.74, 2.44, 3.12, 3.59, 2.07]
150	('cp.1', 'LAB_NEG.1', 'TEMP_INHIB.1', 'gd.1', 'emp_cog.1', 'laxness.1')	1	[1.45, 1.69, 3.69, 1.09, 4.33, 1.88]
151	('cp.1', 'cp.1', 'temp_inhib.1', 'ins.1', 'EMP_AF.1')	1	[1.58, 1.05, 3.32, 2.8, 4.33]
152	('cp.1', 'CP.1', 'temp_inhib.1', 'lab_neg.1', 'stress_par.1', 'SUPPORT_E.1')	1	[1.58, 1.05, 3.87, 1.73, 2.8, 2.46]
153	('cp.1', 'CP.1', 'TEMP_INHIB.1', 'ins.1', 'lab_neg.1', 'CONFLICT.1')	1	[1.58, 1.05, 3.87, 2.87, 2.34, 1.62]
154	('CP.1', 'cp.1', 'conflict.1', 'reg.1', 'EMP_AF.1', 'overreact.1')	1	[1.58, 2.15, 2.19, 4.38, 4.33, 2.75]
155	('CP.1', 'CP.1', 'gd.1', 'cp.1', 'emp_cog.1', 'TEMP_INHIB.1')	1	[1.58, 2.15, 3.09, 3.05, 3.0, 3.44]
156	('cp.1', 'cp.1', 'temp_inhib.1', 'ins.1', 'emp_af.1')	1	[1.58, 1.05, 3.32, 2.8, 4.33]
157	('cp.1', 'CP.1', 'temp_inhib.1', 'LAB_NEG.1', 'ins.1', 'STRESS_PERC.1')	1	[1.58, 1.05, 3.87, 1.73, 4.0, 1.12]
158	('cp.1', 'CP.1', 'TEMP_INHIB.1', 'INS.1', 'REG.1')	1	[1.58, 1.05, 3.87, 2.87, 4.83]
159	('CP.1', 'cp.1', 'conflict.1', 'reg.1', 'emp_af.1', 'reg.1')	1	[1.58, 2.15, 2.19, 4.38, 4.33, 3.59]
160	('CP.1', 'cp.1', 'conflict.1', 'reg.1', 'EMP_AF.1', 'OVERREACT.1')	1	[1.58, 2.15, 2.19, 4.38, 4.33, 2.75]
161	('CP.1', 'cp.1', 'conflict.1', 'REG.1', 'conflict.1', 'LAXNESS.1')	1	[1.58, 2.15, 2.19, 4.38, 1.69, 1.88]
162	('cp.1', 'CP.1', 'TEMP_INHIB.1', 'ins.1', 'LAB_NEG.1')	1	[1.58, 1.05, 3.87, 2.87, 2.34]
163	('cp.1', 'CP.1', 'temp_inhib.1', 'lab_neg.1', 'STRESS_PAR.1', 'REG.1')	1	[1.58, 1.05, 3.87, 1.73, 2.8, 4.42]
164	('CP.1', 'cp.1', 'CONFLICT.1', 'CONFLICT.1', 'cp.1', 'PHQ_ANS.1')	1	[1.58, 2.15, 2.19, 2.57, 1.95, 3.33]
165	('cp.1', 'cp.1', 'CP.1', 'TEMP_INHIB.1', 'STRESS_PAR.1', 'TEMP_INHIB.1')	1	[1.74, 1.26, 1.05, 3.44, 2.5, 3.82]
166	('cp.1', 'CP.1', 'conflict.1', 'TEMP_INHIB.1', 'LAB_NEG.1', 'lab_neg.1')	1	[1.74, 1.26, 1.33, 2.62, 1.29, 2.37]
167	('cp.1', 'CP.1', 'CONFLICT.1', 'support_e.1', 'support_i.1', 'temp_foc.1')	1	[1.74, 1.26, 1.33, 4.07, 3.0, 3.22]
168	('cp.1', 'CP.1', 'CONFLICT.1', 'support_e.1', 'SUPPORT_I.1', 'ins.1')	1	[1.74, 1.26, 1.33, 4.07, 3.0, 1.87]
169	('cp.1', 'CP.1', 'CONFLICT.1', 'SUPPORT_E.1', 'TEMP_INHIB.1', 'WARMTH.1')	1	[1.74, 1.26, 1.33, 4.07, 3.94, 4.84]
170	('cp.1', 'cp.1', 'cp.1', 'temp_inhib.1', 'temp_foc.1')	1	[1.74, 1.26, 1.05, 3.51, 2.43]
171	('cp.1', 'CP.1', 'CONFLICT.1', 'SUPPORT_E.1', 'TEMP_INHIB.1', 'warmth.1')	1	[1.74, 1.26, 1.33, 4.07, 3.94, 4.84]
172	('cp.1', 'CP.1', 'conflict.1', 'temp_inhib.1', 'cp.1')	1	[1.74, 1.26, 1.33, 2.62, 1.35]
173	('cp.1', 'CP.1', 'CONFLICT.1', 'SUPPORT_E.1', 'temp_inhib.1', 'ins.1')	1	[1.74, 1.26, 1.33, 4.07, 3.94, 3.47]
174	('CP.1', 'cp.1', 'cp.1', 'lab_neg.1', 'CONFLICT.1', 'WARMTH.1')	1	[1.74, 3.15, 2.65, 1.63, 1.06, 4.25]
175	('cp.1', 'cp.1', 'CP.1', 'TEMP_INHIB.1', 'stress_par.1', 'support_e.1')	1	[1.74, 1.26, 1.05, 3.44, 2.5, 1.93]
176	('CP.1', 'cp.1', 'cp.1', 'LAB_NEG.1', 'gd.1', 'stress_par.1')	1	[1.74, 3.15, 2.65, 1.63, 1.25, 3.3]
177	('cp.1', 'cp.1', 'CP.1', 'lab_neg.1', 'TEMP_INHIB.1', 'LAXNESS.1')	1	[1.74, 1.25, 1.05, 3.13, 3.19, 1.88]
178	('CP.1', 'cp.1', 'cp.1', 'SUPPORT_I.1', 'LAB_NEG.1', 'reg.1')	1	[1.74, 3.05, 2.05, 3.53, 1.63, 3.09]
179	('cp.1', 'cp.1', 'cp.1', 'EMP_AF.1', 'emp_cog.1')	1	[1.74, 1.25, 1.05, 2.33, 3.45]
180	('cp.1', 'cp.1', 'CP.1', 'lab_neg.1', 'temp_inhib.1', 'STRESS_PERC.1')	1	[1.74, 1.25, 1.05, 3.13, 3.19, 1.25]
181	('cp.1', 'CP.1', 'lab_neg.1', 'conflict.1', 'overreact.1', 'PHQ_DEP')	1	[1.74, 1.25, 1.96, 2.76, 1.88, 2.0]
182	('cp.1', 'CP.1', 'lab_neg.1', 'conflict.1', 'OVERREACT.1', 'WARMTH.1')	1	[1.74, 1.25, 1.96, 2.76, 1.88, 4.25]
183	('cp.1', 'CP.1', 'LAB_NEG.1', 'conflict.1', 'WARMTH.1', 'temp_foc.1')	1	[1.74, 1.25, 1.96, 2.82, 4.59, 2.57]
184	('CP.1', 'cp.1', 'cp.1', 'support_i.1', 'STRESS_PAR.1', 'OVERREACT.1')	1	[1.74, 3.05, 2.05, 3.53, 1.5, 2.62]
185	('cp.1', 'CP.1', 'lab_neg.1', 'conflict.1', 'OVERREACT.1', 'warmth.1')	1	[1.74, 1.25, 1.96, 2.76, 1.88, 4.25]
186	('CP.1', 'cp.1', 'cp.1', 'SUPPORT_I.1', 'lab_neg.1', 'CU.1')	1	[1.74, 3.05, 2.05, 3.53, 1.63, 1.07]
187	('cp.1', 'CP.1', 'LAB_NEG.1', 'conflict.1', 'WARMTH.1', 'TEMP_FOC.1')	1	[1.74, 1.25, 1.96, 2.82, 4.59, 2.57]
188	('cp.1', 'CP.1', 'LAB_NEG.1', 'CONFLICT.1', 'support_i.1', 'support_e.1')	1	[1.74, 1.25, 1.96, 2.82, 4.87, 4.6]
189	('cp.1', 'temp_inhib.1', 'lab_neg.1', 'CU.1', 'cu.1', 'laxness.1')	1	[1.45, 3.41, 2.63, 1.33, 2.67, 1.88]
190	('cp.1', 'TEMP_INHIB.1', 'cp.1', 'gd.1', 'stress_par.1', 'emp_cog.1')	1	[1.45, 3.41, 1.05, 2.17, 2.8, 3.0]
191	('CP.1', 'cp.1', 'conflict.1', 'cp.1', 'reg.1', 'TEMP_FOC.1')	1	[1.45, 2.1, 2.44, 1.58, 4.75, 4.0]
192	('cp.1', 'temp_inhib.1', 'lab_neg.1', 'cu.1', 'REG.1', 'stress_par.1')	1	[1.45, 3.41, 2.63, 1.33, 4.25, 2.9]
193	('cp.1', 'TEMP_INHIB.1', 'CP.1', 'lab_neg.1', 'CU.1', 'CONFLICT.1')	1	[1.45, 3.41, 1.05, 2.37, 1.2, 1.06]
194	('CP.1', 'cp.1', 'conflict.1', 'cp.1', 'reg.1', 'temp_foc.1')	1	[1.45, 2.1, 2.44, 1.58, 4.75, 4.0]
195	('CP.1', 'cp.1', 'conflict.1', 'CP.1', 'REG.1', 'emp_af.1')	1	[1.45, 2.1, 2.44, 1.58, 3.92, 3.0]
196	('cp.1', 'temp_inhib.1', 'lab_neg.1', 'cu.1', 'reg.1', 'SUPPORT_I.1')	1	[1.45, 3.41, 2.63, 1.33, 4.25, 4.07]
197	('cp.1', 'TEMP_INHIB.1', 'CP.1', 'LAB_NEG.1', 'ins.1', 'phq_dep')	1	[1.45, 3.41, 1.05, 2.37, 3.4, 2.0]
198	('cp.1', 'temp_inhib.1', 'lab_neg.1', 'cu.1', 'REG.1', 'STRESS_PAR.1')	1	[1.45, 3.41, 2.63, 1.33, 4.25, 2.9]
199	('cp.1', 'TEMP_INHIB.1', 'CP.1', 'LAB_NEG.1', 'ins.1', 'PHQ_DEP')	1	[1.45, 3.41, 1.05, 2.37, 3.4, 2.0]
200	('CP.1', 'cp.1', 'conflict.1', 'cp.1', 'REG.1', 'laxness.1')	1	[1.45, 2.1, 2.44, 1.58, 4.75, 1.88]
201	('CP.1', 'cp.1', 'CONFLICT.1', 'gd.1', 'PHQ_ANS.1', 'emp_af.1')	1	[1.45, 2.1, 2.44, 2.75, 4.0, 4.33]
202	('cp.1', 'CP.1', 'lab_neg.1', 'reg.1', 'stress_par.1', 'conflict.1')	1	[1.74, 1.26, 1.69, 4.92, 3.3, 2.07]
203	('cp.1', 'cp.1', 'cp.1', 'temp_inhib.1', 'laxness.1', 'emp_cog.1')	1	[1.74, 1.25, 1.05, 3.41, 1.5, 3.89]
204	('cp.1', 'CP.1', 'lab_neg.1', 'REG.1', 'cp.1', 'gd.1')	1	[1.74, 1.26, 1.69, 4.92, 1.45, 1.5]
205	('cp.1', 'CP.1', 'LAB_NEG.1', 'EMP_COG.1', 'REG.1', 'gd.1')	1	[1.74, 1.26, 1.69, 4.45, 3.25, 1.42]
206	('CP.1', 'cp.1', 'reg.1', 'CU.1', 'cu.1', 'LAB_NEG.1')	1	[1.74, 2.7, 4.09, 2.75, 3.13, 2.71]
207	('cp.1', 'CP.1', 'LAB_NEG.1', 'EMP_COG.1', 'REG.1', 'GD.1')	1	[1.74, 1.26, 1.69, 4.45, 3.25, 1.42]
208	('cp.1', 'CP.1', 'LAB_NEG.1', 'emp_cog.1', 'gd.1', 'LAB_NEG.1')	1	[1.74, 1.26, 1.69, 4.45, 1.25, 1.77]
209	('cp.1', 'CP.1', 'LAB_NEG.1', 'emp_cog.1', 'GD.1', 'laxness.1')	1	[1.74, 1.26, 1.69, 4.45, 1.25, 1.88]
210	('cp.1', 'cp.1', 'CP.1', 'STRESS_PERC.1', 'INS.1', 'lab_neg.1')	1	[1.75, 1.26, 1.05, 1.12, 1.87, 2.96]
211	('cp.1', 'CP.1', 'lab_neg.1', 'conflict.1', 'TEMP_FOC.1', 'stress_perc.1')	1	[1.75, 1.26, 2.25, 1.54, 4.21, 3.38]
212	('cp.1', 'cp.1', 'cp.1', 'CU.1', 'temp_foc.1')	1	[1.75, 1.26, 1.05, 1.6, 2.36]
213	('cp.1', 'CP.1', 'lab_neg.1', 'conflict.1', 'temp_foc.1', 'EMP_COG.1')	1	[1.75, 1.26, 2.25, 1.54, 4.21, 4.33]
214	('cp.1', 'CP.1', 'lab_neg.1', 'CONFLICT.1', 'TEMP_FOC.1', 'OVERREACT.1')	1	[1.75, 1.26, 2.25, 1.54, 1.79, 2.62]
215	('cp.1', 'CP.1', 'LAB_NEG.1', 'LAB_NEG.1', 'TEMP_INHIB.1', 'SUPPORT_E.1')	1	[1.75, 1.26, 2.25, 2.29, 3.32, 3.67]
216	('CP.1', 'gd.1', 'reg.1', 'stress_par.1')	1	[1.75, 3.31, 3.75, 1.2]
217	('CP.1', 'gd.1', 'REG.1', 'CONFLICT.1', 'ins.1', 'cp.1')	1	[1.75, 3.31, 3.75, 1.6, 2.53, 1.95]
218	('cp.1', 'cp.1', 'CP.1', 'STRESS_PERC.1', 'ins.1', 'stress_perc.1')	1	[1.75, 1.26, 1.05, 1.12, 1.87, 1.38]
219	('cp.1', 'CP.1', 'lab_neg.1', 'conflict.1', 'temp_foc.1', 'emp_cog.1')	1	[1.75, 1.26, 2.25, 1.54, 4.21, 4.33]
220	('cp.1', 'CP.1', 'lab_neg.1', 'CONFLICT.1', 'TEMP_FOC.1', 'overreact.1')	1	[1.75, 1.26, 2.25, 1.54, 1.79, 2.62]
221	('cp.1', 'CP.1', 'LAB_NEG.1', 'LAB_NEG.1', 'TEMP_INHIB.1', 'support_e.1')	1	[1.75, 1.26, 2.25, 2.29, 3.32, 3.67]
222	('cp.1', 'cp.1', 'cp.1', 'GD.1', 'PHQ_ANS.1', 'SUPPORT_E.1')	1	[1.55, 1.21, 1.11, 1.26, 2.0, 3.53]
223	('cp.1', 'cp.1', 'CP.1', 'TEMP_INHIB.1', 'INS.1', 'LAB_NEG.1')	1	[1.55, 1.21, 1.11, 3.26, 1.87, 1.37]
224	('cp.1', 'CP.1', 'TEMP_INHIB.1', 'warmth.1', 'cu.1', 'SUPPORT_I.1')	1	[1.55, 1.21, 2.65, 3.91, 1.07, 2.33]
225	('CP.1', 'cp.1', 'temp_inhib.1', 'EMP_AF.1', 'temp_inhib.1', 'conflict.1')	1	[1.55, 2.05, 3.69, 3.89, 3.57, 1.06]
226	('CP.1', 'cp.1', 'TEMP_INHIB.1', 'reg.1', 'EMP_COG.1', 'SUPPORT_E.1')	1	[1.55, 2.05, 3.69, 3.92, 3.0, 2.73]
227	('CP.1', 'cp.1', 'TEMP_INHIB.1', 'REG.1', 'STRESS_PERC.1', 'ins.1')	1	[1.55, 2.05, 3.69, 3.92, 1.88, 1.33]
228	('cp.1', 'cp.1', 'cp.1', 'gd.1', 'emp_cog.1', 'STRESS_PAR.1')	1	[1.55, 1.21, 1.11, 1.26, 3.45, 1.4]
229	('cp.1', 'cp.1', 'cp.1', 'GD.1', 'PHQ_ANS.1', 'support_e.1')	1	[1.55, 1.21, 1.11, 1.26, 2.0, 3.53]
230	('cp.1', 'CP.1', 'TEMP_INHIB.1', 'WARMTH.1', 'SUPPORT_I.1', 'gd.1')	1	[1.55, 1.21, 2.65, 3.91, 2.87, 1.59]
231	('CP.1', 'cp.1', 'TEMP_INHIB.1', 'REG.1', 'stress_perc.1', 'TEMP_INHIB.1')	1	[1.55, 2.05, 3.69, 3.92, 1.88, 3.82]
232	('CP.1', 'CP.1', 'reg.1', 'WARMTH.1', 'emp_cog.1')	1	[1.55, 2.05, 3.59, 4.74, 2.55]
233	('cp.1', 'cp.1', 'CP.1', 'temp_inhib.1', 'stress_par.1', 'STRESS_PERC.1')	1	[1.55, 1.21, 1.11, 3.26, 2.7, 1.25]
234	('cp.1', 'cp.1', 'cp.1', 'gd.1', 'EMP_COG.1', 'STRESS_PERC.1')	1	[1.55, 1.21, 1.11, 1.26, 3.45, 3.88]
235	('cp.1', 'cp.1', 'CP.1', 'TEMP_INHIB.1', 'ins.1', 'stress_perc.1')	1	[1.55, 1.21, 1.11, 3.26, 1.87, 1.62]
236	('cp.1', 'CP.1', 'temp_inhib.1', 'stress_par.1', 'SUPPORT_E.1', 'STRESS_PAR.1')	1	[1.55, 1.21, 2.65, 2.7, 4.47, 2.3]
237	('cp.1', 'CP.1', 'TEMP_INHIB.1', 'WARMTH.1', 'SUPPORT_I.1', 'GD.1')	1	[1.55, 1.21, 2.65, 3.91, 2.87, 1.59]
238	('cp.1', 'CP.1', 'TEMP_INHIB.1', 'warmth.1', 'cu.1', 'support_i.1')	1	[1.55, 1.21, 2.65, 3.91, 1.07, 2.33]
239	('cp.1', 'cp.1', 'cp.1', 'temp_inhib.1', 'conflict.1', 'CU.1')	1	[1.74, 1.21, 1.05, 3.57, 2.44, 1.6]
240	('cp.1', 'cp.1', 'cp.1', 'TEMP_INHIB.1', 'TEMP_FOC.1', 'emp_af.1')	1	[1.74, 1.21, 1.05, 3.57, 3.5, 2.33]
241	('cp.1', 'cp.1', 'CP.1', 'INS.1', 'STRESS_PERC.1', 'STRESS_PERC.1')	1	[1.74, 1.21, 1.05, 1.85, 1.12, 1.38]
242	('cp.1', 'CP.1', 'lab_neg.1', 'conflict.1', 'stress_par.1', 'TEMP_FOC.1')	1	[1.74, 1.21, 1.96, 2.76, 3.3, 4.23]
243	('cp.1', 'CP.1', 'LAB_NEG.1', 'ins.1', 'emp_af.1', 'gd.1')	1	[1.74, 1.21, 1.96, 2.13, 4.78, 1.42]
244	('CP.1', 'cu.1', 'cp.1', 'CU.1', 'phq_dep', 'lab_neg.1')	1	[1.74, 2.93, 3.0, 2.69, 3.0, 2.59]
245	('cp.1', 'CP.1', 'lab_neg.1', 'conflict.1', 'stress_par.1', 'temp_foc.1')	1	[1.74, 1.21, 1.96, 2.76, 3.3, 4.23]
246	('CP.1', 'cu.1', 'cp.1', 'CU.1', 'phq_dep', 'LAB_NEG.1')	1	[1.74, 2.93, 3.0, 2.69, 3.0, 2.59]
247	('cp.1', 'CP.1', 'LAB_NEG.1', 'ins.1', 'emp_af.1', 'GD.1')	1	[1.74, 1.21, 1.96, 2.13, 4.78, 1.42]
248	('cp.1', 'CP.1', 'LAB_NEG.1', 'ins.1', 'EMP_AF.1')	1	[1.74, 1.21, 1.96, 2.13, 4.78]
249	('cp.1', 'CP.1', 'LAB_NEG.1', 'INS.1', 'SUPPORT_E.1', 'TEMP_INHIB.1')	1	[1.74, 1.21, 1.96, 2.13, 2.73, 3.32]
250	('cp.1', 'cp.1', 'EMP_COG.1', 'laxness.1', 'emp_af.1')	1	[1.37, 1.17, 4.33, 2.62, 2.33]
251	('cp.1', 'CP.1', 'TEMP_INHIB.1', 'INS.1', 'conflict.1', 'lab_neg.1')	1	[1.37, 1.17, 2.94, 1.87, 2.12, 2.63]
252	('CP.1', 'cp.1', 'LAB_NEG.1', 'ins.1', 'TEMP_FOC.1', 'gd.1')	1	[1.37, 1.89, 1.96, 1.87, 2.21, 1.59]
253	('CP.1', 'cp.1', 'lab_neg.1', 'gd.1', 'GD.1', 'reg.1')	1	[1.37, 1.89, 1.96, 2.25, 2.09, 4.01]
254	('cp.1', 'cp.1', 'emp_cog.1', 'WARMTH.1', 'SUPPORT_E.1', 'support_e.1')	1	[1.37, 1.17, 4.33, 3.25, 3.27, 3.8]
255	('cp.1', 'CP.1', 'temp_inhib.1', 'stress_par.1', 'cu.1', 'lab_neg.1')	1	[1.37, 1.17, 2.94, 2.9, 1.93, 2.46]
256	('cp.1', 'CP.1', 'TEMP_INHIB.1', 'ins.1', 'lab_neg.1', 'PHQ_ANS.1')	1	[1.37, 1.17, 2.94, 1.87, 1.39, 1.67]
257	('CP.1', 'cp.1', 'lab_neg.1', 'gd.1', 'gd.1', 'STRESS_PERC.1')	1	[1.37, 1.89, 1.96, 2.25, 2.09, 1.12]
258	('CP.1', 'cp.1', 'LAB_NEG.1', 'INS.1', 'lab_neg.1', 'emp_cog.1')	1	[1.37, 1.89, 1.96, 1.87, 3.04, 3.0]
259	('CP.1', 'CP.1', 'cp.1', 'gd.1', 'stress_par.1', 'CU.1')	1	[1.37, 1.89, 3.05, 4.25, 2.5, 2.53]
260	('cp.1', 'CP.1', 'TEMP_INHIB.1', 'ins.1', 'lab_neg.1', 'phq_ans.1')	1	[1.37, 1.17, 2.94, 1.87, 1.39, 1.67]
261	('cp.1', 'CP.1', 'TEMP_INHIB.1', 'INS.1', 'CONFLICT.1', 'GD.1')	1	[1.37, 1.17, 2.94, 1.87, 2.12, 1.59]
262	('cp.1', 'cp.1', 'EMP_COG.1', 'laxness.1', 'EMP_AF.1', 'support_e.1')	1	[1.37, 1.17, 4.33, 2.62, 2.33, 1.93]
263	('cp.1', 'CP.1', 'TEMP_INHIB.1', 'ins.1', 'LAB_NEG.1', 'temp_inhib.1')	1	[1.37, 1.17, 2.94, 1.87, 1.39, 3.32]
264	('CP.1', 'cp.1', 'LAB_NEG.1', 'ins.1', 'temp_foc.1')	1	[1.37, 1.89, 1.96, 1.87, 2.21]
265	('cp.1', 'TEMP_INHIB.1', 'cu.1', 'CP.1', 'stress_par.1', 'SUPPORT_E.1')	1	[1.25, 3.47, 1.07, 1.15, 1.1, 4.6]
266	('cp.1', 'TEMP_INHIB.1', 'CU.1', 'CP.1', 'INS.1', 'temp_inhib.1')	1	[1.25, 3.47, 1.07, 1.17, 1.35, 4.07]
267	('CP.1', 'cp.1', 'LAB_NEG.1', 'ins.1', 'gd.1', 'overreact.1')	1	[1.25, 1.95, 1.99, 1.87, 1.59, 3.12]
268	('CP.1', 'cp.1', 'LAB_NEG.1', 'INS.1', 'stress_perc.1', 'emp_af.1')	1	[1.25, 1.95, 1.99, 1.87, 2.62, 3.0]
269	('CP.1', 'cp.1', 'LAB_NEG.1', 'INS.1', 'STRESS_PERC.1', 'EMP_AF.1')	1	[1.25, 1.95, 1.99, 1.87, 2.62, 4.78]
270	('cp.1', 'temp_inhib.1', 'WARMTH.1', 'cp.1', 'stress_perc.1')	1	[1.25, 3.47, 3.25, 1.05, 1.75]
271	('cp.1', 'temp_inhib.1', 'WARMTH.1', 'CP.1', 'STRESS_PERC.1', 'phq_ans.1')	1	[1.25, 3.47, 3.25, 1.05, 1.38, 3.33]
272	('cp.1', 'TEMP_INHIB.1', 'CU.1', 'CP.1', 'INS.1', 'TEMP_INHIB.1')	1	[1.25, 3.47, 1.07, 1.17, 1.35, 4.07]
273	('CP.1', 'cp.1', 'lab_neg.1', 'WARMTH.1', 'conflict.1', 'stress_par.1')	1	[1.25, 1.95, 1.99, 4.25, 2.44, 2.7]
274	('cp.1', 'TEMP_INHIB.1', 'cu.1', 'CP.1', 'stress_par.1', 'support_e.1')	1	[1.25, 3.47, 1.07, 1.15, 1.1, 4.6]
275	('cp.1', 'TEMP_INHIB.1', 'cu.1', 'cp.1', 'support_e.1')	1	[1.25, 3.47, 1.07, 1.15, 1.93]
276	('cp.1', 'TEMP_INHIB.1', 'cu.1', 'cp.1', 'SUPPORT_E.1', 'LAB_NEG.1')	1	[1.25, 3.47, 1.07, 1.15, 1.93, 1.91]
277	('cp.1', 'TEMP_INHIB.1', 'CU.1', 'CP.1', 'ins.1')	1	[1.25, 3.47, 1.07, 1.17, 1.35]
278	('CP.1', 'cp.1', 'lab_neg.1', 'warmth.1', 'CONFLICT.1', 'INS.1')	1	[1.25, 1.95, 1.99, 4.25, 1.19, 2.13]
279	('CP.1', 'cp.1', 'LAB_NEG.1', 'ins.1', 'gd.1', 'OVERREACT.1')	1	[1.25, 1.95, 1.99, 1.87, 1.59, 3.12]
280	('CP.1', 'cp.1', 'LAB_NEG.1', 'ins.1', 'GD.1', 'cu.1')	1	[1.25, 1.95, 1.99, 1.87, 1.59, 1.33]
281	('cp.1', 'cp.1', 'ins.1', 'GD.1', 'WARMTH.1', 'OVERREACT.1')	1	[1.45, 1.25, 4.65, 1.09, 3.25, 2.62]
282	('cp.1', 'CP.1', 'temp_inhib.1', 'stress_par.1', 'emp_af.1', 'ins.1')	1	[1.45, 1.25, 2.82, 2.9, 4.78, 1.87]
283	('cp.1', 'CP.1', 'TEMP_INHIB.1', 'support_i.1', 'LAB_NEG.1', 'REG.1')	1	[1.45, 1.25, 2.82, 3.27, 1.71, 4.83]
284	('cp.1', 'CP.1', 'TEMP_INHIB.1', 'SUPPORT_I.1', 'conflict.1', 'overreact.1')	1	[1.45, 1.25, 2.82, 3.27, 1.56, 3.38]
285	('CP.1', 'cp.1', 'conflict.1', 'CP.1', 'temp_foc.1', 'lab_neg.1')	1	[1.45, 2.15, 2.57, 1.75, 2.29, 2.04]
286	('CP.1', 'cp.1', 'CONFLICT.1', 'SUPPORT_E.1', 'warmth.1', 'overreact.1')	1	[1.45, 2.15, 2.57, 4.33, 4.59, 2.88]
287	('cp.1', 'CP.1', 'temp_inhib.1', 'stress_par.1', 'EMP_AF.1')	1	[1.45, 1.25, 2.82, 2.9, 4.78]
288	('cp.1', 'CP.1', 'TEMP_INHIB.1', 'SUPPORT_I.1', 'CONFLICT.1', 'stress_par.1')	1	[1.45, 1.25, 2.82, 3.27, 1.56, 2.3]
289	('CP.1', 'cp.1', 'conflict.1', 'cp.1', 'lab_neg.1', 'OVERREACT.1')	1	[1.45, 2.15, 2.57, 1.75, 3.04, 2.12]
290	('CP.1', 'cp.1', 'conflict.1', 'CP.1', 'temp_foc.1', 'LAB_NEG.1')	1	[1.45, 2.15, 2.57, 1.75, 2.29, 2.04]
291	('CP.1', 'cp.1', 'CONFLICT.1', 'SUPPORT_E.1', 'WARMTH.1', 'PHQ_DEP')	1	[1.45, 2.15, 2.57, 4.33, 4.59, 4.0]
292	('cp.1', 'cp.1', 'temp_inhib.1', 'warmth.1', 'cu.1')	1	[1.55, 1.21, 3.47, 3.42, 1.73]
293	('cp.1', 'cp.1', 'temp_inhib.1', 'WARMTH.1', 'cp.1', 'WARMTH.1')	1	[1.55, 1.21, 3.47, 3.42, 1.11, 4.59]
294	('cp.1', 'CP.1', 'TEMP_FOC.1', 'conflict.1', 'emp_af.1', 'TEMP_INHIB.1')	1	[1.55, 1.21, 3.78, 2.8, 4.78, 2.88]
295	('CP.1', 'gd.1', 'cp.1', 'conflict.1', 'reg.1', 'cp.1')	1	[1.55, 3.92, 1.85, 2.57, 3.92, 1.75]
296	('CP.1', 'gd.1', 'CP.1', 'reg.1', 'ins.1')	1	[1.55, 3.92, 1.85, 3.75, 2.2]
297	('cp.1', 'cp.1', 'TEMP_INHIB.1', 'CP.1', 'temp_foc.1', 'laxness.1')	1	[1.55, 1.21, 3.47, 1.05, 3.22, 1.12]
298	('cp.1', 'cp.1', 'TEMP_INHIB.1', 'CP.1', 'TEMP_FOC.1', 'LAB_NEG.1')	1	[1.55, 1.21, 3.47, 1.05, 3.22, 1.96]
299	('cp.1', 'CP.1', 'temp_foc.1', 'laxness.1', 'lab_neg.1', 'TEMP_INHIB.1')	1	[1.55, 1.21, 3.78, 1.62, 2.63, 2.62]
300	('cp.1', 'CP.1', 'TEMP_FOC.1', 'conflict.1', 'EMP_AF.1', 'OVERREACT.1')	1	[1.55, 1.21, 3.78, 2.8, 4.78, 1.88]
301	('CP.1', 'gd.1', 'cp.1', 'conflict.1', 'REG.1', 'stress_par.1')	1	[1.55, 3.92, 1.85, 2.57, 3.92, 1.5]
302	('CP.1', 'gd.1', 'cp.1', 'CONFLICT.1', 'LAB_NEG.1', 'stress_par.1')	1	[1.55, 3.92, 1.85, 2.57, 2.46, 2.2]
303	('cp.1', 'CP.1', 'temp_foc.1', 'LAXNESS.1', 'PHQ_ANS.1', 'temp_foc.1')	1	[1.55, 1.21, 3.78, 1.62, 2.67, 3.07]
304	('cp.1', 'cp.1', 'CP.1', 'TEMP_INHIB.1', 'temp_foc.1', 'LAB_NEG.1')	1	[1.74, 1.25, 1.05, 3.47, 3.14, 1.75]
305	('cp.1', 'CP.1', 'temp_inhib.1', 'ins.1', 'LAB_NEG.1', 'temp_inhib.1')	1	[1.74, 1.25, 3.14, 1.93, 2.09, 2.94]
306	('cp.1', 'CP.1', 'TEMP_INHIB.1', 'overreact.1', 'LAB_NEG.1', 'support_i.1')	1	[1.74, 1.25, 3.14, 3.38, 1.21, 3.27]
307	('cp.1', 'cp.1', 'CP.1', 'temp_inhib.1', 'stress_perc.1', 'lab_neg.1')	1	[1.66, 1.24, 1.05, 3.46, 1.59, 1.6]
308	('cp.1', 'CP.1', 'temp_inhib.1', 'INS.1', 'phq_ans.1', 'temp_foc.1')	1	[1.74, 1.25, 3.14, 1.93, 2.67, 2.22]
309	('cp.1', 'CP.1', 'TEMP_INHIB.1', 'overreact.1', 'LAB_NEG.1', 'SUPPORT_I.1')	1	[1.74, 1.25, 3.14, 3.38, 1.21, 3.27]
310	('CP.1', 'cp.1', 'cp.1', 'temp_foc.1', 'ins.1', 'laxness.1')	1	[1.74, 2.65, 2.1, 2.36, 3.0, 2.25]
311	('CP.1', 'cp.1', 'cp.1', 'TEMP_FOC.1', 'support_i.1')	1	[1.74, 2.65, 2.1, 2.36, 2.47]
312	('CP.1', 'cp.1', 'CP.1', 'REG.1', 'CU.1')	1	[1.74, 2.65, 2.1, 3.25, 2.8]
313	('cp.1', 'CP.1', 'temp_inhib.1', 'ins.1', 'lab_neg.1')	1	[1.74, 1.25, 3.14, 1.93, 2.09]
314	('cp.1', 'CP.1', 'temp_inhib.1', 'INS.1', 'phq_ans.1', 'TEMP_FOC.1')	1	[1.74, 1.25, 3.14, 1.93, 2.67, 2.22]
315	('cp.1', 'CP.1', 'TEMP_INHIB.1', 'OVERREACT.1', 'OVERREACT.1')	1	[1.74, 1.25, 3.14, 3.38, 3.62]
316	('cp.1', 'CP.1', 'lab_neg.1', 'laxness.1', 'WARMTH.1', 'WARMTH.1')	1	[1.74, 1.17, 1.73, 2.88, 4.25, 4.75]
317	('cp.1', 'CP.1', 'lab_neg.1', 'LAXNESS.1', 'temp_foc.1', 'EMP_AF.1')	1	[1.74, 1.17, 1.73, 2.88, 2.86, 3.89]
318	('cp.1', 'CP.1', 'lab_neg.1', 'laxness.1', 'warmth.1', 'ins.1')	1	[1.74, 1.17, 1.73, 2.88, 4.25, 1.93]
319	('cp.1', 'cp.1', 'cp.1', 'temp_inhib.1', 'stress_par.1', 'ins.1')	1	[1.74, 1.17, 1.05, 3.57, 2.8, 1.27]
320	('cp.1', 'cp.1', 'CP.1', 'phq_dep', 'SUPPORT_I.1', 'STRESS_PAR.1')	1	[1.74, 1.17, 1.05, 3.33, 3.8, 1.7]
321	('cp.1', 'CP.1', 'lab_neg.1', 'LAXNESS.1', 'temp_foc.1', 'emp_af.1')	1	[1.74, 1.17, 1.73, 2.88, 2.86, 3.89]
322	('cp.1', 'CP.1', 'LAB_NEG.1', 'temp_inhib.1', 'TEMP_FOC.1', 'REG.1')	1	[1.74, 1.17, 1.73, 3.07, 1.77, 4.03]
323	('cp.1', 'CP.1', 'LAB_NEG.1', 'TEMP_INHIB.1', 'SUPPORT_E.1', 'REG.1')	1	[1.74, 1.17, 1.73, 3.07, 3.8, 3.25]
324	('CP.1', 'cp.1', 'gd.1', 'cu.1', 'conflict.1', 'temp_inhib.1')	1	[1.74, 2.65, 3.75, 1.21, 1.06, 2.94]
325	('CP.1', 'cp.1', 'gd.1', 'cu.1', 'CONFLICT.1', 'reg.1')	1	[1.74, 2.65, 3.75, 1.21, 1.06, 4.25]
326	('cp.1', 'cp.1', 'CP.1', 'PHQ_DEP', 'WARMTH.1')	1	[1.74, 1.17, 1.05, 3.33, 4.59]
327	('cp.1', 'cp.1', 'CP.1', 'PHQ_DEP', 'warmth.1')	1	[1.74, 1.17, 1.05, 3.33, 4.59]
328	('cp.1', 'CP.1', 'LAB_NEG.1', 'TEMP_INHIB.1', 'SUPPORT_E.1', 'reg.1')	1	[1.74, 1.17, 1.73, 3.07, 3.8, 3.25]
329	('cp.1', 'cp.1', 'cp.1', 'EMP_AF.1', 'emp_cog.1', 'stress_par.1')	1	[1.45, 1.25, 1.05, 2.33, 3.0, 1.8]
330	('cp.1', 'cp.1', 'CP.1', 'temp_inhib.1', 'STRESS_PERC.1', 'WARMTH.1')	1	[1.45, 1.25, 1.05, 3.32, 1.38, 3.25]
331	('cp.1', 'cp.1', 'CP.1', 'TEMP_INHIB.1', 'cu.1', 'emp_cog.1')	1	[1.45, 1.25, 1.05, 3.32, 1.21, 3.45]
332	('cp.1', 'CP.1', 'CONFLICT.1', 'GD.1', 'temp_foc.1')	1	[1.45, 1.25, 1.19, 1.09, 1.28]
333	('cp.1', 'CP.1', 'conflict.1', 'TEMP_FOC.1', 'laxness.1', 'TEMP_INHIB.1')	1	[1.45, 1.25, 1.19, 1.85, 1.88, 4.01]
334	('cp.1', 'CP.1', 'CONFLICT.1', 'gd.1', 'REG.1', 'TEMP_INHIB.1')	1	[1.45, 1.25, 1.19, 1.09, 4.59, 2.69]
335	('CP.1', 'cp.1', 'cp.1', 'support_e.1', 'ins.1', 'reg.1')	1	[1.45, 2.65, 1.75, 4.33, 2.0, 4.75]
336	('CP.1', 'cp.1', 'cp.1', 'SUPPORT_E.1', 'PHQ_ANS.1', 'conflict.1')	1	[1.45, 2.65, 1.75, 4.33, 1.33, 2.44]
337	('cp.1', 'CP.1', 'conflict.1', 'TEMP_FOC.1', 'LAXNESS.1', 'support_i.1')	1	[1.45, 1.25, 1.19, 1.85, 1.88, 4.73]
338	('cp.1', 'CP.1', 'CONFLICT.1', 'gd.1', 'reg.1', 'phq_dep')	1	[1.45, 1.25, 1.19, 1.09, 4.59, 2.0]
339	('cp.1', 'CP.1', 'CONFLICT.1', 'GD.1', 'TEMP_FOC.1', 'SUPPORT_I.1')	1	[1.45, 1.25, 1.19, 1.09, 1.28, 2.73]
340	('CP.1', 'cp.1', 'cp.1', 'support_e.1', 'ins.1', 'REG.1')	1	[1.45, 2.65, 1.75, 4.33, 2.0, 4.75]
341	('CP.1', 'cp.1', 'cp.1', 'SUPPORT_E.1', 'phq_ans.1', 'INS.1')	1	[1.45, 2.65, 1.75, 4.33, 1.33, 2.4]
342	('CP.1', 'cp.1', 'cp.1', 'ins.1', 'gd.1', 'stress_perc.1')	1	[1.74, 3.05, 2.05, 3.33, 1.25, 2.5]
343	('cp.1', 'cp.1', 'cp.1', 'temp_inhib.1', 'stress_par.1', 'stress_par.1')	1	[1.74, 1.23, 1.05, 3.41, 2.4, 1.35]
344	('cp.1', 'CP.1', 'conflict.1', 'SUPPORT_E.1', 'LAXNESS.1', 'lab_neg.1')	1	[1.74, 1.25, 1.69, 2.46, 1.12, 2.37]
345	('CP.1', 'cp.1', 'cp.1', 'INS.1', 'cu.1', 'LAB_NEG.1')	1	[1.74, 3.05, 2.05, 3.33, 3.13, 2.63]
346	('CP.1', 'cp.1', 'CP.1', 'CU.1', 'emp_cog.1', 'ins.1')	1	[1.74, 3.05, 2.05, 2.4, 4.78, 2.67]
347	('cp.1', 'CP.1', 'CONFLICT.1', 'temp_foc.1', 'cp.1', 'TEMP_FOC.1')	1	[1.74, 1.25, 1.69, 4.93, 1.45, 1.93]
348	('cp.1', 'CP.1', 'CONFLICT.1', 'temp_foc.1', 'CP.1', 'conflict.1')	1	[1.74, 1.25, 1.69, 4.93, 1.45, 2.44]
349	('cp.1', 'cp.1', 'CP.1', 'INS.1', 'ins.1', 'phq_ans.1')	1	[1.63, 1.25, 1.05, 1.85, 4.47, 3.33]
350	('cp.1', 'CP.1', 'CONFLICT.1', 'stress_par.1', 'reg.1', 'WARMTH.1')	1	[1.63, 1.25, 1.31, 3.1, 4.59, 4.91]
351	('cp.1', 'CP.1', 'conflict.1', 'laxness.1', 'ins.1', 'overreact.1')	1	[1.63, 1.25, 1.31, 2.12, 4.0, 2.88]
352	('cp.1', 'CP.1', 'CONFLICT.1', 'stress_par.1', 'REG.1', 'gd.1')	1	[1.63, 1.25, 1.31, 3.1, 4.59, 1.09]
353	('CP.1', 'cp.1', 'cp.1', 'lab_neg.1', 'cp.1', 'WARMTH.1')	1	[1.63, 2.7, 2.05, 2.04, 1.95, 4.25]
354	('CP.1', 'cp.1', 'CP.1', 'SUPPORT_E.1', 'gd.1', 'stress_par.1')	1	[1.63, 2.7, 2.05, 4.33, 3.59, 1.2]
355	('cp.1', 'CP.1', 'CONFLICT.1', 'stress_par.1', 'REG.1', 'GD.1')	1	[1.63, 1.25, 1.31, 3.1, 4.59, 1.09]
356	('cp.1', 'cp.1', 'cp.1', 'TEMP_INHIB.1', 'TEMP_FOC.1', 'STRESS_PAR.1')	1	[1.63, 1.25, 1.05, 3.57, 3.5, 1.9]
357	('cp.1', 'CP.1', 'conflict.1', 'LAXNESS.1', 'STRESS_PERC.1', 'OVERREACT.1')	1	[1.63, 1.25, 1.31, 2.12, 2.38, 3.0]
358	('cp.1', 'CP.1', 'CONFLICT.1', 'stress_par.1', 'reg.1', 'warmth.1')	1	[1.63, 1.25, 1.31, 3.1, 4.59, 4.91]
359	('cp.1', 'cp.1', 'cp.1', 'stress_par.1', 'cu.1', 'emp_af.1')	1	[1.74, 1.21, 1.05, 2.8, 2.0, 2.33]
360	('cp.1', 'cp.1', 'cp.1', 'stress_par.1', 'CU.1', 'LAXNESS.1')	1	[1.74, 1.21, 1.05, 2.8, 2.0, 2.62]
361	('cp.1', 'CP.1', 'lab_neg.1', 'conflict.1', 'lab_neg.1', 'cu.1')	1	[1.74, 1.21, 2.25, 2.73, 1.73, 1.2]
362	('cp.1', 'CP.1', 'lab_neg.1', 'conflict.1', 'LAB_NEG.1', 'support_i.1')	1	[1.74, 1.21, 2.25, 2.73, 1.73, 3.27]
363	('cp.1', 'CP.1', 'LAB_NEG.1', 'LAB_NEG.1', 'laxness.1', 'CU.1')	1	[1.74, 1.21, 2.25, 2.29, 1.62, 1.13]
364	('cp.1', 'cp.1', 'CP.1', 'TEMP_INHIB.1', 'PHQ_ANS.1', 'overreact.1')	1	[1.74, 1.21, 1.05, 3.32, 3.33, 2.12]
365	('cp.1', 'CP.1', 'lab_neg.1', 'conflict.1', 'lab_neg.1', 'CU.1')	1	[1.74, 1.21, 2.25, 2.73, 1.73, 1.2]
366	('CP.1', 'gd.1', 'SUPPORT_E.1', 'emp_cog.1', 'stress_par.1', 'stress_par.1')	1	[1.74, 3.31, 4.33, 3.0, 2.5, 1.4]
367	('cp.1', 'cp.1', 'CP.1', 'TEMP_INHIB.1', 'phq_ans.1', 'INS.1')	1	[1.74, 1.21, 1.05, 3.32, 3.33, 2.93]
368	('cp.1', 'CP.1', 'lab_neg.1', 'conflict.1', 'LAB_NEG.1', 'SUPPORT_I.1')	1	[1.74, 1.21, 2.25, 2.73, 1.73, 3.27]
369	('CP.1', 'gd.1', 'SUPPORT_E.1', 'EMP_COG.1', 'CU.1')	1	[1.74, 3.31, 4.33, 3.0, 2.53]
370	('cp.1', 'cp.1', 'cp.1', 'INS.1', 'stress_par.1', 'emp_cog.1')	1	[1.74, 1.26, 1.05, 1.07, 2.8, 3.0]
371	('cp.1', 'cp.1', 'CP.1', 'TEMP_INHIB.1', 'SUPPORT_E.1', 'LAXNESS.1')	1	[1.74, 1.26, 1.05, 3.32, 1.93, 2.88]
372	('cp.1', 'CP.1', 'TEMP_INHIB.1', 'cp.1', 'ins.1', 'temp_foc.1')	1	[1.74, 1.26, 3.57, 1.37, 2.4, 4.93]
373	('CP.1', 'cp.1', 'cp.1', 'CONFLICT.1', 'support_e.1', 'stress_perc.1')	1	[1.74, 3.2, 2.1, 1.06, 4.07, 2.38]
374	('CP.1', 'cp.1', 'CP.1', 'REG.1', 'EMP_AF.1', 'INS.1')	1	[1.74, 3.2, 2.1, 3.59, 3.45, 4.47]
375	('cp.1', 'CP.1', 'temp_inhib.1', 'stress_par.1', 'PHQ_DEP', 'lab_neg.1')	1	[1.74, 1.26, 3.57, 3.1, 3.33, 1.83]
376	('cp.1', 'CP.1', 'TEMP_INHIB.1', 'CP.1', 'EMP_AF.1', 'LAB_NEG.1')	1	[1.74, 1.26, 3.57, 1.37, 2.11, 1.13]
377	('CP.1', 'cp.1', 'cp.1', 'conflict.1', 'temp_inhib.1')	1	[1.6, 2.92, 1.92, 1.75, 2.7]
378	('CP.1', 'cp.1', 'cp.1', 'CONFLICT.1', 'SUPPORT_E.1', 'LAB_NEG.1')	1	[1.74, 3.2, 2.1, 1.06, 4.07, 2.63]
379	('cp.1', 'CP.1', 'temp_inhib.1', 'stress_par.1', 'phq_dep', 'WARMTH.1')	1	[1.74, 1.26, 3.57, 3.1, 3.33, 4.09]
380	('cp.1', 'cp.1', 'CP.1', 'TEMP_INHIB.1', 'support_e.1')	1	[1.74, 1.26, 1.05, 3.32, 1.93]
381	('cp.1', 'CP.1', 'TEMP_INHIB.1', 'cp.1', 'INS.1', 'laxness.1')	1	[1.74, 1.26, 3.57, 1.37, 2.4, 2.38]
382	('cp.1', 'cp.1', 'cp.1', 'CU.1', 'reg.1')	1	[1.53, 1.25, 1.05, 1.79, 4.09]
383	('cp.1', 'cp.1', 'CP.1', 'phq_dep', 'WARMTH.1', 'CONFLICT.1')	1	[1.53, 1.25, 1.05, 3.33, 3.75, 1.44]
384	('cp.1', 'cp.1', 'CP.1', 'PHQ_DEP', 'stress_par.1')	1	[1.53, 1.25, 1.05, 3.33, 1.3]
385	('cp.1', 'CP.1', 'TEMP_FOC.1', 'lab_neg.1', 'conflict.1', 'SUPPORT_E.1')	1	[1.53, 1.25, 4.23, 2.46, 2.63, 4.87]
386	('CP.1', 'cp.1', 'cp.1', 'conflict.1', 'phq_ans.1', 'temp_inhib.1')	1	[1.53, 2.25, 1.74, 2.32, 2.67, 2.88]
387	('CP.1', 'cp.1', 'cp.1', 'conflict.1', 'PHQ_ANS.1', 'support_i.1')	1	[1.53, 2.25, 1.74, 2.32, 2.67, 4.87]
388	('cp.1', 'cp.1', 'CP.1', 'phq_dep', 'warmth.1', 'support_i.1')	1	[1.53, 1.25, 1.05, 3.33, 3.75, 4.87]
389	('cp.1', 'CP.1', 'temp_foc.1', 'REG.1', 'temp_foc.1', 'LAXNESS.1')	1	[1.53, 1.25, 4.23, 3.59, 4.15, 1.88]
390	('cp.1', 'CP.1', 'TEMP_FOC.1', 'lab_neg.1', 'conflict.1', 'support_e.1')	1	[1.53, 1.25, 4.23, 2.46, 2.63, 4.87]
391	('CP.1', 'cp.1', 'cp.1', 'CONFLICT.1', 'warmth.1', 'temp_inhib.1')	1	[1.53, 2.25, 1.74, 2.32, 4.59, 3.44]
392	('CP.1', 'cp.1', 'CP.1', 'conflict.1', 'TEMP_FOC.1', 'stress_par.1')	1	[1.53, 2.25, 1.74, 1.06, 4.62, 1.6]
393	('cp.1', 'CP.1', 'temp_foc.1', 'REG.1', 'temp_foc.1', 'laxness.1')	1	[1.53, 1.25, 4.23, 3.59, 4.15, 1.88]
394	('cp.1', 'cp.1', 'CP.1', 'PHQ_DEP', 'STRESS_PAR.1')	1	[1.53, 1.25, 1.05, 3.33, 1.3]
395	('CP.1', 'cp.1', 'cp.1', 'conflict.1', 'phq_ans.1', 'TEMP_INHIB.1')	1	[1.53, 2.25, 1.74, 2.32, 2.67, 2.88]
396	('cp.1', 'cp.1', 'CP.1', 'INS.1', 'ins.1', 'conflict.1')	1	[1.74, 1.26, 1.05, 1.87, 4.47, 2.94]
397	('cp.1', 'CP.1', 'lab_neg.1', 'gd.1', 'stress_par.1', 'reg.1')	1	[1.74, 1.26, 2.46, 1.42, 3.1, 3.92]
398	('cp.1', 'CP.1', 'LAB_NEG.1', 'overreact.1', 'CONFLICT.1', 'stress_perc.1')	1	[1.74, 1.26, 2.46, 3.5, 1.56, 1.75]
399	('cp.1', 'CP.1', 'LAB_NEG.1', 'overreact.1', 'conflict.1', 'temp_foc.1')	1	[1.74, 1.26, 2.46, 3.5, 1.56, 2.57]
400	('cp.1', 'CP.1', 'lab_neg.1', 'gd.1', 'stress_par.1', 'REG.1')	1	[1.74, 1.26, 2.46, 1.42, 3.1, 3.92]
401	('CP.1', 'cp.1', 'CP.1', 'SUPPORT_E.1', 'CU.1', 'cp.1')	1	[1.74, 2.6, 2.05, 4.87, 2.8, 2.25]
402	('cp.1', 'CP.1', 'lab_neg.1', 'GD.1', 'SUPPORT_I.1', 'stress_par.1')	1	[1.74, 1.26, 2.46, 1.42, 2.73, 2.7]
403	('cp.1', 'cp.1', 'CP.1', 'ins.1', 'reg.1')	1	[1.74, 1.26, 1.05, 1.87, 3.34]
404	('cp.1', 'TEMP_INHIB.1', 'cp.1', 'emp_cog.1')	1	[1.37, 3.41, 1.05, 3.22]
405	('cp.1', 'TEMP_INHIB.1', 'CP.1', 'lab_neg.1', 'conflict.1', 'CU.1')	1	[1.37, 3.41, 1.05, 2.21, 1.44, 1.47]
406	('cp.1', 'TEMP_INHIB.1', 'CP.1', 'lab_neg.1', 'CONFLICT.1', 'SUPPORT_I.1')	1	[1.37, 3.41, 1.05, 2.21, 1.44, 3.53]
407	('CP.1', 'cp.1', 'LAB_NEG.1', 'EMP_COG.1', 'TEMP_INHIB.1', 'PHQ_ANS.1')	1	[1.37, 1.89, 1.69, 4.78, 3.57, 1.33]
408	('cp.1', 'temp_inhib.1', 'cp.1', 'STRESS_PERC.1', 'reg.1', 'CONFLICT.1')	1	[1.37, 3.41, 1.11, 1.38, 3.92, 1.69]
409	('cp.1', 'temp_inhib.1', 'cp.1', 'STRESS_PERC.1', 'REG.1', 'laxness.1')	1	[1.37, 3.41, 1.11, 1.38, 3.92, 1.62]
410	('cp.1', 'temp_inhib.1', 'CP.1', 'CU.1', 'stress_par.1', 'ins.1')	1	[1.37, 3.41, 1.11, 1.07, 3.1, 3.8]
411	('CP.1', 'cp.1', 'lab_neg.1', 'LAB_NEG.1', 'EMP_COG.1', 'overreact.1')	1	[1.37, 1.89, 1.69, 1.37, 3.45, 2.62]
412	('CP.1', 'cp.1', 'LAB_NEG.1', 'emp_cog.1', 'LAXNESS.1', 'stress_par.1')	1	[1.37, 1.89, 1.69, 4.78, 2.88, 3.0]
413	('CP.1', 'cp.1', 'LAB_NEG.1', 'EMP_COG.1', 'TEMP_INHIB.1', 'phq_ans.1')	1	[1.37, 1.89, 1.69, 4.78, 3.57, 1.33]
414	('CP.1', 'CP.1', 'gd.1', 'cu.1', 'stress_par.1', 'OVERREACT.1')	1	[1.37, 1.89, 3.31, 1.42, 1.1, 2.88]
415	('CP.1', 'CP.1', 'gd.1', 'cu.1', 'STRESS_PAR.1', 'support_i.1')	1	[1.37, 1.89, 3.31, 1.42, 1.1, 3.53]
416	('cp.1', 'temp_inhib.1', 'CP.1', 'cu.1', 'WARMTH.1', 'reg.1')	1	[1.37, 3.41, 1.11, 1.07, 4.91, 4.5]
417	('CP.1', 'cp.1', 'LAB_NEG.1', 'EMP_COG.1', 'temp_inhib.1', 'STRESS_PERC.1')	1	[1.37, 1.89, 1.69, 4.78, 3.57, 2.38]
418	('CP.1', 'CP.1', 'gd.1', 'CU.1', 'phq_ans.1', 'conflict.1')	1	[1.37, 1.89, 3.31, 1.42, 1.33, 2.88]
419	('cp.1', 'TEMP_INHIB.1', 'CP.1', 'LAB_NEG.1')	1	[1.37, 3.41, 1.05, 2.21]
420	('cp.1', 'CP.1', 'temp_foc.1', 'conflict.1', 'SUPPORT_E.1', 'emp_cog.1')	1	[1.74, 1.25, 3.07, 1.56, 3.53, 4.33]
421	('cp.1', 'CP.1', 'TEMP_FOC.1', 'REG.1', 'GD.1', 'conflict.1')	1	[1.74, 1.25, 3.07, 4.64, 1.09, 2.01]
422	('CP.1', 'cp.1', 'gd.1', 'cp.1', 'lab_neg.1', 'phq_dep')	1	[1.74, 3.15, 4.25, 2.05, 2.21, 2.0]
423	('cp.1', 'cp.1', 'cp.1', 'temp_inhib.1', 'laxness.1', 'EMP_COG.1')	1	[1.74, 1.25, 1.05, 3.41, 1.5, 3.89]
424	('cp.1', 'cp.1', 'CP.1', 'TEMP_FOC.1', 'INS.1', 'emp_cog.1')	1	[1.74, 1.25, 1.05, 1.36, 1.85, 4.78]
425	('cp.1', 'CP.1', 'TEMP_FOC.1', 'reg.1', 'SUPPORT_E.1', 'laxness.1')	1	[1.74, 1.25, 3.07, 4.64, 4.87, 2.88]
426	('cp.1', 'CP.1', 'TEMP_FOC.1', 'REG.1', 'gd.1', 'SUPPORT_E.1')	1	[1.74, 1.25, 3.07, 4.64, 1.09, 2.33]
427	('cp.1', 'CP.1', 'temp_foc.1', 'conflict.1', 'SUPPORT_E.1', 'EMP_COG.1')	1	[1.74, 1.25, 3.07, 1.56, 3.53, 4.33]
428	('cp.1', 'CP.1', 'TEMP_FOC.1', 'reg.1', 'support_e.1', 'temp_inhib.1')	1	[1.74, 1.25, 3.07, 4.64, 4.87, 3.44]
429	('cp.1', 'cp.1', 'CP.1', 'TEMP_FOC.1', 'ins.1', 'support_e.1')	1	[1.74, 1.25, 1.05, 1.36, 1.85, 2.33]
430	('cp.1', 'cp.1', 'CP.1', 'TEMP_INHIB.1', 'overreact.1', 'PHQ_DEP')	1	[1.74, 1.25, 1.05, 3.32, 3.12, 2.0]
431	('cp.1', 'CP.1', 'lab_neg.1', 'conflict.1', 'OVERREACT.1', 'TEMP_FOC.1')	1	[1.74, 1.25, 1.96, 2.57, 2.62, 3.22]
432	('CP.1', 'cp.1', 'lab_neg.1', 'cp.1', 'stress_perc.1', 'temp_foc.1')	1	[1.74, 3.05, 2.21, 1.95, 2.75, 4.57]
433	('cp.1', 'CP.1', 'LAB_NEG.1', 'laxness.1', 'EMP_COG.1', 'gd.1')	1	[1.74, 1.25, 1.96, 1.88, 2.11, 1.42]
434	('cp.1', 'cp.1', 'cp.1', 'conflict.1', 'temp_foc.1', 'ins.1')	1	[1.74, 1.25, 1.05, 2.88, 3.07, 2.55]
435	('cp.1', 'CP.1', 'lab_neg.1', 'conflict.1', 'overreact.1', 'LAXNESS.1')	1	[1.74, 1.25, 1.96, 2.57, 2.62, 1.88]
436	('cp.1', 'CP.1', 'lab_neg.1', 'conflict.1', 'OVERREACT.1', 'temp_foc.1')	1	[1.74, 1.25, 1.96, 2.57, 2.62, 3.22]
437	('CP.1', 'cp.1', 'lab_neg.1', 'CP.1', 'EMP_AF.1', 'stress_perc.1')	1	[1.74, 3.05, 2.21, 1.95, 3.45, 2.12]
438	('CP.1', 'cp.1', 'LAB_NEG.1', 'reg.1', 'TEMP_INHIB.1', 'CU.1')	1	[1.74, 3.05, 2.21, 3.59, 3.44, 2.6]
439	('cp.1', 'cp.1', 'CP.1', 'TEMP_INHIB.1', 'OVERREACT.1', 'SUPPORT_I.1')	1	[1.74, 1.25, 1.05, 3.32, 3.12, 4.6]
440	('cp.1', 'CP.1', 'lab_neg.1', 'conflict.1', 'overreact.1', 'laxness.1')	1	[1.74, 1.25, 1.96, 2.57, 2.62, 1.88]
441	('cp.1', 'CP.1', 'LAB_NEG.1', 'laxness.1', 'EMP_COG.1', 'GD.1')	1	[1.74, 1.25, 1.96, 1.88, 2.11, 1.42]
442	('cp.1', 'CP.1', 'LAB_NEG.1', 'LAXNESS.1', 'support_e.1', 'support_i.1')	1	[1.74, 1.25, 1.96, 1.88, 2.73, 2.2]
443	('cp.1', 'temp_inhib.1', 'STRESS_PERC.1', 'stress_par.1', 'support_e.1', 'TEMP_FOC.1')	1	[1.26, 3.41, 1.88, 2.5, 4.87, 2.7]
444	('cp.1', 'TEMP_INHIB.1', 'cp.1', 'cu.1', 'emp_cog.1')	1	[1.26, 3.41, 1.05, 1.33, 3.0]
445	('cp.1', 'TEMP_INHIB.1', 'cp.1', 'cu.1', 'EMP_COG.1', 'emp_af.1')	1	[1.26, 3.41, 1.05, 1.33, 3.0, 2.33]
446	('cp.1', 'TEMP_INHIB.1', 'CP.1', 'phq_dep', 'warmth.1', 'INS.1')	1	[1.26, 3.41, 1.05, 2.0, 4.91, 2.13]
447	('cp.1', 'TEMP_INHIB.1', 'CP.1', 'phq_dep', 'WARMTH.1', 'OVERREACT.1')	1	[1.26, 3.41, 1.05, 2.0, 4.91, 3.12]
448	('cp.1', 'TEMP_INHIB.1', 'CP.1', 'PHQ_DEP', 'overreact.1', 'stress_perc.1')	1	[1.26, 3.41, 1.05, 2.0, 2.88, 3.25]
449	('CP.1', 'cp.1', 'cp.1', 'LAB_NEG.1', 'TEMP_INHIB.1', 'LAXNESS.1')	1	[1.26, 2.35, 1.74, 1.73, 3.82, 2.12]
450	('CP.1', 'cp.1', 'CP.1', 'CU.1', 'cp.1')	1	[1.26, 2.35, 1.74, 2.73, 2.1]
451	('CP.1', 'cp.1', 'CP.1', 'cu.1', 'CP.1', 'INS.1')	1	[1.26, 2.35, 1.74, 2.73, 2.15, 4.4]
452	('cp.1', 'temp_inhib.1', 'stress_perc.1', 'laxness.1')	1	[1.26, 3.41, 1.88, 1.12]
453	('cp.1', 'temp_inhib.1', 'STRESS_PERC.1', 'STRESS_PAR.1', 'WARMTH.1')	1	[1.26, 3.41, 1.88, 2.5, 4.91]
454	('CP.1', 'cp.1', 'cp.1', 'lab_neg.1', 'TEMP_FOC.1', 'laxness.1')	1	[1.26, 2.35, 1.74, 1.73, 3.49, 2.88]
455	('CP.1', 'cp.1', 'cp.1', 'LAB_NEG.1', 'TEMP_INHIB.1', 'laxness.1')	1	[1.26, 2.35, 1.74, 1.73, 3.82, 2.12]
456	('cp.1', 'temp_inhib.1', 'STRESS_PERC.1', 'stress_par.1', 'SUPPORT_E.1', 'STRESS_PERC.1')	1	[1.26, 3.41, 1.88, 2.5, 4.87, 3.12]
457	('CP.1', 'cp.1', 'cp.1', 'LAB_NEG.1', 'temp_inhib.1', 'TEMP_INHIB.1')	1	[1.26, 2.35, 1.74, 1.73, 3.82, 2.34]
458	('CP.1', 'cp.1', 'CP.1', 'cu.1', 'cp.1', 'stress_par.1')	1	[1.26, 2.35, 1.74, 2.73, 2.15, 1.7]
459	('cp.1', 'cp.1', 'WARMTH.1', 'TEMP_INHIB.1', 'gd.1', 'emp_af.1')	1	[1.45, 1.11, 3.34, 3.57, 2.17, 2.33]
460	('cp.1', 'cp.1', 'WARMTH.1', 'TEMP_INHIB.1', 'GD.1', 'STRESS_PAR.1')	1	[1.45, 1.11, 3.34, 3.57, 2.17, 1.7]
461	('cp.1', 'CP.1', 'lab_neg.1', 'cp.1', 'stress_par.1', 'TEMP_INHIB.1')	1	[1.45, 1.11, 2.63, 1.26, 2.5, 3.44]
462	('CP.1', 'cp.1', 'CONFLICT.1', 'phq_dep', 'WARMTH.1', 'reg.1')	1	[1.45, 1.95, 1.06, 2.0, 3.58, 3.42]
463	('CP.1', 'CP.1', 'cu.1', 'LAB_NEG.1', 'support_e.1', 'INS.1')	1	[1.45, 1.95, 2.93, 2.13, 4.33, 4.6]
464	('cp.1', 'cp.1', 'WARMTH.1', 'temp_inhib.1', 'STRESS_PERC.1', 'OVERREACT.1')	1	[1.45, 1.11, 3.34, 3.57, 1.38, 3.12]
465	('cp.1', 'CP.1', 'lab_neg.1', 'CP.1', 'REG.1', 'SUPPORT_I.1')	1	[1.45, 1.11, 2.63, 1.26, 3.59, 2.07]
466	('CP.1', 'cp.1', 'conflict.1', 'EMP_AF.1', 'stress_par.1', 'TEMP_FOC.1')	1	[1.45, 1.95, 1.06, 3.67, 1.6, 4.62]
467	('CP.1', 'cp.1', 'conflict.1', 'EMP_AF.1', 'STRESS_PAR.1', 'phq_dep')	1	[1.45, 1.95, 1.06, 3.67, 1.6, 1.67]
468	('CP.1', 'CP.1', 'cu.1', 'LAB_NEG.1', 'SUPPORT_E.1', 'emp_af.1')	1	[1.45, 1.95, 2.93, 2.13, 4.33, 3.45]
469	('cp.1', 'CP.1', 'lab_neg.1', 'cp.1', 'stress_par.1', 'temp_inhib.1')	1	[1.45, 1.11, 2.63, 1.26, 2.5, 3.44]
470	('CP.1', 'cp.1', 'CONFLICT.1', 'phq_dep', 'WARMTH.1', 'REG.1')	1	[1.45, 1.95, 1.06, 2.0, 3.58, 3.42]
471	('cp.1', 'cp.1', 'TEMP_INHIB.1', 'temp_inhib.1', 'overreact.1', 'reg.1')	1	[1.74, 1.21, 3.47, 3.82, 3.38, 4.42]
472	('cp.1', 'cp.1', 'TEMP_INHIB.1', 'TEMP_INHIB.1', 'support_e.1', 'lab_neg.1')	1	[1.74, 1.21, 3.47, 3.82, 3.53, 1.71]
473	('cp.1', 'CP.1', 'ins.1', 'EMP_AF.1', 'gd.1', 'lab_neg.1')	1	[1.74, 1.21, 2.0, 2.55, 2.09, 2.5]
474	('CP.1', 'cp.1', 'CP.1', 'REG.1', 'EMP_COG.1', 'INS.1')	1	[1.74, 3.05, 2.05, 3.59, 4.33, 4.47]
475	('cp.1', 'CP.1', 'ins.1', 'emp_af.1', 'CP.1', 'EMP_COG.1')	1	[1.74, 1.21, 2.0, 2.55, 1.5, 4.11]
476	('CP.1', 'cp.1', 'cp.1', 'lab_neg.1', 'stress_perc.1', 'ins.1')	1	[1.74, 3.05, 2.05, 3.09, 2.62, 1.56]
477	('CP.1', 'cp.1', 'CP.1', 'reg.1', 'gd.1', 'stress_perc.1')	1	[1.74, 3.05, 2.05, 3.59, 3.83, 2.12]
478	('cp.1', 'cp.1', 'temp_inhib.1', 'phq_ans.1', 'OVERREACT.1', 'TEMP_FOC.1')	1	[1.74, 1.21, 3.47, 3.33, 2.38, 1.43]
479	('cp.1', 'cp.1', 'temp_inhib.1', 'PHQ_ANS.1', 'STRESS_PERC.1')	1	[1.74, 1.21, 3.47, 3.33, 3.38]
480	('cp.1', 'CP.1', 'INS.1', 'SUPPORT_E.1', 'SUPPORT_I.1', 'lab_neg.1')	1	[1.74, 1.21, 2.0, 2.07, 2.73, 2.96]
481	('cp.1', 'cp.1', 'TEMP_INHIB.1', 'temp_inhib.1', 'OVERREACT.1')	1	[1.74, 1.21, 3.47, 3.82, 3.38]
482	('cp.1', 'warmth.1', 'warmth.1')	1	[1.26, 3.25, 2.75]
483	('cp.1', 'WARMTH.1', 'cp.1', 'temp_inhib.1', 'INS.1', 'support_i.1')	1	[1.26, 3.25, 1.05, 3.41, 2.6, 4.47]
484	('cp.1', 'WARMTH.1', 'CP.1', 'temp_inhib.1', 'STRESS_PERC.1', 'conflict.1')	1	[1.26, 3.25, 1.05, 3.32, 1.38, 1.69]
485	('cp.1', 'WARMTH.1', 'CP.1', 'TEMP_INHIB.1', 'PHQ_DEP', 'gd.1')	1	[1.26, 3.25, 1.05, 3.32, 3.0, 1.34]
486	('CP.1', 'cp.1', 'LAB_NEG.1', 'CP.1', 'ins.1', 'gd.1')	1	[1.26, 2.05, 1.99, 1.74, 2.4, 1.25]
487	('CP.1', 'CP.1', 'REG.1', 'EMP_COG.1', 'INS.1')	1	[1.26, 2.05, 3.59, 4.78, 4.13]
488	('CP.1', 'cp.1', 'lab_neg.1', 'conflict.1', 'stress_par.1', 'laxness.1')	1	[1.26, 2.05, 1.99, 1.19, 1.8, 1.88]
489	('cp.1', 'WARMTH.1', 'cp.1', 'temp_inhib.1', 'ins.1', 'temp_foc.1')	1	[1.26, 3.25, 1.05, 3.41, 2.6, 3.93]
490	('CP.1', 'cp.1', 'lab_neg.1', 'CONFLICT.1', 'OVERREACT.1', 'cp.1')	1	[1.26, 2.05, 1.99, 1.19, 2.12, 1.75]
491	('CP.1', 'cp.1', 'LAB_NEG.1', 'cp.1', 'emp_cog.1', 'CP.1')	1	[1.26, 2.05, 1.99, 1.74, 3.0, 1.45]
492	('CP.1', 'CP.1', 'REG.1', 'emp_cog.1', 'STRESS_PERC.1', 'REG.1')	1	[1.26, 2.05, 3.59, 4.78, 2.12, 4.75]
493	('cp.1', 'WARMTH.1', 'CP.1', 'temp_inhib.1', 'STRESS_PERC.1', 'CONFLICT.1')	1	[1.26, 3.25, 1.05, 3.32, 1.38, 1.69]
494	('cp.1', 'WARMTH.1', 'CP.1', 'TEMP_INHIB.1', 'PHQ_DEP', 'GD.1')	1	[1.26, 3.25, 1.05, 3.32, 3.0, 1.34]
495	('CP.1', 'cp.1', 'lab_neg.1', 'CONFLICT.1', 'overreact.1', 'SUPPORT_I.1')	1	[1.26, 2.05, 1.99, 1.19, 2.12, 3.53]
496	('CP.1', 'cp.1', 'LAB_NEG.1', 'cp.1', 'EMP_COG.1', 'gd.1')	1	[1.26, 2.05, 1.99, 1.74, 3.0, 1.75]
497	('cp.1', 'cp.1', 'CP.1', 'TEMP_INHIB.1', 'phq_ans.1', 'temp_foc.1')	1	[1.58, 1.21, 1.05, 3.32, 3.33, 2.91]
498	('cp.1', 'CP.1', 'REG.1', 'warmth.1', 'lab_neg.1', 'stress_perc.1')	1	[1.58, 1.21, 3.59, 3.91, 2.46, 1.5]
499	('CP.1', 'cp.1', 'conflict.1', 'reg.1', 'ins.1', 'PHQ_ANS.1')	1	[1.58, 2.1, 2.19, 4.25, 2.4, 1.33]
500	('cp.1', 'cp.1', 'CP.1', 'temp_inhib.1', 'STRESS_PERC.1', 'laxness.1')	1	[1.58, 1.21, 1.05, 3.32, 1.38, 2.38]
501	('cp.1', 'cp.1', 'CP.1', 'TEMP_INHIB.1', 'PHQ_ANS.1', 'WARMTH.1')	1	[1.58, 1.21, 1.05, 3.32, 3.33, 4.84]
502	('cp.1', 'CP.1', 'REG.1', 'WARMTH.1', 'lab_neg.1', 'LAB_NEG.1')	1	[1.58, 1.21, 3.59, 3.91, 2.63, 1.55]
503	('CP.1', 'cp.1', 'conflict.1', 'REG.1', 'gd.1', 'stress_par.1')	1	[1.58, 2.1, 2.19, 4.25, 1.59, 1.5]
504	('CP.1', 'cp.1', 'conflict.1', 'reg.1', 'INS.1', 'SUPPORT_E.1')	1	[1.58, 2.1, 2.19, 4.25, 2.4, 4.33]
505	('cp.1', 'cp.1', 'WARMTH.1', 'TEMP_INHIB.1', 'support_i.1', 'STRESS_PERC.1')	1	[1.74, 1.15, 3.5, 3.32, 4.07, 2.38]
506	('cp.1', 'CP.1', 'TEMP_INHIB.1', 'conflict.1', 'TEMP_INHIB.1', 'lab_neg.1')	1	[1.74, 1.15, 3.73, 1.19, 4.07, 1.96]
507	('cp.1', 'CP.1', 'TEMP_INHIB.1', 'CONFLICT.1', 'LAB_NEG.1', 'EMP_COG.1')	1	[1.74, 1.15, 3.73, 1.19, 1.37, 4.22]
508	('cp.1', 'CP.1', 'temp_inhib.1', 'ins.1', 'SUPPORT_E.1', 'ins.1')	1	[1.74, 1.15, 3.73, 4.53, 4.87, 3.33]
509	('cp.1', 'CP.1', 'TEMP_INHIB.1', 'CONFLICT.1', 'lab_neg.1', 'warmth.1')	1	[1.74, 1.15, 3.73, 1.19, 1.37, 4.91]
510	('cp.1', 'CP.1', 'TEMP_INHIB.1', 'CONFLICT.1', 'LAB_NEG.1', 'emp_cog.1')	1	[1.74, 1.15, 3.73, 1.19, 1.37, 4.22]
511	('CP.1', 'cp.1', 'lab_neg.1', 'conflict.1', 'laxness.1')	1	[1.74, 2.65, 2.37, 1.06, 2.12]
512	('cp.1', 'CP.1', 'temp_inhib.1', 'ins.1', 'support_e.1', 'REG.1')	1	[1.74, 1.15, 3.73, 4.53, 4.87, 4.25]
513	('cp.1', 'CP.1', 'TEMP_INHIB.1', 'conflict.1', 'TEMP_INHIB.1', 'LAB_NEG.1')	1	[1.74, 1.15, 3.73, 1.19, 4.07, 1.96]
514	('cp.1', 'temp_inhib.1', 'STRESS_PERC.1', 'WARMTH.1', 'EMP_AF.1', 'LAB_NEG.1')	1	[1.26, 3.41, 1.38, 4.59, 4.33, 1.37]
515	('cp.1', 'TEMP_INHIB.1', 'support_e.1', 'temp_foc.1', 'phq_dep', 'OVERREACT.1')	1	[1.26, 3.41, 4.87, 4.36, 3.0, 3.25]
516	('cp.1', 'TEMP_INHIB.1', 'support_e.1', 'temp_foc.1', 'PHQ_DEP')	1	[1.26, 3.41, 4.87, 4.36, 3.0]
517	('cp.1', 'TEMP_INHIB.1', 'SUPPORT_E.1', 'temp_inhib.1', 'CP.1', 'stress_par.1')	1	[1.26, 3.41, 4.87, 3.94, 1.05, 2.5]
518	('CP.1', 'cp.1', 'cp.1', 'TEMP_FOC.1', 'cp.1', 'conflict.1')	1	[1.26, 1.95, 1.74, 4.23, 1.55, 2.63]
519	('CP.1', 'cp.1', 'CP.1', 'ins.1', 'cu.1', 'phq_dep')	1	[1.26, 1.95, 1.74, 1.73, 1.33, 1.67]
520	('cp.1', 'temp_inhib.1', 'STRESS_PERC.1', 'WARMTH.1', 'emp_af.1', 'emp_cog.1')	1	[1.26, 3.41, 1.38, 4.59, 4.33, 4.78]
521	('CP.1', 'cp.1', 'cp.1', 'temp_foc.1', 'EMP_AF.1', 'SUPPORT_E.1')	1	[1.26, 1.95, 1.74, 4.23, 4.78, 3.0]
522	('CP.1', 'cp.1', 'cp.1', 'TEMP_FOC.1', 'CP.1', 'STRESS_PAR.1')	1	[1.26, 1.95, 1.74, 4.23, 1.55, 1.7]
523	('CP.1', 'cp.1', 'CP.1', 'INS.1', 'TEMP_INHIB.1', 'laxness.1')	1	[1.26, 1.95, 1.74, 1.73, 2.69, 1.88]
524	('CP.1', 'CP.1', 'reg.1', 'stress_perc.1', 'lab_neg.1', 'SUPPORT_E.1')	1	[1.26, 1.95, 3.59, 3.12, 2.79, 4.73]
525	('cp.1', 'temp_inhib.1', 'STRESS_PERC.1', 'warmth.1', 'stress_par.1', 'laxness.1')	1	[1.26, 3.41, 1.38, 4.59, 1.1, 2.12]
526	('cp.1', 'TEMP_INHIB.1', 'support_e.1', 'TEMP_FOC.1', 'SUPPORT_E.1', 'lab_neg.1')	1	[1.26, 3.41, 4.87, 4.36, 2.2, 1.25]
527	('cp.1', 'TEMP_INHIB.1', 'support_e.1', 'TEMP_FOC.1', 'support_e.1')	1	[1.26, 3.41, 4.87, 4.36, 2.2]
528	('CP.1', 'cp.1', 'cp.1', 'temp_foc.1', 'emp_af.1', 'stress_perc.1')	1	[1.26, 1.95, 1.74, 4.23, 4.78, 2.62]
529	('cp.1', 'TEMP_INHIB.1', 'cp.1', 'gd.1', 'emp_af.1')	1	[1.35, 3.47, 1.05, 2.25, 2.33]
530	('cp.1', 'TEMP_INHIB.1', 'cp.1', 'gd.1', 'EMP_AF.1', 'emp_cog.1')	1	[1.35, 3.47, 1.05, 2.25, 2.33, 3.0]
531	('cp.1', 'TEMP_INHIB.1', 'CP.1', 'PHQ_DEP', 'overreact.1')	1	[1.35, 3.47, 1.05, 3.33, 2.38]
532	('CP.1', 'cp.1', 'conflict.1', 'EMP_COG.1', 'conflict.1', 'LAB_NEG.1')	1	[1.35, 1.74, 1.33, 4.78, 1.19, 1.13]
533	('CP.1', 'cp.1', 'CONFLICT.1', 'overreact.1', 'support_e.1', 'cu.1')	1	[1.35, 1.74, 1.33, 3.12, 2.6, 1.4]
534	('CP.1', 'cp.1', 'CONFLICT.1', 'overreact.1', 'SUPPORT_E.1', 'laxness.1')	1	[1.46, 1.74, 1.32, 3.25, 2.6, 2.0]
535	('CP.1', 'CP.1', 'gd.1', 'gd.1', 'stress_perc.1', 'STRESS_PERC.1')	1	[1.35, 1.74, 3.25, 1.25, 2.38, 1.88]
536	('cp.1', 'TEMP_INHIB.1', 'CP.1', 'phq_dep', 'CP.1', 'temp_foc.1')	1	[1.35, 3.47, 1.05, 3.33, 1.25, 4.93]
537	('cp.1', 'temp_inhib.1', 'warmth.1', 'SUPPORT_I.1', 'SUPPORT_I.1', 'temp_inhib.1')	1	[1.35, 3.47, 3.91, 3.67, 4.47, 2.26]
538	('cp.1', 'temp_inhib.1', 'WARMTH.1', 'cp.1', 'laxness.1', 'conflict.1')	1	[1.35, 3.47, 3.91, 1.11, 1.62, 2.76]
539	('cp.1', 'temp_inhib.1', 'WARMTH.1', 'CP.1', 'lab_neg.1', 'phq_ans.1')	1	[1.35, 3.47, 3.91, 1.11, 2.63, 2.0]
540	('cp.1', 'TEMP_INHIB.1', 'CP.1', 'phq_dep', 'cp.1', 'CU.1')	1	[1.35, 3.47, 1.05, 3.33, 1.25, 2.4]
541	('CP.1', 'cp.1', 'conflict.1', 'EMP_COG.1', 'CONFLICT.1', 'REG.1')	1	[1.35, 1.74, 1.33, 4.78, 1.19, 4.09]
542	('CP.1', 'cp.1', 'CONFLICT.1', 'OVERREACT.1')	1	[1.35, 1.74, 1.33, 3.12]
543	('CP.1', 'cp.1', 'conflict.1', 'emp_cog.1', 'temp_foc.1', 'WARMTH.1')	1	[1.35, 1.74, 1.33, 4.78, 3.43, 4.75]
544	('cp.1', 'temp_inhib.1', 'WARMTH.1', 'CP.1', 'lab_neg.1', 'PHQ_ANS.1')	1	[1.35, 3.47, 3.91, 1.11, 2.63, 2.0]
545	('CP.1', 'cp.1', 'conflict.1', 'EMP_COG.1', 'CONFLICT.1', 'reg.1')	1	[1.35, 1.74, 1.33, 4.78, 1.19, 4.09]
546	('cp.1', 'TEMP_INHIB.1', 'CP.1', 'PHQ_DEP', 'OVERREACT.1')	1	[1.31, 3.44, 1.05, 2.66, 2.63]
547	('CP.1', 'cp.1', 'conflict.1', 'emp_cog.1', 'TEMP_FOC.1', 'WARMTH.1')	1	[1.35, 1.74, 1.33, 4.78, 3.43, 3.91]
548	('CP.1', 'CP.1', 'gd.1', 'gd.1', 'stress_perc.1', 'stress_perc.1')	1	[1.35, 1.74, 3.25, 1.25, 2.38, 1.88]
549	('CP.1', 'CP.1', 'gd.1', 'GD.1', 'lab_neg.1', 'conflict.1')	1	[1.35, 1.74, 3.25, 1.25, 1.71, 3.13]
550	('cp.1', 'cp.1', 'WARMTH.1', 'gd.1', 'stress_par.1', 'temp_inhib.1')	1	[1.58, 1.11, 3.34, 1.09, 2.8, 2.62]
551	('cp.1', 'CP.1', 'TEMP_INHIB.1', 'conflict.1', 'lab_neg.1', 'STRESS_PERC.1')	1	[1.58, 1.11, 2.94, 1.39, 2.59, 1.12]
552	('CP.1', 'gd.1', 'cp.1', 'gd.1', 'temp_foc.1', 'ins.1')	1	[1.58, 3.92, 1.74, 2.25, 2.29, 3.81]
553	('cp.1', 'cp.1', 'WARMTH.1', 'GD.1', 'OVERREACT.1', 'STRESS_PAR.1')	1	[1.58, 1.11, 3.34, 1.09, 2.41, 1.5]
554	('cp.1', 'CP.1', 'temp_inhib.1', 'stress_par.1', 'REG.1', 'cu.1')	1	[1.58, 1.11, 2.94, 2.9, 4.03, 1.73]
555	('cp.1', 'CP.1', 'TEMP_INHIB.1', 'CONFLICT.1', 'CONFLICT.1', 'laxness.1')	1	[1.58, 1.11, 2.94, 1.39, 1.45, 2.88]
556	('cp.1', 'cp.1', 'WARMTH.1', 'GD.1', 'OVERREACT.1', 'stress_par.1')	1	[1.58, 1.11, 3.34, 1.09, 2.41, 1.5]
557	('CP.1', 'gd.1', 'cp.1', 'gd.1', 'TEMP_FOC.1', 'TEMP_FOC.1')	1	[1.58, 3.92, 1.74, 2.25, 2.29, 2.53]
558	('CP.1', 'gd.1', 'CP.1', 'cp.1', 'lab_neg.1', 'STRESS_PAR.1')	1	[1.58, 3.92, 1.74, 2.65, 1.99, 2.1]
559	('cp.1', 'CP.1', 'temp_inhib.1', 'stress_par.1', 'REG.1', 'CU.1')	1	[1.58, 1.11, 2.94, 2.9, 4.03, 1.73]
560	('cp.1', 'cp.1', 'cp.1', 'temp_inhib.1', 'LAXNESS.1', 'TEMP_FOC.1')	1	[1.67, 1.24, 1.05, 3.38, 1.5, 2.41]
561	('cp.1', 'cp.1', 'cp.1', 'TEMP_INHIB.1', 'emp_cog.1', 'conflict.1')	1	[1.63, 1.21, 1.05, 3.32, 3.45, 1.06]
562	('cp.1', 'cp.1', 'CP.1', 'STRESS_PERC.1', 'temp_inhib.1', 'STRESS_PERC.1')	1	[1.63, 1.21, 1.05, 1.12, 3.47, 1.38]
563	('cp.1', 'CP.1', 'LAB_NEG.1', 'OVERREACT.1', 'emp_cog.1', 'REG.1')	1	[1.63, 1.21, 1.73, 2.62, 4.45, 3.59]
564	('cp.1', 'cp.1', 'cp.1', 'temp_inhib.1', 'laxness.1')	1	[1.68, 1.18, 1.05, 3.36, 1.5]
565	('cp.1', 'cp.1', 'cp.1', 'TEMP_INHIB.1', 'EMP_COG.1', 'reg.1')	1	[1.63, 1.21, 1.05, 3.32, 3.45, 3.67]
566	('CP.1', 'gd.1', 'cp.1', 'stress_par.1', 'cu.1', 'conflict.1')	1	[1.63, 3.25, 2.1, 1.5, 2.67, 1.31]
567	('cp.1', 'CP.1', 'LAB_NEG.1', 'overreact.1', 'lab_neg.1', 'stress_par.1')	1	[1.63, 1.21, 1.73, 2.62, 2.21, 2.9]
568	('cp.1', 'CP.1', 'LAB_NEG.1', 'OVERREACT.1', 'EMP_COG.1', 'conflict.1')	1	[1.63, 1.21, 1.73, 2.62, 4.45, 2.73]
569	('CP.1', 'gd.1', 'cp.1', 'STRESS_PAR.1', 'phq_dep', 'reg.1')	1	[1.63, 3.25, 2.1, 1.5, 2.0, 4.64]
570	('cp.1', 'cp.1', 'CP.1', 'WARMTH.1', 'ins.1', 'LAB_NEG.1')	1	[1.45, 1.21, 1.05, 3.25, 4.13, 1.91]
571	('cp.1', 'CP.1', 'warmth.1', 'lab_neg.1', 'warmth.1')	1	[1.45, 1.21, 3.91, 2.46, 3.81]
572	('cp.1', 'CP.1', 'WARMTH.1', 'reg.1', 'temp_foc.1')	1	[1.45, 1.21, 3.91, 3.59, 1.21]
573	('cp.1', 'CP.1', 'WARMTH.1', 'REG.1', 'TEMP_FOC.1', 'lab_neg.1')	1	[1.45, 1.21, 3.91, 3.59, 4.23, 2.17]
574	('cp.1', 'CP.1', 'WARMTH.1', 'REG.1', 'temp_foc.1', 'lab_neg.1')	1	[1.45, 1.21, 3.91, 3.59, 4.23, 2.63]
575	('CP.1', 'cp.1', 'conflict.1', 'cp.1', 'cu.1', 'conflict.1')	1	[1.45, 2.35, 2.69, 1.74, 2.27, 1.31]
576	('CP.1', 'cp.1', 'conflict.1', 'CP.1', 'stress_par.1', 'reg.1')	1	[1.45, 2.35, 2.69, 1.74, 3.7, 3.59]
577	('cp.1', 'CP.1', 'warmth.1', 'lab_neg.1', 'WARMTH.1', 'CONFLICT.1')	1	[1.45, 1.21, 3.91, 2.46, 3.81, 1.25]
578	('CP.1', 'cp.1', 'conflict.1', 'cp.1', 'cu.1', 'CONFLICT.1')	1	[1.45, 2.35, 2.69, 1.74, 2.27, 1.31]
579	('CP.1', 'cp.1', 'CONFLICT.1', 'SUPPORT_E.1', 'cp.1', 'LAB_NEG.1')	1	[1.45, 2.35, 2.69, 3.27, 1.85, 2.33]
580	('cp.1', 'cp.1', 'temp_inhib.1', 'overreact.1', 'INS.1', 'REG.1')	1	[1.55, 1.21, 3.44, 2.12, 2.27, 3.75]
581	('cp.1', 'cp.1', 'TEMP_INHIB.1', 'cp.1', 'emp_af.1', 'OVERREACT.1')	1	[1.55, 1.21, 3.44, 1.05, 3.89, 1.88]
582	('cp.1', 'cp.1', 'TEMP_INHIB.1', 'CP.1', 'stress_perc.1', 'temp_inhib.1')	1	[1.55, 1.21, 3.44, 1.05, 1.38, 3.82]
583	('cp.1', 'CP.1', 'lab_neg.1', 'ins.1', 'laxness.1', 'TEMP_INHIB.1')	1	[1.55, 1.21, 2.21, 2.19, 2.75, 2.62]
584	('cp.1', 'CP.1', 'lab_neg.1', 'INS.1', 'cu.1', 'emp_af.1')	1	[1.55, 1.21, 2.21, 2.19, 1.07, 4.33]
585	('CP.1', 'cp.1', 'lab_neg.1', 'conflict.1', 'conflict.1', 'EMP_AF.1')	1	[1.55, 2.05, 2.88, 2.57, 1.06, 3.67]
586	('CP.1', 'CP.1', 'gd.1', 'cp.1', 'STRESS_PERC.1', 'CU.1')	1	[1.55, 2.05, 3.09, 3.05, 1.58, 2.67]
587	('cp.1', 'cp.1', 'temp_inhib.1', 'OVERREACT.1', 'overreact.1', 'WARMTH.1')	1	[1.55, 1.21, 3.44, 2.12, 2.38, 4.91]
588	('cp.1', 'CP.1', 'LAB_NEG.1', 'overreact.1', 'EMP_COG.1', 'gd.1')	1	[1.55, 1.21, 2.21, 3.25, 3.45, 1.09]
589	('cp.1', 'cp.1', 'temp_inhib.1', 'overreact.1', 'ins.1', 'cu.1')	1	[1.55, 1.21, 3.44, 2.12, 2.27, 1.13]
590	('cp.1', 'cp.1', 'temp_inhib.1', 'overreact.1', 'INS.1', 'reg.1')	1	[1.55, 1.21, 3.44, 2.12, 2.27, 3.75]
591	('cp.1', 'cp.1', 'temp_inhib.1', 'OVERREACT.1', 'OVERREACT.1', 'cu.1')	1	[1.55, 1.21, 3.44, 2.12, 2.38, 1.93]
592	('cp.1', 'CP.1', 'lab_neg.1', 'INS.1', 'CU.1', 'WARMTH.1')	1	[1.55, 1.21, 2.21, 2.19, 1.07, 4.25]
593	('cp.1', 'CP.1', 'LAB_NEG.1', 'OVERREACT.1', 'stress_par.1')	1	[1.55, 1.21, 2.21, 3.25, 2.2]
594	('CP.1', 'cp.1', 'lab_neg.1', 'conflict.1', 'CONFLICT.1', 'emp_cog.1')	1	[1.55, 2.05, 2.88, 2.57, 1.06, 3.11]
595	('cp.1', 'cp.1', 'TEMP_INHIB.1', 'CP.1', 'STRESS_PERC.1', 'OVERREACT.1')	1	[1.55, 1.21, 3.44, 1.05, 1.38, 3.38]
596	('cp.1', 'CP.1', 'lab_neg.1', 'INS.1', 'CU.1', 'warmth.1')	1	[1.55, 1.21, 2.21, 2.19, 1.07, 4.25]
597	('cp.1', 'cp.1', 'temp_inhib.1', 'stress_par.1', 'EMP_AF.1')	1	[1.58, 1.05, 3.32, 2.3, 4.33]
598	('cp.1', 'cp.1', 'TEMP_INHIB.1', 'stress_par.1', 'LAB_NEG.1', 'emp_af.1')	1	[1.58, 1.05, 3.32, 2.8, 1.21, 2.33]
599	('cp.1', 'CP.1', 'conflict.1', 'lab_neg.1', 'CONFLICT.1', 'stress_perc.1')	1	[1.58, 1.05, 1.94, 2.37, 1.06, 2.62]
600	('cp.1', 'CP.1', 'CONFLICT.1', 'temp_foc.1', 'TEMP_INHIB.1', 'warmth.1')	1	[1.58, 1.05, 1.94, 4.93, 2.65, 4.25]
601	('CP.1', 'cp.1', 'CONFLICT.1', 'conflict.1', 'lab_neg.1', 'emp_cog.1')	1	[1.58, 2.15, 1.62, 2.57, 3.05, 2.55]
602	('cp.1', 'cp.1', 'temp_inhib.1', 'STRESS_PAR.1')	1	[1.58, 1.05, 3.32, 2.3]
603	('CP.1', 'cp.1', 'conflict.1', 'EMP_AF.1', 'temp_inhib.1')	1	[1.58, 2.15, 1.06, 3.67, 2.94]
604	('CP.1', 'cp.1', 'CONFLICT.1', 'CONFLICT.1', 'EMP_AF.1', 'stress_par.1')	1	[1.58, 2.15, 1.06, 2.57, 2.55, 2.0]
605	('CP.1', 'CP.1', 'gd.1', 'TEMP_INHIB.1', 'CONFLICT.1', 'LAB_NEG.1')	1	[1.58, 2.15, 4.0, 3.27, 2.57, 2.71]
606	('cp.1', 'CP.1', 'conflict.1', 'LAB_NEG.1', 'EMP_AF.1')	1	[1.58, 1.05, 1.94, 2.37, 4.78]
607	('cp.1', 'CP.1', 'CONFLICT.1', 'temp_foc.1', 'TEMP_INHIB.1', 'WARMTH.1')	1	[1.58, 1.05, 1.94, 4.93, 2.65, 4.25]
608	('cp.1', 'CP.1', 'conflict.1', 'lab_neg.1', 'conflict.1', 'INS.1')	1	[1.58, 1.05, 1.94, 2.37, 1.06, 3.2]
609	('cp.1', 'cp.1', 'cp.1', 'temp_inhib.1')	1	[1.54, 1.21, 1.05, 3.36]
610	('cp.1', 'cp.1', 'CP.1', 'TEMP_INHIB.1', 'GD.1', 'conflict.1')	1	[1.55, 1.21, 1.05, 3.44, 1.25, 2.13]
611	('cp.1', 'CP.1', 'conflict.1', 'TEMP_INHIB.1', 'LAB_NEG.1', 'laxness.1')	1	[1.55, 1.21, 1.56, 2.69, 1.13, 2.62]
612	('cp.1', 'CP.1', 'CONFLICT.1', 'TEMP_FOC.1', 'phq_ans.1', 'temp_foc.1')	1	[1.55, 1.21, 1.56, 4.5, 2.0, 4.93]
613	('CP.1', 'cp.1', 'conflict.1', 'emp_cog.1', 'reg.1', 'cp.1')	1	[1.55, 2.95, 2.69, 3.11, 4.25, 2.45]
614	('cp.1', 'CP.1', 'conflict.1', 'TEMP_INHIB.1', 'LAB_NEG.1', 'LAXNESS.1')	1	[1.55, 1.21, 1.56, 2.69, 1.13, 2.62]
615	('CP.1', 'cp.1', 'conflict.1', 'EMP_COG.1', 'cu.1', 'ins.1')	1	[1.55, 2.95, 2.69, 3.11, 1.33, 2.13]
616	('CP.1', 'cp.1', 'CONFLICT.1', 'cu.1', 'stress_par.1')	1	[1.55, 2.95, 2.69, 1.91, 2.0]
617	('cp.1', 'CP.1', 'conflict.1', 'temp_inhib.1', 'laxness.1')	1	[1.55, 1.21, 1.56, 2.69, 1.88]
618	('cp.1', 'CP.1', 'CONFLICT.1', 'temp_foc.1', 'REG.1', 'TEMP_FOC.1')	1	[1.55, 1.21, 1.56, 4.5, 3.75, 1.79]
619	('cp.1', 'CP.1', 'conflict.1', 'temp_inhib.1', 'LAXNESS.1')	1	[1.55, 1.21, 1.56, 2.69, 1.88]
620	('CP.1', 'cp.1', 'CONFLICT.1', 'CU.1', 'temp_inhib.1', 'cp.1')	1	[1.55, 2.95, 2.69, 1.91, 2.44, 1.9]
621	('cp.1', 'cp.1', 'emp_af.1')	1	[1.26, 1.05, 2.33]
622	('cp.1', 'CP.1', 'TEMP_INHIB.1', 'CU.1', 'lab_neg.1', 'SUPPORT_E.1')	1	[1.26, 1.05, 3.47, 1.33, 2.16, 4.2]
623	('CP.1', 'cp.1', 'CP.1', 'emp_af.1', 'SUPPORT_I.1', 'CU.1')	1	[1.26, 2.25, 1.74, 4.78, 3.53, 2.69]
624	('CP.1', 'cp.1', 'CP.1', 'emp_af.1', 'support_i.1', 'conflict.1')	1	[1.26, 2.25, 1.74, 4.78, 3.53, 2.01]
625	('cp.1', 'cp.1', 'EMP_AF.1', 'CU.1', 'REG.1')	1	[1.26, 1.05, 2.33, 1.6, 4.51]
626	('cp.1', 'CP.1', 'temp_inhib.1', 'STRESS_PERC.1', 'conflict.1', 'WARMTH.1')	1	[1.26, 1.05, 3.47, 1.62, 1.94, 4.91]
627	('CP.1', 'cp.1', 'cp.1', 'lab_neg.1', 'conflict.1', 'REG.1')	1	[1.26, 2.25, 1.74, 1.96, 1.39, 3.92]
628	('CP.1', 'cp.1', 'cp.1', 'LAB_NEG.1', 'gd.1', 'SUPPORT_E.1')	1	[1.26, 2.25, 1.74, 1.96, 2.17, 4.87]
629	('CP.1', 'cp.1', 'CP.1', 'EMP_AF.1', 'LAB_NEG.1', 'stress_perc.1')	1	[1.26, 2.25, 1.74, 4.78, 1.79, 3.25]
630	('cp.1', 'CP.1', 'temp_inhib.1', 'STRESS_PERC.1', 'CONFLICT.1', 'overreact.1')	1	[1.26, 1.05, 3.47, 1.62, 1.94, 3.12]
631	('CP.1', 'cp.1', 'cp.1', 'lab_neg.1', 'CONFLICT.1', 'CONFLICT.1')	1	[1.26, 2.25, 1.74, 1.96, 1.39, 1.45]
632	('cp.1', 'CP.1', 'TEMP_INHIB.1', 'cu.1', 'OVERREACT.1')	1	[1.26, 1.05, 3.47, 1.33, 3.38]
633	('cp.1', 'CP.1', 'TEMP_INHIB.1', 'CU.1', 'LAB_NEG.1')	1	[1.42, 1.13, 3.08, 1.73, 2.2]
634	('CP.1', 'cp.1', 'cp.1', 'LAB_NEG.1', 'gd.1', 'support_e.1')	1	[1.26, 2.25, 1.74, 1.96, 2.17, 4.87]
635	('cp.1', 'cp.1', 'temp_inhib.1', 'ins.1', 'STRESS_PERC.1', 'phq_ans.1')	1	[1.74, 1.25, 3.47, 4.65, 1.38, 3.0]
636	('cp.1', 'cp.1', 'TEMP_INHIB.1', 'CP.1', 'CU.1', 'phq_ans.1')	1	[1.74, 1.25, 3.47, 1.15, 1.2, 3.0]
637	('cp.1', 'CP.1', 'lab_neg.1', 'conflict.1', 'stress_par.1', 'lab_neg.1')	1	[1.74, 1.25, 1.96, 2.76, 3.3, 1.73]
638	('cp.1', 'CP.1', 'LAB_NEG.1', 'stress_perc.1', 'TEMP_INHIB.1', 'reg.1')	1	[1.74, 1.25, 1.96, 1.62, 3.07, 4.59]
639	('cp.1', 'cp.1', 'TEMP_INHIB.1', 'cp.1', 'GD.1', 'STRESS_PAR.1')	1	[1.74, 1.25, 3.47, 1.15, 1.59, 2.1]
640	('CP.1', 'cp.1', 'gd.1', 'lab_neg.1', 'emp_af.1', 'WARMTH.1')	1	[1.74, 2.65, 4.0, 1.63, 3.45, 4.41]
641	('cp.1', 'cp.1', 'TEMP_INHIB.1', 'CP.1', 'cu.1', 'INS.1')	1	[1.74, 1.25, 3.47, 1.15, 1.2, 2.93]
642	('cp.1', 'CP.1', 'lab_neg.1', 'conflict.1', 'stress_par.1', 'LAB_NEG.1')	1	[1.74, 1.25, 1.96, 2.76, 3.3, 1.73]
643	('CP.1', 'cp.1', 'gd.1', 'lab_neg.1', 'emp_af.1', 'warmth.1')	1	[1.74, 2.65, 4.0, 1.63, 3.45, 4.41]
644	('cp.1', 'CP.1', 'LAB_NEG.1', 'stress_perc.1', 'TEMP_INHIB.1', 'REG.1')	1	[1.74, 1.25, 1.96, 1.62, 3.07, 4.59]
645	('cp.1', 'CP.1', 'LAB_NEG.1', 'stress_perc.1', 'temp_inhib.1', 'TEMP_FOC.1')	1	[1.74, 1.25, 1.96, 1.62, 3.07, 4.5]
646	('cp.1', 'CP.1', 'LAB_NEG.1', 'STRESS_PERC.1', 'overreact.1', 'EMP_AF.1')	1	[1.74, 1.25, 1.96, 1.62, 3.38, 4.33]
647	('CP.1', 'cp.1', 'gd.1', 'lab_neg.1', 'EMP_AF.1')	1	[1.74, 2.65, 4.0, 1.63, 3.45]
648	('cp.1', 'cp.1', 'WARMTH.1', 'lab_neg.1', 'conflict.1', 'emp_cog.1')	1	[1.58, 1.21, 3.16, 2.96, 1.06, 3.45]
649	('cp.1', 'cp.1', 'WARMTH.1', 'lab_neg.1', 'CONFLICT.1', 'temp_inhib.1')	1	[1.58, 1.21, 3.16, 2.96, 1.06, 3.47]
650	('cp.1', 'CP.1', 'reg.1', 'gd.1', 'phq_dep')	1	[1.58, 1.21, 3.59, 1.88, 2.17]
651	('cp.1', 'CP.1', 'REG.1', 'conflict.1', 'TEMP_INHIB.1', 'TEMP_FOC.1')	1	[1.58, 1.21, 3.59, 1.19, 2.69, 2.5]
652	('cp.1', 'CP.1', 'REG.1', 'CONFLICT.1', 'OVERREACT.1', 'TEMP_INHIB.1')	1	[1.58, 1.21, 3.59, 1.19, 2.62, 2.32]
653	('CP.1', 'cp.1', 'ins.1', 'TEMP_FOC.1', 'emp_af.1', 'LAB_NEG.1')	1	[1.58, 2.15, 2.54, 3.93, 4.78, 1.42]
654	('CP.1', 'CP.1', 'REG.1', 'gd.1', 'EMP_AF.1', 'INS.1')	1	[1.58, 2.15, 3.59, 3.12, 3.0, 4.47]
655	('CP.1', 'cp.1', 'ins.1', 'temp_foc.1', 'phq_ans.1', 'CP.1')	1	[1.58, 2.15, 2.54, 3.93, 2.67, 1.84]
656	('CP.1', 'cp.1', 'INS.1', 'conflict.1', 'temp_foc.1', 'SUPPORT_E.1')	1	[1.58, 2.15, 2.54, 1.69, 3.5, 3.53]
657	('cp.1', 'CP.1', 'REG.1', 'CONFLICT.1', 'overreact.1', 'SUPPORT_I.1')	1	[1.58, 1.21, 3.59, 1.19, 2.62, 3.53]
658	('cp.1', 'CP.1', 'REG.1', 'conflict.1', 'temp_inhib.1')	1	[1.58, 1.21, 3.59, 1.19, 2.69]
659	('CP.1', 'cp.1', 'ins.1', 'temp_foc.1', 'phq_ans.1', 'cp.1')	1	[1.58, 2.15, 2.54, 3.93, 2.67, 1.84]
660	('cp.1', 'cp.1', 'TEMP_INHIB.1', 'cu.1', 'emp_cog.1')	1	[1.25, 1.05, 3.82, 1.6, 3.22]
661	('cp.1', 'CP.1', 'TEMP_INHIB.1', 'SUPPORT_E.1', 'INS.1', 'CONFLICT.1')	1	[1.25, 1.05, 3.32, 2.73, 2.27, 1.19]
662	('CP.1', 'cp.1', 'lab_neg.1', 'TEMP_FOC.1', 'warmth.1', 'REG.1')	1	[1.25, 1.95, 1.99, 2.78, 3.91, 4.75]
663	('CP.1', 'cp.1', 'LAB_NEG.1', 'temp_inhib.1', 'temp_foc.1', 'overreact.1')	1	[1.25, 1.95, 1.99, 3.82, 4.93, 1.62]
664	('CP.1', 'cp.1', 'LAB_NEG.1', 'TEMP_INHIB.1', 'temp_inhib.1', 'cu.1')	1	[1.25, 1.95, 1.99, 3.82, 4.76, 1.2]
665	('CP.1', 'CP.1', 'cp.1', 'SUPPORT_E.1', 'temp_foc.1', 'EMP_AF.1')	1	[1.25, 1.95, 3.15, 3.27, 2.64, 4.78]
666	('cp.1', 'cp.1', 'temp_inhib.1', 'reg.1', 'reg.1')	1	[1.25, 1.05, 3.82, 4.29, 3.75]
667	('cp.1', 'cp.1', 'temp_inhib.1', 'REG.1', 'LAB_NEG.1')	1	[1.25, 1.05, 3.82, 4.29, 2.09]
668	('cp.1', 'CP.1', 'TEMP_INHIB.1', 'support_e.1', 'TEMP_FOC.1', 'phq_dep')	1	[1.25, 1.05, 3.32, 2.73, 4.5, 2.67]
669	('CP.1', 'cp.1', 'lab_neg.1', 'TEMP_FOC.1', 'WARMTH.1', 'conflict.1')	1	[1.25, 1.95, 1.99, 2.78, 3.91, 2.69]
670	('cp.1', 'CP.1', 'temp_inhib.1', 'STRESS_PERC.1', 'stress_par.1', 'lab_neg.1')	1	[1.25, 1.05, 3.32, 1.5, 2.5, 2.04]
671	('CP.1', 'cp.1', 'lab_neg.1', 'temp_foc.1', 'stress_par.1', 'EMP_COG.1')	1	[1.25, 1.95, 1.99, 2.78, 2.4, 3.89]
672	('cp.1', 'CP.1', 'TEMP_INHIB.1', 'support_e.1', 'TEMP_FOC.1', 'PHQ_DEP')	1	[1.25, 1.05, 3.32, 2.73, 4.5, 2.67]
673	('CP.1', 'cp.1', 'LAB_NEG.1', 'TEMP_INHIB.1', 'temp_inhib.1', 'CU.1')	1	[1.25, 1.95, 1.99, 3.82, 4.76, 1.2]
674	('cp.1', 'CP.1', 'TEMP_INHIB.1', 'reg.1', 'warmth.1', 'phq_ans.1')	1	[1.55, 1.25, 2.69, 3.75, 4.42, 2.0]
675	('cp.1', 'CP.1', 'TEMP_INHIB.1', 'REG.1', 'emp_cog.1', 'stress_par.1')	1	[1.55, 1.25, 2.69, 3.75, 3.89, 2.7]
676	('cp.1', 'cp.1', 'cp.1', 'temp_inhib.1', 'laxness.1', 'cu.1')	1	[1.55, 1.25, 1.05, 3.57, 1.5, 1.2]
677	('cp.1', 'cp.1', 'CP.1', 'temp_inhib.1', 'CU.1', 'GD.1')	1	[1.55, 1.25, 1.05, 3.44, 1.07, 1.25]
678	('cp.1', 'CP.1', 'TEMP_INHIB.1', 'REG.1', 'EMP_COG.1', 'stress_par.1')	1	[1.55, 1.25, 2.69, 3.75, 3.89, 2.1]
679	('CP.1', 'cp.1', 'cp.1', 'SUPPORT_E.1', 'gd.1', 'lab_neg.1')	1	[1.55, 2.1, 1.74, 4.33, 2.34, 2.97]
680	('CP.1', 'cp.1', 'CP.1', 'stress_par.1', 'conflict.1', 'OVERREACT.1')	1	[1.55, 2.1, 1.74, 3.8, 1.06, 3.12]
681	('cp.1', 'cp.1', 'CP.1', 'temp_inhib.1', 'cu.1', 'PHQ_DEP')	1	[1.55, 1.25, 1.05, 3.44, 1.07, 1.33]
682	('cp.1', 'CP.1', 'temp_inhib.1', 'cu.1', 'overreact.1')	1	[1.55, 1.25, 2.69, 2.0, 1.88]
683	('cp.1', 'CP.1', 'temp_inhib.1', 'cu.1', 'OVERREACT.1', 'LAXNESS.1')	1	[1.55, 1.25, 2.69, 2.0, 1.88, 2.12]
684	('cp.1', 'CP.1', 'TEMP_INHIB.1', 'REG.1', 'EMP_COG.1', 'STRESS_PAR.1')	1	[1.55, 1.25, 2.69, 3.75, 3.89, 2.1]
685	('CP.1', 'cp.1', 'cp.1', 'SUPPORT_E.1', 'GD.1', 'cu.1')	1	[1.55, 2.1, 1.74, 4.33, 2.34, 2.2]
686	('cp.1', 'cp.1', 'cp.1', 'temp_inhib.1', 'PHQ_DEP', 'reg.1')	1	[1.74, 1.26, 1.05, 3.32, 1.33, 4.83]
687	('cp.1', 'cp.1', 'CP.1', 'INS.1', 'STRESS_PERC.1', 'lab_neg.1')	1	[1.74, 1.26, 1.05, 1.87, 1.12, 2.67]
688	('cp.1', 'CP.1', 'CONFLICT.1', 'LAB_NEG.1', 'ins.1', 'TEMP_FOC.1')	1	[1.74, 1.26, 1.06, 1.73, 1.87, 4.36]
689	('CP.1', 'cp.1', 'lab_neg.1', 'CU.1', 'conflict.1', 'CU.1')	1	[1.74, 2.65, 3.21, 1.33, 2.69, 2.69]
690	('cp.1', 'cp.1', 'cp.1', 'temp_inhib.1', 'PHQ_DEP', 'REG.1')	1	[1.74, 1.26, 1.05, 3.32, 1.33, 4.83]
691	('cp.1', 'CP.1', 'conflict.1', 'ins.1', 'STRESS_PAR.1', 'LAB_NEG.1')	1	[1.74, 1.26, 1.06, 3.07, 1.5, 1.35]
692	('cp.1', 'CP.1', 'CONFLICT.1', 'lab_neg.1', 'OVERREACT.1', 'OVERREACT.1')	1	[1.74, 1.26, 1.06, 1.73, 2.12, 2.38]
693	('CP.1', 'cp.1', 'lab_neg.1', 'cu.1', 'stress_perc.1', 'ins.1')	1	[1.74, 2.65, 3.21, 1.33, 1.62, 2.13]
694	('CP.1', 'cp.1', 'lab_neg.1', 'cu.1', 'STRESS_PERC.1', 'conflict.1')	1	[1.74, 2.65, 3.21, 1.33, 1.62, 1.06]
695	('cp.1', 'CP.1', 'CONFLICT.1', 'LAB_NEG.1', 'ins.1', 'temp_foc.1')	1	[1.74, 1.26, 1.06, 1.73, 1.87, 4.36]
696	('cp.1', 'cp.1', 'CP.1', 'ins.1', 'STRESS_PERC.1', 'support_e.1')	1	[1.74, 1.26, 1.05, 1.87, 1.12, 2.33]
697	('cp.1', 'CP.1', 'CONFLICT.1', 'LAB_NEG.1', 'INS.1', 'SUPPORT_I.1')	1	[1.74, 1.26, 1.06, 1.73, 1.87, 2.73]
698	('cp.1', 'CP.1', 'TEMP_INHIB.1', 'STRESS_PAR.1', 'cu.1', 'TEMP_INHIB.1')	1	[1.55, 1.21, 2.65, 1.9, 1.07, 3.62]
699	('CP.1', 'cp.1', 'conflict.1', 'reg.1', 'gd.1', 'SUPPORT_I.1')	1	[1.55, 2.35, 2.69, 3.85, 1.09, 4.87]
700	('CP.1', 'cp.1', 'conflict.1', 'reg.1', 'GD.1', 'laxness.1')	1	[1.55, 2.35, 2.69, 3.85, 1.09, 1.88]
701	('cp.1', 'cp.1', 'CP.1', 'lab_neg.1', 'CONFLICT.1', 'WARMTH.1')	1	[1.55, 1.21, 1.05, 2.96, 1.94, 3.16]
702	('cp.1', 'CP.1', 'TEMP_INHIB.1', 'stress_par.1', 'temp_inhib.1', 'lab_neg.1')	1	[1.55, 1.21, 2.65, 1.9, 4.19, 2.46]
703	('cp.1', 'CP.1', 'TEMP_INHIB.1', 'stress_par.1', 'TEMP_INHIB.1', 'support_e.1')	1	[1.55, 1.21, 2.65, 1.9, 4.19, 4.6]
704	('CP.1', 'cp.1', 'conflict.1', 'REG.1', 'EMP_AF.1', 'gd.1')	1	[1.55, 2.35, 2.69, 3.85, 4.33, 1.09]
705	('cp.1', 'CP.1', 'TEMP_INHIB.1', 'STRESS_PAR.1', 'cu.1', 'temp_inhib.1')	1	[1.55, 1.21, 2.65, 1.9, 1.07, 3.62]
706	('CP.1', 'cp.1', 'conflict.1', 'reg.1', 'GD.1', 'LAXNESS.1')	1	[1.55, 2.35, 2.69, 3.85, 1.09, 1.88]
707	('cp.1', 'CP.1', 'TEMP_INHIB.1', 'stress_par.1', 'temp_inhib.1', 'LAB_NEG.1')	1	[1.55, 1.21, 2.65, 1.9, 4.19, 2.46]
708	('cp.1', 'cp.1', 'GD.1', 'OVERREACT.1', 'reg.1', 'conflict.1')	1	[1.74, 1.26, 1.09, 2.41, 4.92, 2.44]
709	('cp.1', 'CP.1', 'TEMP_INHIB.1', 'cp.1', 'temp_foc.1', 'conflict.1')	1	[1.74, 1.26, 3.14, 1.53, 2.64, 2.19]
710	('cp.1', 'CP.1', 'TEMP_INHIB.1', 'CP.1', 'OVERREACT.1', 'warmth.1')	1	[1.74, 1.26, 3.14, 1.53, 2.12, 4.41]
711	('CP.1', 'gd.1', 'LAB_NEG.1', 'cu.1', 'conflict.1', 'CU.1')	1	[1.74, 3.25, 2.11, 2.93, 3.57, 2.73]
712	('cp.1', 'CP.1', 'TEMP_INHIB.1', 'cp.1', 'TEMP_FOC.1', 'SUPPORT_I.1')	1	[1.74, 1.26, 3.14, 1.53, 2.64, 3.53]
713	('cp.1', 'cp.1', 'GD.1', 'OVERREACT.1', 'REG.1', 'LAXNESS.1')	1	[1.74, 1.26, 1.09, 2.41, 4.92, 1.62]
714	('cp.1', 'CP.1', 'TEMP_INHIB.1', 'CP.1', 'overreact.1', 'temp_inhib.1')	1	[1.74, 1.26, 3.14, 1.53, 2.12, 3.38]
715	('cp.1', 'CP.1', 'TEMP_INHIB.1', 'CP.1', 'OVERREACT.1', 'WARMTH.1')	1	[1.74, 1.26, 3.14, 1.53, 2.12, 4.41]
716	('cp.1', 'CP.1', 'temp_inhib.1', 'cu.1', 'stress_par.1', 'phq_ans.1')	1	[1.74, 1.26, 3.14, 2.27, 3.1, 3.33]
717	('cp.1', 'CP.1', 'TEMP_INHIB.1', 'cp.1', 'TEMP_FOC.1', 'support_i.1')	1	[1.74, 1.26, 3.14, 1.53, 2.64, 3.53]
718	('cp.1', 'cp.1', 'TEMP_INHIB.1', 'SUPPORT_E.1', 'cu.1', 'LAB_NEG.1')	1	[1.75, 1.11, 3.57, 1.93, 1.47, 1.88]
719	('cp.1', 'cp.1', 'TEMP_INHIB.1', 'SUPPORT_E.1', 'CU.1', 'STRESS_PAR.1')	1	[1.75, 1.11, 3.57, 1.93, 1.47, 1.5]
720	('cp.1', 'CP.1', 'conflict.1', 'cp.1', 'laxness.1', 'EMP_AF.1')	1	[1.75, 1.11, 1.33, 1.45, 2.12, 3.45]
721	('CP.1', 'CU.1', 'cp.1', 'phq_dep', 'warmth.1', 'lab_neg.1')	1	[1.75, 2.27, 3.15, 3.67, 4.41, 2.29]
722	('cp.1', 'cp.1', 'temp_inhib.1', 'STRESS_PERC.1', 'PHQ_DEP', 'phq_ans.1')	1	[1.75, 1.11, 3.57, 1.38, 2.0, 3.33]
723	('cp.1', 'CP.1', 'conflict.1', 'CP.1', 'phq_ans.1', 'gd.1')	1	[1.75, 1.11, 1.33, 1.45, 2.67, 2.59]
724	('CP.1', 'cu.1', 'lab_neg.1', 'overreact.1', 'stress_perc.1')	1	[1.75, 2.27, 1.99, 2.38, 1.62]
725	('CP.1', 'cu.1', 'lab_neg.1', 'OVERREACT.1', 'emp_cog.1', 'EMP_AF.1')	1	[1.75, 2.27, 1.99, 2.38, 3.45, 3.89]
726	('CP.1', 'CU.1', 'cp.1', 'phq_dep', 'WARMTH.1', 'emp_cog.1')	1	[1.75, 2.27, 3.15, 3.67, 4.41, 2.55]
727	('cp.1', 'CP.1', 'CONFLICT.1', 'lab_neg.1', 'CP.1', 'conflict.1')	1	[1.75, 1.11, 1.33, 2.37, 1.45, 2.44]
728	('cp.1', 'cp.1', 'temp_inhib.1', 'STRESS_PERC.1', 'phq_dep', 'OVERREACT.1')	1	[1.75, 1.11, 3.57, 1.38, 2.0, 3.25]
729	('cp.1', 'cp.1', 'TEMP_INHIB.1', 'support_e.1')	1	[1.75, 1.11, 3.57, 1.93]
730	('CP.1', 'cu.1', 'lab_neg.1', 'OVERREACT.1', 'EMP_COG.1', 'CU.1')	1	[1.75, 2.27, 1.99, 2.38, 3.45, 1.33]
731	('cp.1', 'cp.1', 'cp.1', 'temp_inhib.1', 'LAXNESS.1', 'STRESS_PAR.1')	1	[1.74, 1.26, 1.05, 3.41, 1.5, 1.3]
732	('cp.1', 'cp.1', 'cp.1', 'TEMP_INHIB.1', 'emp_cog.1', 'WARMTH.1')	1	[1.74, 1.26, 1.05, 3.41, 3.45, 3.84]
733	('cp.1', 'cp.1', 'CP.1', 'TEMP_INHIB.1', 'INS.1', 'stress_par.1')	1	[1.74, 1.26, 1.05, 3.32, 1.87, 2.2]
734	('cp.1', 'CP.1', 'temp_inhib.1', 'lab_neg.1', 'emp_af.1', 'reg.1')	1	[1.74, 1.26, 3.32, 1.63, 4.33, 4.92]
735	('cp.1', 'CP.1', 'temp_inhib.1', 'LAB_NEG.1', 'ins.1', 'LAB_NEG.1')	1	[1.74, 1.26, 3.32, 1.63, 1.87, 2.09]
736	('cp.1', 'CP.1', 'TEMP_INHIB.1', 'lab_neg.1', 'laxness.1', 'warmth.1')	1	[1.74, 1.26, 3.32, 1.35, 1.38, 4.75]
737	('cp.1', 'cp.1', 'cp.1', 'temp_inhib.1', 'laxness.1', 'overreact.1')	1	[1.74, 1.26, 1.05, 3.41, 1.5, 2.75]
738	('cp.1', 'CP.1', 'TEMP_INHIB.1', 'LAB_NEG.1', 'conflict.1', 'stress_par.1')	1	[1.74, 1.26, 3.32, 1.35, 2.76, 3.3]
739	('cp.1', 'CP.1', 'temp_inhib.1', 'LAB_NEG.1', 'ins.1', 'lab_neg.1')	1	[1.74, 1.26, 3.32, 1.63, 1.87, 2.09]
740	('cp.1', 'CP.1', 'ins.1', 'cp.1', 'temp_inhib.1', 'GD.1')	1	[1.74, 1.11, 3.2, 1.25, 3.32, 1.09]
741	('cp.1', 'CP.1', 'ins.1', 'cp.1', 'TEMP_INHIB.1', 'CU.1')	1	[1.74, 1.11, 3.2, 1.25, 3.32, 1.2]
742	('cp.1', 'CP.1', 'ins.1', 'CP.1', 'gd.1', 'conflict.1')	1	[1.74, 1.11, 3.2, 1.25, 2.25, 1.19]
743	('cp.1', 'cp.1', 'WARMTH.1', 'temp_inhib.1', 'STRESS_PAR.1', 'PHQ_ANS.1')	1	[1.74, 1.11, 3.34, 3.41, 2.7, 1.67]
744	('cp.1', 'cp.1', 'WARMTH.1', 'TEMP_INHIB.1', 'LAB_NEG.1', 'CONFLICT.1')	1	[1.74, 1.11, 3.34, 3.41, 1.21, 2.2]
745	('cp.1', 'CP.1', 'ins.1', 'CP.1', 'gd.1', 'CONFLICT.1')	1	[1.74, 1.11, 3.2, 1.25, 2.25, 1.19]
746	('cp.1', 'CP.1', 'INS.1', 'ins.1', 'REG.1', 'emp_cog.1')	1	[1.74, 1.11, 3.2, 4.53, 4.74, 4.78]
747	('CP.1', 'cp.1', 'ins.1', 'OVERREACT.1', 'cp.1', 'LAB_NEG.1')	1	[1.74, 2.65, 2.13, 2.12, 2.1, 1.99]
748	('CP.1', 'cp.1', 'INS.1', 'SUPPORT_E.1', 'lab_neg.1', 'TEMP_FOC.1')	1	[1.74, 2.65, 2.13, 4.33, 1.88, 4.07]
749	('cp.1', 'CP.1', 'ins.1', 'CP.1', 'GD.1', 'lab_neg.1')	1	[1.74, 1.11, 3.2, 1.25, 2.25, 1.92]
750	('cp.1', 'cp.1', 'cp.1', 'TEMP_INHIB.1', 'emp_af.1', 'TEMP_FOC.1')	1	[1.74, 1.26, 1.05, 3.82, 3.45, 3.57]
751	('cp.1', 'cp.1', 'CP.1', 'TEMP_INHIB.1', 'CONFLICT.1', 'EMP_COG.1')	1	[1.74, 1.26, 1.05, 3.44, 1.44, 3.89]
752	('cp.1', 'CP.1', 'CONFLICT.1', 'emp_af.1', 'REG.1', 'overreact.1')	1	[1.74, 1.26, 1.54, 3.45, 3.75, 2.88]
753	('cp.1', 'cp.1', 'cp.1', 'temp_inhib.1', 'WARMTH.1', 'reg.1')	1	[1.74, 1.26, 1.05, 3.82, 4.66, 3.67]
754	('cp.1', 'cp.1', 'CP.1', 'TEMP_INHIB.1', 'CONFLICT.1', 'emp_cog.1')	1	[1.74, 1.26, 1.05, 3.44, 1.44, 3.89]
755	('cp.1', 'CP.1', 'conflict.1', 'gd.1', 'REG.1', 'SUPPORT_E.1')	1	[1.74, 1.26, 1.54, 2.09, 4.09, 2.6]
756	('cp.1', 'CP.1', 'CONFLICT.1', 'emp_af.1', 'REG.1', 'OVERREACT.1')	1	[1.74, 1.26, 1.54, 3.45, 3.75, 2.88]
757	('CP.1', 'cp.1', 'cu.1', 'conflict.1', 'LAB_NEG.1')	1	[1.74, 3.15, 1.33, 1.06, 1.79]
758	('cp.1', 'CP.1', 'conflict.1', 'GD.1', 'stress_perc.1', 'support_e.1')	1	[1.74, 1.26, 1.54, 2.09, 2.38, 4.2]
759	('cp.1', 'CP.1', 'CONFLICT.1', 'EMP_AF.1', 'TEMP_INHIB.1', 'SUPPORT_E.1')	1	[1.74, 1.26, 1.54, 3.45, 2.34, 4.6]
760	('cp.1', 'CP.1', 'conflict.1', 'GD.1', 'stress_perc.1', 'SUPPORT_E.1')	1	[1.74, 1.26, 1.54, 2.09, 2.38, 4.2]
761	('cp.1', 'CP.1', 'CONFLICT.1', 'emp_af.1', 'reg.1', 'cu.1')	1	[1.74, 1.26, 1.54, 3.45, 3.75, 3.13]
762	('CP.1', 'cp.1', 'reg.1', 'phq_ans.1', 'reg.1')	1	[1.58, 2.35, 3.59, 2.67, 3.09]
763	('cp.1', 'CP.1', 'lab_neg.1', 'LAB_NEG.1', 'warmth.1', 'TEMP_FOC.1')	1	[1.58, 1.11, 3.04, 2.46, 4.41, 1.93]
764	('cp.1', 'cp.1', 'temp_inhib.1', 'STRESS_PERC.1', 'laxness.1', 'emp_cog.1')	1	[1.58, 1.11, 3.32, 1.62, 1.75, 4.78]
765	('cp.1', 'CP.1', 'lab_neg.1', 'lab_neg.1', 'CP.1', 'REG.1')	1	[1.58, 1.11, 3.04, 2.46, 1.26, 3.75]
766	('CP.1', 'cp.1', 'reg.1', 'phq_ans.1', 'REG.1', 'CU.1')	1	[1.58, 2.35, 3.59, 2.67, 3.09, 1.8]
767	('CP.1', 'cp.1', 'REG.1', 'EMP_AF.1', 'cp.1', 'stress_par.1')	1	[1.58, 2.35, 3.59, 2.55, 1.74, 1.5]
768	('cp.1', 'CP.1', 'lab_neg.1', 'lab_neg.1', 'cp.1', 'temp_inhib.1')	1	[1.58, 1.11, 3.04, 2.46, 1.26, 3.44]
769	('CP.1', 'cp.1', 'reg.1', 'phq_ans.1', 'REG.1', 'cu.1')	1	[1.58, 2.35, 3.59, 2.67, 3.09, 1.8]
770	('CP.1', 'cp.1', 'reg.1', 'PHQ_ANS.1', 'cp.1', 'temp_inhib.1')	1	[1.58, 2.35, 3.59, 2.67, 1.85, 2.44]
771	('cp.1', 'cp.1', 'temp_inhib.1', 'lab_neg.1', 'STRESS_PERC.1', 'conflict.1')	1	[1.74, 1.25, 3.47, 3.13, 1.38, 1.94]
772	('cp.1', 'CP.1', 'lab_neg.1', 'SUPPORT_I.1', 'SUPPORT_E.1', 'LAXNESS.1')	1	[1.74, 1.25, 1.82, 2.73, 2.47, 2.12]
773	('cp.1', 'CP.1', 'LAB_NEG.1', 'stress_perc.1', 'TEMP_INHIB.1', 'SUPPORT_E.1')	1	[1.74, 1.25, 1.82, 1.88, 3.07, 4.87]
774	('CP.1', 'gd.1', 'LAB_NEG.1', 'cp.1', 'ins.1', 'cu.1')	1	[1.74, 3.31, 2.04, 1.95, 2.4, 1.27]
775	('cp.1', 'cp.1', 'TEMP_INHIB.1', 'CP.1', 'ins.1', 'support_i.1')	1	[1.64, 1.23, 3.4, 1.11, 3.14, 4.06]
776	('CP.1', 'gd.1', 'lab_neg.1', 'WARMTH.1', 'CU.1', 'TEMP_INHIB.1')	1	[1.74, 3.31, 2.04, 3.58, 2.13, 3.01]
777	('cp.1', 'CP.1', 'lab_neg.1', 'SUPPORT_I.1', 'SUPPORT_E.1', 'laxness.1')	1	[1.74, 1.25, 1.82, 2.73, 2.47, 2.12]
778	('CP.1', 'gd.1', 'lab_neg.1', 'WARMTH.1', 'cu.1', 'conflict.1')	1	[1.74, 3.31, 2.04, 3.58, 2.13, 1.06]
779	('cp.1', 'CP.1', 'LAB_NEG.1', 'STRESS_PERC.1', 'OVERREACT.1', 'stress_par.1')	1	[1.74, 1.25, 1.82, 1.88, 2.62, 3.1]
780	('cp.1', 'CP.1', 'LAB_NEG.1', 'stress_perc.1', 'TEMP_INHIB.1', 'support_e.1')	1	[1.74, 1.25, 1.82, 1.88, 3.07, 4.87]
781	('cp.1', 'CP.1', 'LAB_NEG.1', 'STRESS_PERC.1', 'overreact.1', 'TEMP_FOC.1')	1	[1.74, 1.25, 1.82, 1.88, 2.62, 1.85]
782	('cp.1', 'cp.1', 'temp_inhib.1', 'lab_neg.1', 'STRESS_PERC.1', 'CONFLICT.1')	1	[1.74, 1.25, 3.47, 3.13, 1.38, 1.94]
783	('cp.1', 'cp.1', 'cp.1', 'emp_cog.1')	1	[1.58, 1.21, 1.05, 3.0]
784	('cp.1', 'cp.1', 'CP.1', 'ins.1', 'warmth.1', 'stress_par.1')	1	[1.58, 1.21, 1.05, 4.47, 3.25, 2.2]
785	('cp.1', 'cp.1', 'CP.1', 'ins.1', 'WARMTH.1', 'temp_inhib.1')	1	[1.58, 1.21, 1.05, 4.47, 3.25, 3.32]
786	('cp.1', 'CP.1', 'emp_cog.1', 'stress_par.1', 'gd.1', 'lab_neg.1')	1	[1.58, 1.21, 3.89, 2.7, 1.59, 2.5]
787	('cp.1', 'CP.1', 'EMP_COG.1', 'reg.1', 'stress_par.1', 'EMP_COG.1')	1	[1.58, 1.21, 3.89, 4.25, 1.3, 4.67]
788	('CP.1', 'cp.1', 'ins.1', 'support_i.1', 'EMP_AF.1')	1	[1.58, 2.1, 1.56, 4.87, 3.45]
789	('cp.1', 'CP.1', 'EMP_COG.1', 'REG.1', 'SUPPORT_I.1', 'gd.1')	1	[1.58, 1.21, 3.89, 4.25, 3.53, 1.25]
790	('CP.1', 'cp.1', 'ins.1', 'support_i.1', 'emp_af.1')	1	[1.58, 2.1, 1.56, 4.87, 3.45]
791	('CP.1', 'cp.1', 'ins.1', 'SUPPORT_I.1', 'conflict.1')	1	[1.58, 2.1, 1.56, 4.87, 1.31]
792	('cp.1', 'CP.1', 'EMP_COG.1', 'REG.1', 'SUPPORT_I.1', 'GD.1')	1	[1.58, 1.21, 3.89, 4.25, 3.53, 1.25]
793	('CP.1', 'cp.1', 'ins.1', 'SUPPORT_I.1', 'CONFLICT.1', 'GD.1')	1	[1.58, 2.1, 1.56, 4.87, 1.31, 1.34]
794	('CP.1', 'cp.1', 'INS.1', 'stress_perc.1', 'emp_af.1')	1	[1.58, 2.1, 1.56, 1.12, 4.55]
795	('cp.1', 'cp.1', 'cp.1', 'emp_cog.1', 'LAB_NEG.1', 'GD.1')	1	[1.74, 1.21, 1.05, 3.45, 1.55, 1.17]
796	('cp.1', 'cp.1', 'CP.1', 'ins.1', 'GD.1', 'LAXNESS.1')	1	[1.74, 1.21, 1.05, 1.85, 1.42, 1.88]
797	('cp.1', 'cp.1', 'CP.1', 'INS.1', 'WARMTH.1', 'lab_neg.1')	1	[1.74, 1.21, 1.05, 1.85, 3.42, 2.67]
798	('cp.1', 'CP.1', 'GD.1', 'LAXNESS.1')	1	[1.74, 1.21, 2.09, 2.75]
799	('cp.1', 'cp.1', 'cp.1', 'emp_cog.1', 'lab_neg.1')	1	[1.74, 1.21, 1.05, 3.45, 1.55]
800	('cp.1', 'CP.1', 'gd.1', 'stress_par.1', 'ins.1', 'EMP_AF.1')	1	[1.74, 1.21, 2.09, 3.1, 3.81, 2.11]
801	('CP.1', 'cp.1', 'cu.1', 'CONFLICT.1', 'CU.1', 'ins.1')	1	[1.74, 2.65, 2.93, 1.6, 2.69, 2.73]
802	('cp.1', 'CP.1', 'GD.1', 'laxness.1', 'stress_par.1', 'INS.1')	1	[1.74, 1.21, 2.09, 2.75, 1.5, 3.4]
803	('cp.1', 'cp.1', 'CP.1', 'ins.1', 'gd.1', 'reg.1')	1	[1.74, 1.21, 1.05, 1.85, 1.42, 3.25]
804	('CP.1', 'cp.1', 'cu.1', 'CONFLICT.1', 'cu.1', 'lab_neg.1')	1	[1.74, 2.65, 2.93, 1.6, 2.69, 1.71]
805	('cp.1', 'CP.1', 'LAB_NEG.1', 'support_e.1', 'emp_cog.1', 'STRESS_PAR.1')	1	[1.63, 1.25, 1.82, 4.33, 2.55, 1.9]
806	('cp.1', 'CP.1', 'LAB_NEG.1', 'SUPPORT_E.1', 'reg.1', 'INS.1')	1	[1.63, 1.25, 1.82, 4.33, 4.05, 2.0]
807	('cp.1', 'cp.1', 'TEMP_INHIB.1', 'CP.1', 'laxness.1', 'CONFLICT.1')	1	[1.63, 1.25, 3.94, 1.15, 2.12, 1.19]
808	('cp.1', 'CP.1', 'lab_neg.1', 'stress_par.1', 'stress_par.1', 'OVERREACT.1')	1	[1.63, 1.25, 1.82, 3.3, 2.3, 1.88]
809	('cp.1', 'CP.1', 'LAB_NEG.1', 'support_e.1', 'emp_cog.1', 'stress_par.1')	1	[1.63, 1.25, 1.82, 4.33, 2.55, 1.9]
810	('CP.1', 'cp.1', 'cu.1', 'ins.1', 'cp.1', 'reg.1')	1	[1.63, 2.65, 1.33, 2.4, 1.95, 4.56]
811	('CP.1', 'cp.1', 'cu.1', 'INS.1', 'stress_par.1', 'GD.1')	1	[1.63, 2.65, 1.33, 2.4, 1.6, 1.42]
812	('CP.1', 'cp.1', 'CU.1', 'CU.1', 'TEMP_INHIB.1', 'emp_cog.1')	1	[1.63, 2.65, 1.33, 2.53, 3.44, 2.55]
813	('cp.1', 'cp.1', 'TEMP_INHIB.1', 'CP.1', 'LAXNESS.1', 'stress_par.1')	1	[1.63, 1.25, 3.94, 1.15, 2.12, 1.4]
814	('cp.1', 'cp.1', 'temp_inhib.1', 'STRESS_PERC.1', 'lab_neg.1', 'reg.1')	1	[1.68, 1.25, 3.7, 1.25, 2.5, 3.63]
815	('cp.1', 'CP.1', 'LAB_NEG.1', 'support_e.1', 'EMP_COG.1', 'support_i.1')	1	[1.63, 1.25, 1.82, 4.33, 2.55, 4.47]
816	('cp.1', 'CP.1', 'LAB_NEG.1', 'SUPPORT_E.1', 'REG.1', 'cu.1')	1	[1.63, 1.25, 1.82, 4.33, 4.05, 1.87]
817	('CP.1', 'cp.1', 'cu.1', 'ins.1', 'CP.1', 'support_i.1')	1	[1.63, 2.65, 1.33, 2.4, 1.95, 4.6]
818	('CP.1', 'cp.1', 'CU.1', 'CU.1', 'temp_inhib.1', 'CONFLICT.1')	1	[1.63, 2.65, 1.33, 2.53, 3.44, 1.63]
819	('cp.1', 'cp.1', 'CP.1', 'TEMP_INHIB.1', 'lab_neg.1', 'temp_foc.1')	1	[1.64, 1.25, 1.05, 3.4, 1.71, 3.35]
820	('CP.1', 'cp.1', 'support_e.1', 'ins.1', 'emp_cog.1', 'TEMP_FOC.1')	1	[1.53, 2.1, 4.6, 2.0, 3.89, 4.0]
821	('CP.1', 'cp.1', 'support_e.1', 'INS.1', 'cu.1', 'emp_cog.1')	1	[1.53, 2.1, 4.6, 2.0, 2.89, 3.11]
822	('cp.1', 'CP.1', 'TEMP_INHIB.1', 'conflict.1', 'lab_neg.1', 'LAB_NEG.1')	1	[1.53, 1.25, 3.19, 1.19, 1.46, 1.13]
823	('cp.1', 'CP.1', 'TEMP_INHIB.1', 'CONFLICT.1', 'SUPPORT_I.1', 'overreact.1')	1	[1.53, 1.25, 3.19, 1.19, 4.07, 3.62]
824	('CP.1', 'cp.1', 'support_e.1', 'ins.1', 'EMP_COG.1', 'warmth.1')	1	[1.53, 2.1, 4.6, 2.0, 3.89, 4.91]
825	('CP.1', 'CP.1', 'reg.1', 'conflict.1', 'STRESS_PAR.1', 'TEMP_INHIB.1')	1	[1.53, 2.1, 3.59, 3.57, 1.5, 3.44]
826	('cp.1', 'cp.1', 'CP.1', 'TEMP_INHIB.1', 'lab_neg.1', 'TEMP_FOC.1')	1	[1.64, 1.25, 1.05, 3.4, 1.71, 3.35]
827	('cp.1', 'CP.1', 'temp_inhib.1', 'REG.1', 'TEMP_FOC.1', 'temp_inhib.1')	1	[1.53, 1.25, 3.19, 4.03, 3.64, 2.88]
828	('cp.1', 'CP.1', 'temp_inhib.1', 'REG.1', 'temp_foc.1', 'temp_foc.1')	1	[1.53, 1.25, 3.19, 4.03, 3.64, 3.5]
829	('cp.1', 'CP.1', 'TEMP_INHIB.1', 'CONFLICT.1', 'support_i.1', 'EMP_COG.1')	1	[1.53, 1.25, 3.19, 1.19, 4.07, 3.45]
830	('CP.1', 'cp.1', 'SUPPORT_E.1', 'cp.1', 'EMP_COG.1', 'STRESS_PERC.1')	1	[1.53, 2.1, 4.6, 1.85, 2.11, 1.38]
831	('CP.1', 'cp.1', 'SUPPORT_E.1', 'CP.1', 'INS.1', 'phq_dep')	1	[1.53, 2.1, 4.6, 1.85, 2.4, 2.67]
832	('cp.1', 'cp.1', 'emp_cog.1')	1	[1.58, 1.05, 3.0]
833	('cp.1', 'CP.1', 'conflict.1', 'ins.1', 'temp_inhib.1', 'reg.1')	1	[1.58, 1.05, 1.31, 2.4, 3.32, 4.42]
834	('cp.1', 'CP.1', 'conflict.1', 'INS.1', 'TEMP_FOC.1', 'cp.1')	1	[1.58, 1.05, 1.31, 2.4, 2.57, 1.25]
835	('cp.1', 'CP.1', 'CONFLICT.1', 'cp.1', 'stress_perc.1', 'TEMP_FOC.1')	1	[1.58, 1.05, 1.31, 1.26, 1.12, 4.0]
836	('cp.1', 'CP.1', 'CONFLICT.1', 'cp.1', 'STRESS_PERC.1', 'ins.1')	1	[1.58, 1.05, 1.31, 1.26, 1.12, 4.2]
837	('CP.1', 'cp.1', 'cp.1', 'conflict.1', 'temp_foc.1', 'LAXNESS.1')	1	[1.58, 2.65, 2.05, 2.44, 2.36, 2.12]
838	('cp.1', 'cp.1', 'EMP_COG.1', 'temp_inhib.1', 'cu.1', 'overreact.1')	1	[1.58, 1.05, 3.0, 3.57, 1.13, 1.62]
839	('cp.1', 'CP.1', 'conflict.1', 'INS.1', 'TEMP_FOC.1', 'CP.1')	1	[1.58, 1.05, 1.31, 2.4, 2.57, 1.25]
840	('cp.1', 'CP.1', 'CONFLICT.1', 'CP.1', 'WARMTH.1', 'ins.1')	1	[1.58, 1.05, 1.31, 1.26, 3.91, 3.47]
841	('CP.1', 'cp.1', 'cp.1', 'conflict.1', 'temp_foc.1', 'laxness.1')	1	[1.58, 2.65, 2.05, 2.44, 2.36, 2.12]
842	('cp.1', 'CP.1', 'conflict.1', 'ins.1', 'TEMP_INHIB.1', 'support_e.1')	1	[1.58, 1.05, 1.31, 2.4, 3.32, 2.33]
843	('cp.1', 'CP.1', 'conflict.1', 'INS.1', 'temp_foc.1', 'EMP_COG.1')	1	[1.58, 1.05, 1.31, 2.4, 2.57, 4.33]
844	('cp.1', 'CP.1', 'CONFLICT.1', 'CP.1', 'warmth.1', 'OVERREACT.1')	1	[1.58, 1.05, 1.31, 1.26, 3.91, 2.0]
845	('CP.1', 'cp.1', 'cp.1', 'CONFLICT.1', 'STRESS_PERC.1', 'cu.1')	1	[1.58, 2.65, 2.05, 2.44, 3.25, 1.07]
846	('cp.1', 'cp.1', 'lab_neg.1', 'CP.1', 'INS.1', 'emp_af.1')	1	[1.55, 1.25, 2.87, 1.05, 2.13, 4.33]
847	('CP.1', 'cp.1', 'conflict.1', 'gd.1', 'reg.1')	1	[1.55, 2.1, 2.19, 1.75, 3.42]
848	('cp.1', 'cp.1', 'lab_neg.1', 'CP.1', 'INS.1', 'EMP_AF.1')	1	[1.55, 1.25, 2.87, 1.05, 2.13, 4.33]
849	('cp.1', 'CP.1', 'TEMP_INHIB.1', 'stress_par.1', 'REG.1', 'gd.1')	1	[1.55, 1.25, 2.69, 1.1, 4.75, 1.25]
850	('cp.1', 'CP.1', 'TEMP_INHIB.1', 'STRESS_PAR.1', 'REG.1', 'EMP_COG.1')	1	[1.55, 1.25, 2.69, 1.1, 3.92, 2.11]
851	('CP.1', 'cp.1', 'conflict.1', 'GD.1', 'emp_af.1', 'PHQ_DEP')	1	[1.55, 2.1, 2.19, 1.75, 3.0, 2.33]
852	('cp.1', 'CP.1', 'temp_inhib.1', 'laxness.1', 'GD.1', 'LAB_NEG.1')	1	[1.55, 1.25, 2.69, 2.25, 2.25, 2.09]
853	('CP.1', 'cp.1', 'conflict.1', 'GD.1', 'emp_af.1', 'phq_dep')	1	[1.55, 2.1, 2.19, 1.75, 3.0, 2.33]
854	('cp.1', 'CP.1', 'temp_inhib.1', 'laxness.1', 'GD.1', 'lab_neg.1')	1	[1.55, 1.25, 2.69, 2.25, 2.25, 2.09]
855	('cp.1', 'CP.1', 'TEMP_INHIB.1', 'STRESS_PAR.1', 'reg.1', 'CONFLICT.1')	1	[1.55, 1.25, 2.69, 1.1, 3.92, 2.19]
856	('CP.1', 'cp.1', 'conflict.1', 'gd.1', 'REG.1', 'CONFLICT.1')	1	[1.55, 2.1, 2.19, 1.75, 3.42, 1.06]
857	('CP.1', 'cp.1', 'conflict.1', 'GD.1', 'EMP_AF.1', 'INS.1')	1	[1.55, 2.1, 2.19, 1.75, 3.0, 3.2]
858	('cp.1', 'cp.1', 'gd.1', 'conflict.1', 'cu.1', 'temp_inhib.1')	1	[1.45, 1.17, 1.09, 2.57, 1.99, 2.62]
859	('cp.1', 'CP.1', 'lab_neg.1', 'cp.1', 'stress_perc.1', 'STRESS_PERC.1')	1	[1.45, 1.17, 2.46, 1.26, 1.88, 1.12]
860	('cp.1', 'CP.1', 'LAB_NEG.1', 'phq_dep', 'CP.1', 'CU.1')	1	[1.45, 1.17, 2.46, 1.33, 1.25, 1.2]
861	('cp.1', 'cp.1', 'GD.1', 'reg.1', 'REG.1')	1	[1.45, 1.17, 1.09, 3.75, 3.59]
862	('cp.1', 'CP.1', 'lab_neg.1', 'CP.1', 'WARMTH.1', 'SUPPORT_I.1')	1	[1.45, 1.17, 2.46, 1.26, 3.91, 2.73]
863	('CP.1', 'cp.1', 'cp.1', 'conflict.1', 'TEMP_INHIB.1', 'OVERREACT.1')	1	[1.45, 2.65, 1.74, 2.44, 2.46, 2.62]
864	('CP.1', 'cp.1', 'cp.1', 'CONFLICT.1', 'warmth.1', 'LAXNESS.1')	1	[1.45, 2.65, 1.74, 2.44, 4.58, 2.88]
865	('cp.1', 'cp.1', 'GD.1', 'REG.1', 'SUPPORT_E.1', 'temp_foc.1')	1	[1.45, 1.17, 1.09, 3.75, 3.93, 2.91]
866	('cp.1', 'cp.1', 'gd.1', 'CONFLICT.1', 'conflict.1')	1	[1.45, 1.17, 1.09, 2.57, 2.94]
867	('cp.1', 'CP.1', 'lab_neg.1', 'cp.1', 'STRESS_PERC.1', 'INS.1')	1	[1.45, 1.17, 2.46, 1.26, 1.88, 3.33]
868	('cp.1', 'CP.1', 'lab_neg.1', 'CP.1', 'warmth.1', 'TEMP_INHIB.1')	1	[1.45, 1.17, 2.46, 1.26, 3.91, 3.19]
869	('CP.1', 'cp.1', 'cp.1', 'conflict.1', 'TEMP_INHIB.1', 'overreact.1')	1	[1.45, 2.65, 1.74, 2.44, 2.46, 2.62]
870	('cp.1', 'cp.1', 'TEMP_INHIB.1', 'CP.1', 'CU.1', 'overreact.1')	1	[1.74, 1.26, 3.32, 1.05, 1.4, 3.12]
871	('cp.1', 'CP.1', 'lab_neg.1', 'conflict.1', 'LAB_NEG.1', 'stress_par.1')	1	[1.74, 1.26, 1.96, 1.31, 1.35, 2.6]
872	('cp.1', 'CP.1', 'LAB_NEG.1', 'TEMP_FOC.1', 'ins.1', 'reg.1')	1	[1.74, 1.26, 1.96, 2.29, 1.87, 4.56]
873	('cp.1', 'cp.1', 'TEMP_INHIB.1', 'cp.1', 'conflict.1', 'reg.1')	1	[1.74, 1.26, 3.32, 1.05, 2.88, 3.59]
874	('cp.1', 'CP.1', 'lab_neg.1', 'CONFLICT.1', 'stress_par.1', 'gd.1')	1	[1.74, 1.26, 1.96, 1.31, 2.45, 1.09]
875	('CP.1', 'cp.1', 'cu.1', 'gd.1', 'ins.1', 'cp.1')	1	[1.74, 3.05, 1.33, 3.17, 2.13, 1.95]
876	('CP.1', 'cp.1', 'CU.1', 'CONFLICT.1', 'gd.1', 'TEMP_FOC.1')	1	[1.74, 3.05, 1.33, 2.57, 4.0, 4.0]
877	('cp.1', 'CP.1', 'lab_neg.1', 'CONFLICT.1', 'stress_par.1', 'GD.1')	1	[1.74, 1.26, 1.96, 1.31, 2.45, 1.09]
878	('cp.1', 'CP.1', 'LAB_NEG.1', 'temp_foc.1', 'laxness.1', 'temp_foc.1')	1	[1.74, 1.26, 1.96, 2.29, 2.62, 1.85]
879	('cp.1', 'cp.1', 'TEMP_INHIB.1', 'CP.1', 'CU.1', 'OVERREACT.1')	1	[1.74, 1.26, 3.32, 1.05, 1.4, 3.12]
880	('cp.1', 'CP.1', 'LAB_NEG.1', 'temp_foc.1', 'LAXNESS.1', 'PHQ_ANS.1')	1	[1.74, 1.26, 1.96, 2.29, 2.62, 2.0]
881	('CP.1', 'cp.1', 'CU.1', 'conflict.1', 'STRESS_PAR.1', 'support_i.1')	1	[1.74, 3.05, 1.33, 2.57, 3.23, 4.2]
882	('cp.1', 'cp.1', 'temp_inhib.1', 'PHQ_DEP', 'gd.1', 'conflict.1')	1	[1.74, 1.11, 3.51, 2.0, 1.09, 2.56]
883	('cp.1', 'CP.1', 'cp.1', 'lab_neg.1', 'phq_ans.1', 'EMP_COG.1')	1	[1.74, 1.11, 1.35, 3.13, 3.33, 1.67]
884	('cp.1', 'cp.1', 'temp_inhib.1', 'phq_dep', 'temp_foc.1', 'ins.1')	1	[1.74, 1.11, 3.51, 2.0, 3.47, 1.27]
885	('cp.1', 'cp.1', 'temp_inhib.1', 'PHQ_DEP', 'GD.1', 'phq_ans.1')	1	[1.74, 1.11, 3.51, 2.0, 1.09, 3.33]
886	('cp.1', 'cp.1', 'TEMP_INHIB.1', 'cu.1', 'warmth.1')	1	[1.74, 1.11, 3.51, 1.67, 3.91]
887	('cp.1', 'CP.1', 'CP.1', 'lab_neg.1', 'support_i.1', 'LAB_NEG.1')	1	[1.74, 1.11, 1.35, 2.07, 4.6, 1.88]
888	('cp.1', 'CP.1', 'CP.1', 'lab_neg.1', 'SUPPORT_I.1', 'LAB_NEG.1')	1	[1.74, 1.11, 1.35, 2.07, 4.6, 1.33]
889	('cp.1', 'CP.1', 'CP.1', 'LAB_NEG.1', 'temp_foc.1', 'temp_foc.1')	1	[1.74, 1.11, 1.35, 2.07, 4.93, 2.42]
890	('CP.1', 'cp.1', 'lab_neg.1', 'emp_cog.1', 'SUPPORT_I.1', 'LAB_NEG.1')	1	[1.74, 2.65, 3.21, 3.0, 4.07, 2.71]
891	('CP.1', 'cp.1', 'lab_neg.1', 'EMP_COG.1', 'cu.1', 'conflict.1')	1	[1.74, 2.65, 3.21, 3.0, 3.13, 1.06]
892	('cp.1', 'cp.1', 'cp.1', 'TEMP_INHIB.1', 'GD.1', 'STRESS_PAR.1')	1	[1.74, 1.26, 1.17, 3.57, 2.09, 1.7]
893	('CP.1', 'cp.1', 'CONFLICT.1', 'cu.1', 'CU.1', 'temp_foc.1')	1	[1.74, 2.65, 1.06, 2.93, 2.53, 3.42]
894	('cp.1', 'cp.1', 'cp.1', 'temp_inhib.1', 'emp_af.1', 'reg.1')	1	[1.74, 1.26, 1.17, 3.57, 4.78, 3.75]
895	('cp.1', 'CP.1')	1	[1.74, 1.26]
896	('CP.1', 'cp.1', 'conflict.1', 'STRESS_PERC.1')	1	[1.56, 2.27, 1.3, 3.0]
897	('cp.1', 'cp.1', 'cp.1', 'temp_inhib.1', 'EMP_AF.1', 'WARMTH.1')	1	[1.74, 1.26, 1.17, 3.57, 4.78, 4.91]
898	('CP.1', 'cp.1', 'CONFLICT.1', 'cu.1', 'CU.1', 'TEMP_FOC.1')	1	[1.74, 2.65, 1.06, 2.93, 2.53, 3.42]
899	('cp.1', 'cp.1', 'CP.1', 'ins.1', 'emp_af.1')	1	[1.74, 1.26, 1.17, 1.73, 3.45]
900	('cp.1', 'cp.1', 'LAB_NEG.1', 'warmth.1', 'laxness.1')	1	[1.58, 1.21, 1.37, 3.34, 1.88]
901	('cp.1', 'CP.1', 'reg.1', 'phq_ans.1')	1	[1.58, 1.21, 3.59, 2.0]
902	('cp.1', 'CP.1', 'REG.1', 'SUPPORT_I.1', 'SUPPORT_I.1', 'WARMTH.1')	1	[1.58, 1.21, 3.59, 3.27, 3.53, 4.91]
903	('CP.1', 'cp.1', 'cp.1', 'gd.1', 'ins.1', 'STRESS_PERC.1')	1	[1.58, 2.25, 1.75, 2.09, 2.54, 2.88]
904	('CP.1', 'cp.1', 'cp.1', 'gd.1', 'INS.1', 'conflict.1')	1	[1.58, 2.25, 1.75, 2.09, 2.54, 1.31]
905	('cp.1', 'cp.1', 'lab_neg.1', 'CONFLICT.1', 'CP.1')	1	[1.58, 1.21, 1.37, 1.31, 1.05]
906	('cp.1', 'CP.1', 'REG.1', 'SUPPORT_I.1', 'SUPPORT_I.1', 'warmth.1')	1	[1.58, 1.21, 3.59, 3.27, 3.53, 4.91]
907	('CP.1', 'cp.1', 'cp.1', 'gd.1', 'ins.1', 'stress_perc.1')	1	[1.58, 2.25, 1.75, 2.09, 2.54, 2.88]
908	('cp.1', 'cp.1', 'lab_neg.1', 'CONFLICT.1', 'cp.1')	1	[1.58, 1.21, 1.37, 1.31, 1.05]
909	('cp.1', 'CP.1', 'REG.1', 'support_i.1', 'EMP_COG.1', 'reg.1')	1	[1.58, 1.21, 3.59, 3.27, 3.45, 3.92]
910	('CP.1', 'cp.1', 'cp.1', 'GD.1', 'WARMTH.1', 'CU.1')	1	[1.58, 2.25, 1.75, 2.09, 4.91, 1.8]
911	('cp.1', 'cp.1', 'gd.1', 'ins.1', 'temp_inhib.1', 'STRESS_PAR.1')	1	[1.55, 1.11, 1.26, 3.33, 3.19, 1.4]
912	('cp.1', 'cp.1', 'gd.1', 'ins.1', 'TEMP_INHIB.1', 'emp_cog.1')	1	[1.55, 1.11, 1.26, 3.33, 3.19, 2.78]
913	('cp.1', 'CP.1', 'TEMP_INHIB.1', 'cp.1', 'ins.1', 'stress_par.1')	1	[1.55, 1.11, 2.94, 1.21, 3.13, 1.1]
914	('CP.1', 'cp.1', 'cp.1', 'lab_neg.1', 'SUPPORT_E.1', 'emp_cog.1')	1	[1.55, 2.35, 1.74, 2.03, 3.93, 4.33]
915	('cp.1', 'CP.1', 'temp_inhib.1', 'ins.1', 'cu.1', 'LAXNESS.1')	1	[1.55, 1.11, 2.94, 4.53, 2.47, 2.12]
916	('cp.1', 'CP.1', 'TEMP_INHIB.1', 'CP.1', 'conflict.1', 'SUPPORT_I.1')	1	[1.55, 1.11, 2.94, 1.21, 2.8, 3.27]
917	('CP.1', 'cp.1', 'cp.1', 'lab_neg.1', 'SUPPORT_E.1', 'EMP_COG.1')	1	[1.55, 2.35, 1.74, 2.03, 3.93, 4.33]
918	('CP.1', 'cp.1', 'CP.1', 'cu.1', 'LAB_NEG.1', 'emp_cog.1')	1	[1.55, 2.35, 1.74, 1.33, 1.46, 2.11]
919	('CP.1', 'cp.1', 'cp.1', 'LAB_NEG.1', 'EMP_AF.1', 'reg.1')	1	[1.55, 2.35, 1.74, 2.03, 3.45, 3.92]
920	('cp.1', 'CP.1', 'TEMP_INHIB.1', 'cp.1', 'INS.1', 'warmth.1')	1	[1.55, 1.11, 2.94, 1.21, 3.13, 4.84]
921	('cp.1', 'cp.1', 'GD.1', 'SUPPORT_I.1', 'phq_ans.1', 'support_e.1')	1	[1.55, 1.11, 1.26, 3.27, 3.33, 1.93]
922	('cp.1', 'CP.1', 'TEMP_INHIB.1', 'cp.1', 'INS.1', 'WARMTH.1')	1	[1.55, 1.11, 2.94, 1.21, 3.13, 4.84]
923	('cp.1', 'CP.1', 'lab_neg.1', 'temp_foc.1', 'WARMTH.1', 'cp.1')	1	[1.45, 1.25, 1.69, 4.36, 4.41, 1.37]
924	('cp.1', 'CP.1', 'lab_neg.1', 'TEMP_FOC.1', 'OVERREACT.1')	1	[1.45, 1.25, 1.69, 4.36, 2.62]
925	('CP.1', 'cp.1', 'support_e.1', 'STRESS_PERC.1', 'PHQ_ANS.1', 'cu.1')	1	[1.45, 1.74, 4.33, 2.62, 3.33, 1.07]
926	('CP.1', 'cp.1', 'SUPPORT_E.1', 'conflict.1', 'reg.1', 'gd.1')	1	[1.45, 1.74, 4.33, 2.57, 4.92, 1.42]
927	('cp.1', 'CP.1', 'lab_neg.1', 'temp_foc.1', 'warmth.1', 'emp_af.1')	1	[1.45, 1.25, 1.69, 4.36, 4.41, 3.22]
928	('cp.1', 'CP.1', 'lab_neg.1', 'TEMP_FOC.1', 'overreact.1', 'EMP_AF.1')	1	[1.45, 1.25, 1.69, 4.36, 2.62, 3.0]
929	('cp.1', 'CP.1', 'lab_neg.1', 'TEMP_FOC.1', 'overreact.1', 'emp_af.1')	1	[1.45, 1.25, 1.69, 4.36, 2.62, 3.0]
930	('cp.1', 'CP.1', 'LAB_NEG.1', 'temp_inhib.1', 'temp_foc.1', 'LAB_NEG.1')	1	[1.45, 1.25, 1.69, 4.19, 4.93, 1.82]
931	('CP.1', 'cp.1', 'support_e.1', 'stress_perc.1', 'TEMP_FOC.1', 'reg.1')	1	[1.45, 1.74, 4.33, 2.62, 2.29, 3.92]
932	('CP.1', 'cp.1', 'SUPPORT_E.1', 'conflict.1', 'reg.1', 'GD.1')	1	[1.45, 1.74, 4.33, 2.57, 4.92, 1.42]
933	('CP.1', 'CP.1', 'cp.1', 'cu.1', 'lab_neg.1', 'WARMTH.1')	1	[1.45, 1.74, 3.1, 2.93, 1.63, 4.09]
934	('CP.1', 'cp.1', 'SUPPORT_E.1', 'conflict.1', 'REG.1', 'EMP_COG.1')	1	[1.45, 1.74, 4.33, 2.57, 4.92, 4.78]
935	('cp.1', 'CP.1', 'lab_neg.1', 'STRESS_PERC.1', 'EMP_COG.1', 'conflict.1')	1	[1.74, 1.26, 1.63, 1.88, 2.89, 2.76]
936	('CP.1', 'gd.1', 'cp.1', 'EMP_COG.1', 'reg.1')	1	[1.74, 3.31, 2.75, 2.89, 3.09]
937	('cp.1', 'cp.1', 'ins.1', 'temp_inhib.1', 'STRESS_PERC.1', 'SUPPORT_E.1')	1	[1.74, 1.26, 4.6, 3.41, 1.62, 4.6]
938	('cp.1', 'CP.1', 'lab_neg.1', 'stress_perc.1', 'SUPPORT_I.1', 'conflict.1')	1	[1.74, 1.26, 1.63, 1.88, 4.47, 1.94]
939	('cp.1', 'CP.1', 'lab_neg.1', 'STRESS_PERC.1', 'emp_cog.1', 'stress_par.1')	1	[1.74, 1.26, 1.63, 1.88, 2.89, 2.2]
940	('cp.1', 'CP.1', 'LAB_NEG.1', 'stress_par.1', 'lab_neg.1', 'gd.1')	1	[1.74, 1.26, 1.63, 3.3, 2.97, 2.25]
941	('cp.1', 'cp.1', 'ins.1', 'TEMP_INHIB.1', 'CU.1', 'LAB_NEG.1')	1	[1.74, 1.26, 4.6, 3.41, 1.07, 2.21]
942	('cp.1', 'cp.1', 'WARMTH.1', 'cp.1', 'emp_cog.1', 'OVERREACT.1')	1	[1.74, 1.21, 3.25, 1.05, 3.45, 2.62]
943	('cp.1', 'cp.1', 'WARMTH.1', 'cp.1', 'EMP_COG.1', 'emp_af.1')	1	[1.74, 1.21, 3.25, 1.05, 3.45, 2.33]
944	('cp.1', 'cp.1', 'WARMTH.1', 'CP.1', 'INS.1', 'cu.1')	1	[1.74, 1.21, 3.25, 1.05, 1.85, 1.33]
945	('cp.1', 'CP.1', 'lab_neg.1', 'EMP_COG.1', 'cp.1', 'TEMP_INHIB.1')	1	[1.74, 1.21, 1.73, 2.89, 1.45, 3.8]
946	('cp.1', 'CP.1', 'LAB_NEG.1', 'lab_neg.1', 'support_i.1', 'TEMP_INHIB.1')	1	[1.74, 1.21, 1.73, 2.63, 3.27, 2.76]
947	('cp.1', 'CP.1', 'LAB_NEG.1', 'LAB_NEG.1', 'PHQ_ANS.1', 'TEMP_INHIB.1')	1	[1.74, 1.21, 1.73, 2.63, 1.33, 3.57]
948	('cp.1', 'CP.1', 'lab_neg.1', 'EMP_COG.1', 'CP.1', 'OVERREACT.1')	1	[1.74, 1.21, 1.73, 2.89, 1.45, 2.38]
949	('CP.1', 'cp.1', 'cp.1', 'emp_cog.1', 'warmth.1', 'temp_inhib.1')	1	[1.74, 2.65, 2.05, 3.45, 4.59, 2.88]
950	('CP.1', 'cp.1', 'cp.1', 'EMP_COG.1', 'lab_neg.1', 'support_i.1')	1	[1.74, 2.65, 2.05, 3.45, 3.0, 2.47]
951	('cp.1', 'cp.1', 'WARMTH.1', 'CP.1', 'ins.1', 'CONFLICT.1')	1	[1.6, 1.23, 3.25, 1.05, 2.99, 1.5]
952	('cp.1', 'CP.1', 'LAB_NEG.1', 'lab_neg.1', 'SUPPORT_I.1', 'SUPPORT_E.1')	1	[1.74, 1.21, 1.73, 2.63, 3.27, 3.8]
953	('cp.1', 'CP.1', 'conflict.1', 'ins.1', 'ins.1', 'reg.1')	1	[1.75, 1.25, 2.57, 2.0, 1.6, 4.59]
954	('cp.1', 'CP.1', 'conflict.1', 'ins.1', 'INS.1', 'laxness.1')	1	[1.75, 1.25, 2.57, 2.0, 1.6, 2.62]
955	('cp.1', 'cp.1', 'temp_inhib.1', 'STRESS_PERC.1', 'lab_neg.1', 'lab_neg.1')	1	[1.75, 1.25, 3.47, 1.38, 2.96, 2.29]
956	('cp.1', 'CP.1', 'conflict.1', 'INS.1', 'SUPPORT_E.1', 'TEMP_INHIB.1')	1	[1.75, 1.25, 2.57, 2.0, 4.33, 2.82]
957	('CP.1', 'gd.1', 'cp.1', 'lab_neg.1', 'reg.1', 'phq_dep')	1	[1.75, 3.31, 2.05, 2.85, 4.38, 1.33]
958	('cp.1', 'cp.1', 'TEMP_INHIB.1', 'GD.1', 'CU.1', 'OVERREACT.1')	1	[1.75, 1.25, 3.47, 1.09, 1.33, 3.12]
959	('cp.1', 'cp.1', 'TEMP_INHIB.1', 'GD.1', 'cu.1', 'CU.1')	1	[1.75, 1.25, 3.47, 1.09, 1.33, 1.2]
960	('cp.1', 'CP.1', 'conflict.1', 'INS.1', 'support_e.1', 'emp_cog.1')	1	[1.75, 1.25, 2.57, 2.0, 4.33, 4.78]
961	('cp.1', 'CP.1', 'conflict.1', 'ins.1', 'ins.1', 'REG.1')	1	[1.75, 1.25, 2.57, 2.0, 1.6, 4.59]
962	('cp.1', 'CP.1', 'conflict.1', 'INS.1', 'SUPPORT_E.1', 'temp_inhib.1')	1	[1.75, 1.25, 2.57, 2.0, 4.33, 2.82]
963	('cp.1', 'cp.1', 'CP.1', 'TEMP_INHIB.1', 'emp_cog.1', 'support_i.1')	1	[1.74, 1.25, 1.05, 3.47, 3.89, 4.87]
964	('cp.1', 'CP.1', 'gd.1', 'warmth.1', 'LAB_NEG.1', 'STRESS_PAR.1')	1	[1.74, 1.25, 1.42, 3.91, 1.67, 2.8]
965	('cp.1', 'cp.1', 'cp.1', 'temp_inhib.1', 'stress_par.1', 'laxness.1')	1	[1.74, 1.25, 1.05, 3.41, 1.1, 1.5]
966	('cp.1', 'cp.1', 'CP.1', 'temp_inhib.1', 'lab_neg.1', 'cu.1')	1	[1.74, 1.25, 1.05, 3.47, 2.67, 1.47]
967	('cp.1', 'CP.1', 'gd.1', 'WARMTH.1', 'lab_neg.1', 'stress_par.1')	1	[1.74, 1.25, 1.42, 3.91, 2.46, 3.1]
968	('cp.1', 'cp.1', 'CP.1', 'TEMP_INHIB.1', 'emp_cog.1', 'SUPPORT_I.1')	1	[1.74, 1.25, 1.05, 3.47, 3.89, 4.87]
969	('cp.1', 'CP.1', 'GD.1', 'cu.1', 'SUPPORT_I.1', 'gd.1')	1	[1.74, 1.25, 1.42, 2.27, 2.73, 2.5]
970	('CP.1', 'cu.1', 'cp.1', 'WARMTH.1', 'lab_neg.1', 'lab_neg.1')	1	[1.74, 2.93, 2.1, 3.84, 3.05, 1.63]
971	('cp.1', 'CP.1', 'lab_neg.1', 'TEMP_INHIB.1', 'PHQ_ANS.1')	1	[1.74, 1.21, 1.96, 4.32, 2.67]
972	('cp.1', 'CP.1', 'LAB_NEG.1', 'gd.1', 'stress_perc.1', 'stress_perc.1')	1	[1.74, 1.21, 1.96, 2.42, 2.29, 1.88]
973	('cp.1', 'CP.1', 'LAB_NEG.1', 'gd.1', 'STRESS_PERC.1', 'SUPPORT_I.1')	1	[1.74, 1.21, 1.96, 2.42, 2.29, 4.33]
974	('CP.1', 'cp.1', 'cp.1', 'CU.1', 'lab_neg.1')	1	[1.74, 2.65, 2.05, 2.69, 2.56]
975	('cp.1', 'CP.1', 'lab_neg.1', 'temp_inhib.1', 'INS.1', 'WARMTH.1')	1	[1.74, 1.21, 1.96, 4.32, 1.47, 3.91]
976	('CP.1', 'cp.1', 'cp.1', 'cu.1', 'CONFLICT.1', 'support_i.1')	1	[1.74, 2.65, 2.05, 2.69, 1.06, 2.47]
977	('cp.1', 'CP.1', 'lab_neg.1', 'temp_inhib.1', 'ins.1', 'laxness.1')	1	[1.74, 1.21, 1.96, 4.32, 1.47, 1.75]
978	('cp.1', 'CP.1', 'LAB_NEG.1', 'gd.1', 'STRESS_PERC.1', 'support_i.1')	1	[1.74, 1.21, 1.96, 2.42, 2.29, 4.33]
979	('cp.1', 'cp.1', 'cp.1', 'CONFLICT.1', 'SUPPORT_I.1', 'laxness.1')	1	[1.63, 1.25, 1.05, 1.19, 4.6, 1.88]
980	('cp.1', 'cp.1', 'CP.1', 'TEMP_INHIB.1', 'stress_par.1', 'CONFLICT.1')	1	[1.63, 1.25, 1.05, 3.44, 2.4, 1.19]
981	('cp.1', 'CP.1', 'TEMP_FOC.1', 'LAB_NEG.1', 'LAB_NEG.1')	1	[1.63, 1.25, 3.07, 2.46, 2.59]
982	('cp.1', 'CP.1', 'temp_foc.1', 'STRESS_PAR.1', 'lab_neg.1', 'lab_neg.1')	1	[1.63, 1.25, 3.07, 1.3, 1.79, 1.59]
983	('cp.1', 'CP.1', 'TEMP_FOC.1', 'lab_neg.1', 'gd.1', 'laxness.1')	1	[1.63, 1.25, 3.07, 2.46, 2.09, 3.12]
984	('cp.1', 'CP.1', 'temp_foc.1', 'stress_par.1', 'REG.1', 'LAB_NEG.1')	1	[1.63, 1.25, 3.07, 1.3, 4.5, 1.71]
985	('CP.1', 'cp.1', 'gd.1', 'stress_par.1', 'WARMTH.1', 'SUPPORT_E.1')	1	[1.63, 3.15, 3.92, 1.5, 4.82, 2.2]
986	('cp.1', 'CP.1', 'temp_foc.1', 'stress_par.1', 'reg.1', 'support_i.1')	1	[1.63, 1.25, 3.07, 1.3, 4.5, 4.87]
987	('cp.1', 'CP.1', 'temp_foc.1', 'STRESS_PAR.1', 'LAB_NEG.1', 'phq_dep')	1	[1.63, 1.25, 3.07, 1.3, 1.79, 2.67]
988	('cp.1', 'CP.1', 'TEMP_FOC.1', 'lab_neg.1', 'GD.1', 'lab_neg.1')	1	[1.63, 1.25, 3.07, 2.46, 2.09, 2.03]
989	('cp.1', 'cp.1', 'CP.1', 'ins.1', 'CU.1', 'TEMP_INHIB.1')	1	[1.58, 1.21, 1.11, 3.07, 1.21, 2.94]
990	('CP.1', 'gd.1', 'CP.1', 'CU.1', 'temp_inhib.1', 'lab_neg.1')	1	[1.58, 3.59, 1.95, 1.33, 3.27, 2.05]
991	('cp.1', 'CP.1', 'LAB_NEG.1', 'temp_foc.1', 'warmth.1', 'stress_perc.1')	1	[1.58, 1.21, 2.21, 4.64, 4.29, 3.25]
992	('cp.1', 'cp.1', 'CP.1', 'INS.1', 'TEMP_FOC.1', 'warmth.1')	1	[1.58, 1.21, 1.11, 3.07, 1.64, 4.34]
993	('cp.1', 'CP.1', 'lab_neg.1', 'TEMP_INHIB.1', 'TEMP_INHIB.1', 'SUPPORT_I.1')	1	[1.58, 1.21, 2.21, 2.44, 2.69, 2.07]
994	('CP.1', 'gd.1', 'CP.1', 'CU.1', 'TEMP_INHIB.1', 'emp_cog.1')	1	[1.58, 3.59, 1.95, 1.33, 3.27, 2.55]
995	('cp.1', 'cp.1', 'CP.1', 'ins.1', 'cu.1', 'lab_neg.1')	1	[1.58, 1.21, 1.11, 3.07, 1.21, 1.21]
996	('cp.1', 'cp.1', 'CP.1', 'ins.1', 'CU.1', 'temp_inhib.1')	1	[1.58, 1.21, 1.11, 3.07, 1.21, 2.94]
997	('cp.1', 'CP.1', 'lab_neg.1', 'TEMP_INHIB.1', 'temp_inhib.1', 'temp_foc.1')	1	[1.58, 1.21, 2.21, 2.44, 2.69, 2.29]
998	('cp.1', 'CP.1', 'LAB_NEG.1', 'temp_foc.1', 'WARMTH.1', 'laxness.1')	1	[1.58, 1.21, 2.21, 4.64, 4.29, 1.38]
999	('CP.1', 'gd.1', 'cp.1', 'conflict.1', 'EMP_COG.1', 'EMP_COG.1')	1	[1.58, 3.59, 1.95, 2.32, 2.33, 4.45]
1000	('cp.1', 'cp.1', 'CP.1', 'INS.1', 'TEMP_FOC.1', 'WARMTH.1')	1	[1.58, 1.21, 1.11, 3.07, 1.64, 4.34]
1001	('cp.1', 'CP.1', 'LAB_NEG.1', 'temp_foc.1', 'warmth.1', 'STRESS_PERC.1')	1	[1.58, 1.21, 2.21, 4.64, 4.29, 3.25]
1002	('cp.1', 'cp.1', 'WARMTH.1', 'cp.1', 'emp_af.1')	1	[1.65, 1.25, 3.25, 1.05, 2.33]
1003	('cp.1', 'CP.1', 'TEMP_INHIB.1', 'conflict.1', 'REG.1', 'OVERREACT.1')	1	[1.65, 1.25, 3.73, 2.32, 3.75, 2.12]
1004	('cp.1', 'CP.1', 'temp_inhib.1', 'stress_perc.1', 'support_i.1', 'laxness.1')	1	[1.65, 1.25, 3.73, 2.12, 3.53, 1.38]
1005	('cp.1', 'CP.1', 'temp_inhib.1', 'STRESS_PERC.1', 'ins.1', 'SUPPORT_I.1')	1	[1.65, 1.25, 3.73, 2.12, 3.93, 3.93]
1006	('cp.1', 'CP.1', 'TEMP_INHIB.1', 'conflict.1', 'REG.1', 'overreact.1')	1	[1.65, 1.25, 3.73, 2.32, 3.75, 2.12]
1007	('CP.1', 'gd.1', 'cp.1', 'PHQ_DEP', 'WARMTH.1', 'cp.1')	1	[1.65, 4.25, 2.05, 1.33, 3.5, 1.74]
1008	('cp.1', 'CP.1', 'temp_inhib.1', 'stress_perc.1', 'SUPPORT_I.1', 'phq_ans.1')	1	[1.65, 1.25, 3.73, 2.12, 3.53, 2.0]
1009	('cp.1', 'cp.1', 'cp.1', 'gd.1', 'emp_af.1')	1	[1.45, 1.21, 1.05, 1.26, 2.33]
1010	('cp.1', 'cp.1', 'cp.1', 'GD.1', 'OVERREACT.1')	1	[1.45, 1.21, 1.05, 1.26, 2.38]
1011	('cp.1', 'cp.1', 'CP.1', 'TEMP_INHIB.1', 'lab_neg.1', 'CU.1')	1	[1.45, 1.21, 1.05, 3.47, 2.29, 1.2]
1012	('cp.1', 'CP.1', 'LAB_NEG.1', 'OVERREACT.1', 'TEMP_FOC.1')	1	[1.45, 1.21, 1.69, 3.12, 2.0]
1013	('CP.1', 'cp.1', 'support_e.1', 'ins.1', 'cp.1', 'temp_inhib.1')	1	[1.45, 1.95, 4.33, 2.0, 1.89, 3.94]
1014	('CP.1', 'cp.1', 'SUPPORT_E.1', 'conflict.1', 'CONFLICT.1', 'TEMP_INHIB.1')	1	[1.45, 1.95, 4.33, 2.44, 2.07, 1.94]
1015	('cp.1', 'CP.1', 'lab_neg.1', 'REG.1', 'SUPPORT_I.1')	1	[1.45, 1.21, 1.69, 4.92, 3.4]
1016	('CP.1', 'cp.1', 'SUPPORT_E.1', 'CONFLICT.1', 'LAXNESS.1')	1	[1.45, 1.95, 4.33, 2.44, 3.38]
1017	('CP.1', 'cp.1', 'SUPPORT_E.1', 'conflict.1', 'conflict.1', 'lab_neg.1')	1	[1.45, 1.95, 4.33, 2.44, 2.07, 2.03]
1018	('cp.1', 'CP.1', 'lab_neg.1', 'reg.1', 'STRESS_PAR.1', 'cp.1')	1	[1.45, 1.21, 1.69, 4.92, 2.9, 1.35]
1019	('cp.1', 'CP.1', 'LAB_NEG.1', 'overreact.1', 'TEMP_INHIB.1', 'SUPPORT_I.1')	1	[1.45, 1.21, 1.69, 3.12, 3.01, 3.27]
1020	('cp.1', 'CP.1', 'LAB_NEG.1', 'OVERREACT.1', 'temp_foc.1', 'warmth.1')	1	[1.45, 1.21, 1.69, 3.12, 2.0, 4.41]
1021	('CP.1', 'cp.1', 'support_e.1', 'ins.1', 'cp.1', 'TEMP_INHIB.1')	1	[1.45, 1.95, 4.33, 2.0, 1.89, 3.94]
1022	('CP.1', 'cp.1', 'support_e.1', 'INS.1', 'SUPPORT_E.1', 'PHQ_ANS.1')	1	[1.45, 1.95, 4.33, 2.0, 2.47, 3.33]
1023	('cp.1', 'cp.1', 'WARMTH.1', 'temp_inhib.1', 'laxness.1', 'LAB_NEG.1')	1	[1.53, 1.17, 3.25, 3.41, 1.62, 1.96]
1024	('cp.1', 'cp.1', 'WARMTH.1', 'TEMP_INHIB.1', 'EMP_COG.1', 'emp_af.1')	1	[1.53, 1.17, 3.25, 3.41, 4.33, 2.33]
1025	('cp.1', 'CP.1', 'lab_neg.1', 'conflict.1', 'SUPPORT_E.1', 'STRESS_PERC.1')	1	[1.53, 1.17, 3.13, 1.39, 4.33, 1.12]
1026	('cp.1', 'CP.1', 'lab_neg.1', 'CONFLICT.1', 'REG.1', 'laxness.1')	1	[1.53, 1.17, 3.13, 1.39, 3.75, 1.62]
1027	('CP.1', 'cp.1', 'cp.1', 'lab_neg.1', 'PHQ_ANS.1', 'temp_foc.1')	1	[1.53, 2.65, 1.74, 1.79, 2.0, 4.64]
1028	('CP.1', 'cp.1', 'CP.1', 'cp.1', 'lab_neg.1', 'reg.1')	1	[1.53, 2.65, 1.74, 2.1, 2.29, 3.25]
1029	('cp.1', 'cp.1', 'WARMTH.1', 'temp_inhib.1', 'laxness.1', 'lab_neg.1')	1	[1.53, 1.17, 3.25, 3.41, 1.62, 1.96]
1030	('cp.1', 'CP.1', 'lab_neg.1', 'conflict.1', 'SUPPORT_E.1', 'stress_perc.1')	1	[1.53, 1.17, 3.13, 1.39, 4.33, 1.12]
1031	('cp.1', 'CP.1', 'lab_neg.1', 'CONFLICT.1', 'REG.1', 'LAXNESS.1')	1	[1.53, 1.17, 3.13, 1.39, 3.75, 1.62]
1032	('CP.1', 'cp.1', 'cp.1', 'lab_neg.1', 'phq_ans.1', 'temp_inhib.1')	1	[1.53, 2.65, 1.74, 1.79, 2.0, 3.69]
1033	('CP.1', 'cp.1', 'cp.1', 'LAB_NEG.1', 'OVERREACT.1', 'EMP_COG.1')	1	[1.53, 2.65, 1.74, 1.79, 3.38, 3.89]
1034	('CP.1', 'cp.1', 'cp.1', 'LAB_NEG.1', 'overreact.1', 'phq_dep')	1	[1.53, 2.65, 1.74, 1.79, 3.38, 2.0]
1035	('cp.1', 'cp.1', 'CP.1', 'ins.1', 'reg.1', 'STRESS_PAR.1')	1	[1.58, 1.26, 1.05, 2.0, 3.25, 1.8]
1036	('cp.1', 'cp.1', 'CP.1', 'INS.1', 'STRESS_PERC.1', 'TEMP_FOC.1')	1	[1.58, 1.26, 1.05, 2.0, 1.38, 1.57]
1037	('cp.1', 'CP.1', 'stress_par.1', 'REG.1', 'conflict.1', 'EMP_COG.1')	1	[1.58, 1.26, 1.9, 3.59, 1.06, 4.78]
1038	('cp.1', 'CP.1', 'STRESS_PAR.1', 'support_i.1', 'warmth.1')	1	[1.58, 1.26, 1.9, 3.0, 3.66]
1039	('cp.1', 'CP.1', 'STRESS_PAR.1', 'SUPPORT_I.1', 'SUPPORT_E.1', 'temp_foc.1')	1	[1.58, 1.26, 1.9, 3.0, 3.53, 2.78]
1040	('CP.1', 'cp.1', 'cp.1', 'CONFLICT.1', 'conflict.1', 'emp_cog.1')	1	[1.58, 2.7, 1.95, 1.06, 2.57, 3.11]
1041	('cp.1', 'cp.1', 'cp.1', 'temp_inhib.1', 'conflict.1', 'reg.1')	1	[1.58, 1.26, 1.05, 3.41, 2.26, 4.38]
1042	('cp.1', 'CP.1', 'stress_par.1', 'REG.1', 'CONFLICT.1', 'lab_neg.1')	1	[1.58, 1.26, 1.9, 3.59, 1.06, 2.55]
1043	('CP.1', 'cp.1', 'cp.1', 'CONFLICT.1', 'CONFLICT.1', 'warmth.1')	1	[1.58, 2.7, 1.95, 1.06, 2.57, 4.25]
1044	('CP.1', 'cp.1', 'CP.1', 'emp_af.1', 'cp.1', 'EMP_AF.1')	1	[1.58, 2.7, 1.95, 3.45, 2.15, 3.0]
1045	('cp.1', 'cp.1', 'CP.1', 'ins.1', 'reg.1', 'stress_par.1')	1	[1.58, 1.26, 1.05, 2.0, 3.25, 1.8]
1046	('cp.1', 'CP.1', 'STRESS_PAR.1', 'SUPPORT_I.1', 'SUPPORT_E.1', 'TEMP_FOC.1')	1	[1.58, 1.26, 1.9, 3.0, 3.53, 2.78]
1047	('cp.1', 'cp.1', 'TEMP_INHIB.1', 'cu.1', 'stress_par.1', 'emp_af.1')	1	[1.26, 1.05, 3.82, 1.6, 2.8, 2.33]
1048	('cp.1', 'CP.1', 'CONFLICT.1', 'stress_perc.1', 'lab_neg.1')	1	[1.26, 1.05, 1.44, 1.38, 1.79]
1049	('CP.1', 'cp.1', 'cp.1', 'lab_neg.1', 'lab_neg.1', 'LAB_NEG.1')	1	[1.26, 3.05, 1.74, 1.96, 1.69, 1.35]
1050	('cp.1', 'cp.1', 'temp_inhib.1', 'reg.1', 'overreact.1')	1	[1.26, 1.05, 3.82, 4.09, 1.75]
1051	('cp.1', 'CP.1', 'CONFLICT.1', 'STRESS_PERC.1', 'ins.1', 'INS.1')	1	[1.26, 1.05, 1.44, 1.38, 4.2, 1.85]
1052	('CP.1', 'cp.1', 'cp.1', 'lab_neg.1', 'LAB_NEG.1', 'WARMTH.1')	1	[1.26, 3.05, 1.74, 1.96, 1.69, 4.25]
1053	('CP.1', 'cp.1', 'CP.1', 'cu.1', 'CU.1', 'LAB_NEG.1')	1	[1.26, 3.05, 1.74, 2.93, 2.69, 2.71]
1054	('cp.1', 'CP.1', 'conflict.1', 'stress_perc.1', 'stress_par.1', 'temp_inhib.1')	1	[1.26, 1.05, 1.44, 3.12, 2.5, 3.07]
1055	('cp.1', 'CP.1', 'conflict.1', 'STRESS_PERC.1')	1	[1.26, 1.05, 1.44, 3.12]
1056	('CP.1', 'cp.1', 'cp.1', 'LAB_NEG.1', 'STRESS_PERC.1', 'gd.1')	1	[1.26, 3.05, 1.74, 1.96, 1.12, 2.42]
1057	('cp.1', 'cp.1', 'WARMTH.1', 'TEMP_INHIB.1', 'cu.1', 'emp_af.1')	1	[1.74, 1.15, 3.34, 3.57, 1.21, 2.33]
1058	('cp.1', 'CP.1', 'TEMP_INHIB.1', 'gd.1', 'stress_par.1', 'EMP_COG.1')	1	[1.74, 1.15, 3.57, 1.92, 3.3, 2.55]
1059	('cp.1', 'cp.1', 'WARMTH.1', 'temp_inhib.1', 'laxness.1', 'emp_cog.1')	1	[1.74, 1.15, 3.34, 3.57, 1.88, 4.78]
1060	('cp.1', 'CP.1', 'temp_inhib.1', 'cp.1', 'EMP_AF.1', 'CONFLICT.1')	1	[1.74, 1.15, 3.57, 1.25, 4.33, 2.01]
1061	('cp.1', 'CP.1', 'temp_inhib.1', 'CP.1', 'temp_foc.1', 'TEMP_FOC.1')	1	[1.74, 1.15, 3.57, 1.25, 2.47, 1.85]
1062	('cp.1', 'CP.1', 'temp_inhib.1', 'CP.1', 'TEMP_FOC.1', 'ins.1')	1	[1.74, 1.15, 3.57, 1.25, 2.47, 2.0]
1063	('cp.1', 'CP.1', 'temp_inhib.1', 'cp.1', 'emp_af.1', 'laxness.1')	1	[1.74, 1.15, 3.57, 1.25, 4.33, 2.38]
1064	('cp.1', 'CP.1', 'TEMP_INHIB.1', 'GD.1', 'GD.1')	1	[1.74, 1.15, 3.57, 1.92, 2.67]
1065	('cp.1', 'CP.1', 'temp_inhib.1', 'CP.1', 'temp_foc.1', 'temp_foc.1')	1	[1.74, 1.15, 3.57, 1.25, 2.47, 1.85]
1066	('cp.1', 'CP.1', 'temp_inhib.1', 'CP.1', 'TEMP_FOC.1', 'INS.1')	1	[1.74, 1.15, 3.57, 1.25, 2.47, 2.0]
1067	('CP.1', 'cp.1', 'cu.1', 'lab_neg.1', 'LAB_NEG.1', 'cp.1')	1	[1.74, 3.05, 2.93, 3.21, 2.04, 1.89]
1068	('cp.1', 'cp.1', 'temp_inhib.1', 'STRESS_PERC.1', 'phq_dep', 'GD.1')	1	[1.58, 1.21, 3.41, 1.38, 2.0, 1.09]
1069	('cp.1', 'cp.1', 'TEMP_INHIB.1', 'CU.1', 'CP.1', 'EMP_AF.1')	1	[1.58, 1.21, 3.41, 1.21, 1.17, 3.22]
1070	('cp.1', 'CP.1', 'TEMP_FOC.1', 'cp.1', 'REG.1', 'WARMTH.1')	1	[1.58, 1.21, 3.07, 1.37, 4.25, 4.34]
1071	('cp.1', 'CP.1', 'TEMP_FOC.1', 'CP.1', 'ins.1', 'temp_foc.1')	1	[1.58, 1.21, 3.07, 1.37, 3.4, 3.64]
1072	('cp.1', 'cp.1', 'TEMP_INHIB.1', 'cu.1', 'EMP_COG.1', 'warmth.1')	1	[1.58, 1.21, 3.41, 1.21, 3.45, 3.91]
1073	('cp.1', 'cp.1', 'temp_inhib.1', 'STRESS_PERC.1', 'PHQ_DEP', 'SUPPORT_E.1')	1	[1.58, 1.21, 3.41, 1.38, 2.0, 3.0]
1074	('cp.1', 'cp.1', 'TEMP_INHIB.1', 'cu.1', 'emp_cog.1', 'laxness.1')	1	[1.58, 1.21, 3.41, 1.21, 3.45, 1.25]
1075	('cp.1', 'CP.1', 'temp_foc.1', 'stress_par.1', 'lab_neg.1', 'emp_af.1')	1	[1.58, 1.21, 3.07, 2.9, 1.46, 4.33]
1076	('cp.1', 'CP.1', 'TEMP_FOC.1', 'cp.1', 'reg.1', 'phq_ans.1')	1	[1.58, 1.21, 3.07, 1.37, 4.25, 1.33]
1077	('cp.1', 'CP.1', 'TEMP_FOC.1', 'CP.1', 'ins.1', 'TEMP_FOC.1')	1	[1.58, 1.21, 3.07, 1.37, 3.4, 3.64]
1078	('cp.1', 'CP.1', 'temp_foc.1', 'stress_par.1', 'LAB_NEG.1', 'EMP_AF.1')	1	[1.58, 1.21, 3.07, 2.9, 1.46, 4.78]
1079	('CP.1', 'cp.1', 'EMP_COG.1', 'lab_neg.1', 'CONFLICT.1', 'conflict.1')	1	[1.58, 3.05, 3.11, 2.11, 1.06, 2.19]
1080	('cp.1', 'CP.1', 'TEMP_FOC.1', 'cp.1', 'REG.1', 'warmth.1')	1	[1.58, 1.21, 3.07, 1.37, 4.25, 4.34]
1081	('cp.1', 'cp.1', 'cp.1', 'CU.1', 'stress_par.1', 'reg.1')	1	[1.63, 1.21, 1.05, 1.6, 2.2, 4.01]
1082	('cp.1', 'cp.1', 'cp.1', 'CU.1', 'STRESS_PAR.1')	1	[1.63, 1.21, 1.05, 1.6, 2.2]
1083	('cp.1', 'cp.1', 'CP.1', 'temp_inhib.1', 'STRESS_PERC.1', 'stress_par.1')	1	[1.63, 1.21, 1.05, 3.47, 1.62, 2.9]
1084	('cp.1', 'CP.1', 'TEMP_INHIB.1', 'laxness.1', 'EMP_COG.1', 'cp.1')	1	[1.63, 1.21, 2.69, 2.62, 2.11, 1.55]
1085	('cp.1', 'CP.1', 'TEMP_INHIB.1', 'LAXNESS.1', 'temp_foc.1', 'SUPPORT_I.1')	1	[1.63, 1.21, 2.69, 2.62, 4.79, 4.33]
1086	('CP.1', 'gd.1', 'cp.1', 'conflict.1', 'INS.1')	1	[1.63, 3.25, 1.95, 1.06, 2.6]
1087	('CP.1', 'gd.1', 'cp.1', 'CONFLICT.1', 'STRESS_PERC.1', 'temp_foc.1')	1	[1.63, 3.25, 1.95, 1.06, 2.62, 1.28]
1088	('cp.1', 'CP.1', 'temp_inhib.1', 'LAXNESS.1', 'STRESS_PAR.1')	1	[1.63, 1.21, 2.69, 1.38, 2.3]
1089	('cp.1', 'CP.1', 'temp_inhib.1', 'LAXNESS.1', 'stress_par.1', 'GD.1')	1	[1.63, 1.21, 2.69, 1.38, 2.3, 1.89]
1090	('cp.1', 'CP.1', 'TEMP_INHIB.1', 'laxness.1', 'EMP_COG.1', 'CP.1')	1	[1.63, 1.21, 2.69, 2.62, 2.11, 1.55]
1091	('CP.1', 'gd.1', 'cp.1', 'CONFLICT.1', 'stress_perc.1', 'temp_foc.1')	1	[1.63, 3.25, 1.95, 1.06, 2.62, 4.0]
1092	('cp.1', 'cp.1', 'temp_inhib.1', 'ins.1')	1	[1.55, 1.25, 3.82, 4.65]
1093	('cp.1', 'cp.1', 'TEMP_INHIB.1', 'cp.1', 'SUPPORT_E.1', 'support_i.1')	1	[1.55, 1.25, 3.82, 1.15, 2.47, 4.07]
1094	('cp.1', 'CP.1', 'TEMP_INHIB.1', 'temp_foc.1', 'reg.1', 'EMP_AF.1')	1	[1.55, 1.25, 2.65, 4.07, 3.59, 4.33]
1095	('cp.1', 'CP.1', 'TEMP_INHIB.1', 'TEMP_FOC.1', 'CP.1', 'stress_par.1')	1	[1.55, 1.25, 2.65, 4.07, 1.35, 2.5]
1096	('CP.1', 'cp.1', 'CP.1', 'INS.1')	1	[1.55, 2.1, 1.74, 4.22]
1097	('cp.1', 'cp.1', 'TEMP_INHIB.1', 'CP.1', 'support_e.1', 'INS.1')	1	[1.56, 1.25, 3.57, 1.1, 3.53, 2.33]
1098	('cp.1', 'CP.1', 'TEMP_INHIB.1', 'temp_foc.1', 'REG.1', 'SUPPORT_I.1')	1	[1.55, 1.25, 2.65, 4.07, 3.59, 3.8]
1099	('CP.1', 'cp.1', 'CP.1', 'ins.1', 'EMP_COG.1', 'support_i.1')	1	[1.55, 2.1, 1.74, 4.22, 3.45, 2.74]
1100	('cp.1', 'CP.1', 'TEMP_INHIB.1', 'TEMP_FOC.1', 'cp.1', 'temp_inhib.1')	1	[1.55, 1.25, 2.65, 4.07, 1.35, 3.62]
1101	('CP.1', 'cp.1', 'cp.1', 'laxness.1', 'gd.1', 'reg.1')	1	[1.55, 2.1, 1.74, 2.88, 2.09, 3.92]
1102	('cp.1', 'cp.1', 'TEMP_INHIB.1', 'cp.1', 'support_e.1', 'TEMP_FOC.1')	1	[1.55, 1.25, 3.82, 1.15, 2.47, 4.42]
1103	('cp.1', 'CP.1', 'temp_inhib.1', 'TEMP_FOC.1')	1	[1.55, 1.25, 2.65, 3.57]
1104	('cp.1', 'CP.1', 'TEMP_INHIB.1', 'TEMP_FOC.1', 'CP.1', 'STRESS_PAR.1')	1	[1.55, 1.25, 2.65, 4.07, 1.35, 2.5]
1105	('CP.1', 'cp.1', 'cp.1', 'laxness.1', 'gd.1', 'REG.1')	1	[1.55, 2.1, 1.74, 2.88, 2.09, 3.92]
1106	('cp.1', 'CP.1', 'TEMP_INHIB.1', 'conflict.1', 'CP.1', 'TEMP_FOC.1')	1	[1.74, 1.21, 3.32, 1.06, 1.35, 4.21]
1107	('cp.1', 'CP.1', 'TEMP_INHIB.1', 'CONFLICT.1', 'gd.1', 'reg.1')	1	[1.74, 1.21, 3.32, 1.06, 1.59, 4.25]
1108	('cp.1', 'cp.1', 'CP.1', 'STRESS_PERC.1', 'TEMP_INHIB.1', 'laxness.1')	1	[1.74, 1.21, 1.05, 1.12, 3.47, 1.12]
1109	('cp.1', 'CP.1', 'temp_inhib.1', 'lab_neg.1', 'cu.1', 'emp_af.1')	1	[1.74, 1.21, 3.32, 2.07, 1.6, 4.33]
1110	('cp.1', 'CP.1', 'TEMP_INHIB.1', 'CONFLICT.1', 'gd.1', 'REG.1')	1	[1.74, 1.21, 3.32, 1.06, 1.59, 4.25]
1111	('CP.1', 'cp.1', 'cu.1', 'CP.1', 'reg.1', 'CU.1')	1	[1.74, 3.05, 2.93, 2.1, 4.38, 2.67]
1112	('cp.1', 'cp.1', 'CP.1', 'STRESS_PERC.1', 'temp_inhib.1', 'INS.1')	1	[1.74, 1.21, 1.05, 1.12, 3.47, 2.93]
1113	('cp.1', 'CP.1', 'TEMP_INHIB.1', 'CONFLICT.1', 'GD.1', 'LAB_NEG.1')	1	[1.74, 1.21, 3.32, 1.06, 1.59, 1.55]
1114	('cp.1', 'CP.1', 'temp_inhib.1', 'lab_neg.1', 'CU.1', 'reg.1')	1	[1.74, 1.21, 3.32, 2.07, 1.6, 3.75]
1115	('cp.1', 'cp.1', 'temp_inhib.1', 'TEMP_FOC.1', 'stress_par.1', 'GD.1')	1	[1.53, 1.25, 3.94, 3.07, 2.5, 1.25]
1116	('cp.1', 'cp.1', 'TEMP_INHIB.1', 'gd.1', 'conflict.1', 'emp_af.1')	1	[1.53, 1.25, 3.94, 1.09, 1.31, 2.33]
1117	('cp.1', 'CP.1', 'reg.1', 'TEMP_FOC.1', 'CU.1', 'emp_af.1')	1	[1.53, 1.25, 3.92, 4.14, 1.27, 3.0]
1118	('cp.1', 'CP.1', 'REG.1', 'TEMP_INHIB.1', 'SUPPORT_I.1', 'laxness.1')	1	[1.53, 1.25, 3.92, 2.69, 2.73, 1.12]
1119	('CP.1', 'cp.1', 'CONFLICT.1', 'PHQ_ANS.1', 'INS.1')	1	[1.53, 2.65, 2.44, 2.0, 4.47]
1120	('cp.1', 'cp.1', 'temp_inhib.1', 'temp_foc.1', 'conflict.1', 'TEMP_FOC.1')	1	[1.53, 1.25, 3.94, 3.07, 2.44, 1.5]
1121	('cp.1', 'CP.1', 'reg.1', 'TEMP_FOC.1', 'cu.1')	1	[1.53, 1.25, 3.92, 4.14, 1.27]
1122	('cp.1', 'CP.1', 'REG.1', 'TEMP_INHIB.1', 'support_i.1', 'support_e.1')	1	[1.53, 1.25, 3.92, 2.69, 2.73, 1.4]
1123	('cp.1', 'CP.1', 'REG.1', 'TEMP_INHIB.1', 'SUPPORT_I.1', 'LAXNESS.1')	1	[1.53, 1.25, 3.92, 2.69, 2.73, 1.12]
1124	('CP.1', 'cp.1', 'conflict.1', 'STRESS_PERC.1', 'cu.1', 'reg.1')	1	[1.53, 2.65, 2.44, 1.12, 1.47, 4.25]
1125	('cp.1', 'cp.1', 'TEMP_INHIB.1', 'GD.1', 'overreact.1', 'STRESS_PERC.1')	1	[1.53, 1.25, 3.94, 1.09, 2.12, 2.5]
1126	('cp.1', 'CP.1', 'reg.1', 'temp_foc.1', 'temp_foc.1', 'STRESS_PERC.1')	1	[1.53, 1.25, 3.92, 4.14, 2.0, 3.25]
1127	('cp.1', 'CP.1', 'REG.1', 'temp_inhib.1')	1	[1.53, 1.25, 3.92, 2.69]
1128	('CP.1', 'cp.1', 'conflict.1', 'stress_perc.1', 'TEMP_INHIB.1', 'emp_cog.1')	1	[1.53, 2.65, 2.44, 1.12, 2.44, 3.22]
1129	('cp.1', 'cp.1', 'cp.1', 'gd.1', 'lab_neg.1', 'emp_cog.1')	1	[1.74, 1.26, 1.05, 1.59, 2.09, 3.0]
1130	('cp.1', 'cp.1', 'cp.1', 'GD.1', 'conflict.1', 'reg.1')	1	[1.74, 1.26, 1.05, 1.59, 2.57, 4.01]
1131	('cp.1', 'cp.1', 'CP.1', 'TEMP_INHIB.1', 'CU.1', 'INS.1')	1	[1.74, 1.26, 1.05, 3.44, 1.4, 1.55]
1132	('cp.1', 'CP.1', 'conflict.1', 'ins.1', 'stress_par.1', 'REG.1')	1	[1.74, 1.26, 1.56, 2.19, 1.5, 4.09]
1133	('cp.1', 'CP.1', 'CONFLICT.1', 'TEMP_FOC.1', 'INS.1', 'cu.1')	1	[1.74, 1.26, 1.56, 4.5, 1.13, 1.47]
1134	('CP.1', 'cp.1', 'reg.1')	1	[1.74, 2.25, 3.09]
1135	('cp.1', 'cp.1', 'cp.1', 'gd.1', 'LAB_NEG.1')	1	[1.74, 1.26, 1.05, 1.59, 2.09]
1136	('cp.1', 'CP.1', 'conflict.1', 'ins.1', 'STRESS_PAR.1', 'WARMTH.1')	1	[1.74, 1.26, 1.56, 2.19, 1.5, 4.09]
1137	('CP.1', 'cp.1', 'REG.1', 'GD.1', 'CU.1')	1	[1.74, 2.25, 3.09, 2.75, 1.93]
1138	('cp.1', 'CP.1', 'conflict.1', 'INS.1', 'CU.1', 'stress_par.1')	1	[1.74, 1.26, 1.56, 2.19, 1.07, 3.0]
1139	('cp.1', 'CP.1', 'CONFLICT.1', 'temp_foc.1', 'LAB_NEG.1', 'TEMP_INHIB.1')	1	[1.74, 1.26, 1.56, 4.5, 1.55, 3.32]
1140	('cp.1', 'cp.1', 'CP.1', 'TEMP_INHIB.1', 'CU.1', 'ins.1')	1	[1.74, 1.26, 1.05, 3.44, 1.4, 1.55]
1141	('cp.1', 'CP.1', 'CONFLICT.1', 'temp_foc.1', 'lab_neg.1', 'stress_perc.1')	1	[1.74, 1.26, 1.56, 4.5, 1.55, 1.62]
1142	('cp.1', 'CP.1', 'CONFLICT.1', 'TEMP_FOC.1', 'INS.1', 'CU.1')	1	[1.74, 1.26, 1.56, 4.5, 1.13, 1.47]
1143	('cp.1', 'cp.1', 'WARMTH.1', 'gd.1', 'conflict.1', 'temp_inhib.1')	1	[1.37, 1.11, 3.34, 1.09, 2.76, 2.62]
1144	('cp.1', 'CP.1', 'ins.1', 'ins.1', 'CONFLICT.1', 'stress_par.1')	1	[1.37, 1.11, 4.47, 3.07, 1.06, 3.1]
1145	('cp.1', 'CP.1', 'ins.1', 'ins.1', 'conflict.1', 'INS.1')	1	[1.37, 1.11, 4.47, 3.07, 1.06, 2.07]
1146	('cp.1', 'CP.1', 'ins.1', 'INS.1', 'warmth.1', 'REG.1')	1	[1.37, 1.11, 4.47, 3.07, 4.41, 4.67]
1147	('CP.1', 'cp.1', 'conflict.1', 'stress_perc.1', 'TEMP_INHIB.1', 'lab_neg.1')	1	[1.37, 1.89, 1.54, 3.38, 2.69, 2.21]
1148	('CP.1', 'cp.1', 'CONFLICT.1', 'LAXNESS.1', 'SUPPORT_E.1', 'STRESS_PAR.1')	1	[1.37, 1.89, 1.54, 2.88, 4.73, 1.2]
1149	('CP.1', 'CP.1', 'cp.1', 'conflict.1', 'temp_foc.1', 'CONFLICT.1')	1	[1.37, 1.89, 2.7, 1.56, 3.5, 1.44]
1150	('cp.1', 'cp.1', 'WARMTH.1', 'GD.1', 'phq_dep', 'temp_foc.1')	1	[1.37, 1.11, 3.34, 1.09, 3.0, 2.93]
1151	('cp.1', 'cp.1', 'WARMTH.1', 'GD.1', 'PHQ_DEP', 'STRESS_PERC.1')	1	[1.37, 1.11, 3.34, 1.09, 3.0, 3.25]
1152	('cp.1', 'cp.1', 'WARMTH.1', 'GD.1', 'PHQ_DEP', 'stress_perc.1')	1	[1.37, 1.11, 3.34, 1.09, 3.0, 3.25]
1153	('cp.1', 'CP.1', 'ins.1', 'INS.1', 'WARMTH.1', 'cu.1')	1	[1.37, 1.11, 4.47, 3.07, 4.41, 2.47]
1154	('CP.1', 'cp.1', 'conflict.1', 'stress_perc.1', 'temp_inhib.1', 'reg.1')	1	[1.37, 1.89, 1.54, 3.38, 2.69, 4.59]
1155	('CP.1', 'cp.1', 'conflict.1', 'stress_perc.1', 'TEMP_INHIB.1', 'LAB_NEG.1')	1	[1.37, 1.89, 1.54, 3.38, 2.69, 2.21]
1156	('CP.1', 'cp.1', 'CONFLICT.1', 'laxness.1', 'gd.1', 'SUPPORT_I.1')	1	[1.37, 1.89, 1.54, 2.88, 2.17, 2.73]
1157	('CP.1', 'CP.1', 'gd.1', 'EMP_COG.1', 'REG.1', 'INS.1')	1	[1.26, 2.15, 3.92, 4.33, 3.42, 4.47]
1158	('cp.1', 'lab_neg.1', 'conflict.1', 'gd.1', 'EMP_COG.1', 'reg.1')	1	[1.26, 2.96, 1.06, 1.84, 3.45, 3.59]
1159	('cp.1', 'lab_neg.1', 'CONFLICT.1', 'WARMTH.1', 'temp_inhib.1', 'CONFLICT.1')	1	[1.26, 2.96, 1.06, 3.25, 3.32, 1.81]
1160	('CP.1', 'cp.1', 'ins.1', 'gd.1', 'cu.1', 'cp.1')	1	[1.26, 2.15, 2.0, 1.59, 1.07, 1.9]
1161	('CP.1', 'cp.1', 'ins.1', 'gd.1', 'CU.1', 'GD.1')	1	[1.26, 2.15, 2.0, 1.59, 1.07, 1.09]
1162	('CP.1', 'cp.1', 'ins.1', 'GD.1', 'support_e.1', 'SUPPORT_E.1')	1	[1.26, 2.15, 2.0, 1.59, 4.73, 3.93]
1163	('cp.1', 'lab_neg.1', 'conflict.1', 'GD.1')	1	[1.26, 2.96, 1.06, 1.84]
1164	('CP.1', 'cp.1', 'INS.1', 'lab_neg.1', 'conflict.1', 'SUPPORT_I.1')	1	[1.26, 2.15, 2.0, 2.21, 2.44, 2.73]
1165	('CP.1', 'cp.1', 'INS.1', 'LAB_NEG.1', 'phq_dep', 'WARMTH.1')	1	[1.26, 2.15, 2.0, 2.21, 2.0, 3.5]
1166	('cp.1', 'temp_inhib.1', 'STRESS_PERC.1', 'temp_inhib.1', 'CONFLICT.1', 'cu.1')	1	[1.26, 3.47, 1.38, 3.19, 1.19, 1.93]
1167	('cp.1', 'TEMP_INHIB.1', 'conflict.1', 'cp.1', 'emp_af.1')	1	[1.26, 3.47, 1.19, 1.15, 2.33]
1168	('cp.1', 'TEMP_INHIB.1', 'conflict.1', 'CP.1', 'support_e.1', 'REG.1')	1	[1.26, 3.47, 1.19, 1.15, 3.93, 3.67]
1169	('cp.1', 'TEMP_INHIB.1', 'CONFLICT.1', 'temp_foc.1', 'STRESS_PAR.1')	1	[1.26, 3.47, 1.19, 2.43, 2.8]
1170	('CP.1', 'cp.1', 'lab_neg.1', 'WARMTH.1', 'conflict.1', 'TEMP_FOC.1')	1	[1.26, 1.79, 1.82, 4.25, 2.19, 3.27]
1171	('CP.1', 'cp.1', 'LAB_NEG.1', 'laxness.1', 'gd.1', 'OVERREACT.1')	1	[1.26, 1.79, 1.82, 1.88, 2.67, 2.62]
1172	('CP.1', 'cp.1', 'LAB_NEG.1', 'LAXNESS.1', 'emp_af.1', 'LAB_NEG.1')	1	[1.26, 1.79, 1.82, 1.88, 3.0, 2.29]
1173	('CP.1', 'cp.1', 'LAB_NEG.1', 'LAXNESS.1', 'EMP_AF.1', 'temp_foc.1')	1	[1.26, 1.79, 1.82, 1.88, 3.0, 1.21]
1174	('CP.1', 'cp.1', 'lab_neg.1', 'warmth.1', 'SUPPORT_E.1', 'ins.1')	1	[1.26, 1.79, 1.82, 4.25, 2.6, 1.93]
1175	('cp.1', 'temp_inhib.1', 'STRESS_PERC.1', 'TEMP_INHIB.1', 'LAB_NEG.1', 'overreact.1')	1	[1.26, 3.47, 1.38, 3.19, 1.59, 3.0]
1176	('CP.1', 'cp.1', 'LAB_NEG.1', 'LAXNESS.1', 'emp_af.1', 'lab_neg.1')	1	[1.26, 1.79, 1.82, 1.88, 3.0, 2.29]
1177	('cp.1', 'temp_inhib.1', 'STRESS_PERC.1', 'temp_inhib.1', 'conflict.1', 'phq_dep')	1	[1.26, 3.47, 1.38, 3.19, 1.19, 1.67]
1178	('cp.1', 'TEMP_INHIB.1', 'CONFLICT.1', 'TEMP_FOC.1', 'lab_neg.1', 'support_e.1')	1	[1.26, 3.47, 1.19, 2.43, 1.21, 4.6]
1179	('CP.1', 'cp.1', 'lab_neg.1', 'WARMTH.1', 'conflict.1', 'temp_foc.1')	1	[1.26, 1.79, 1.82, 4.25, 2.19, 3.27]
1180	('CP.1', 'cp.1', 'LAB_NEG.1', 'laxness.1', 'gd.1', 'overreact.1')	1	[1.26, 1.79, 1.82, 1.88, 2.67, 2.62]
1181	('cp.1', 'TEMP_INHIB.1', 'CONFLICT.1', 'TEMP_FOC.1', 'LAB_NEG.1', 'reg.1')	1	[1.26, 3.47, 1.19, 2.43, 1.21, 3.42]
1182	('cp.1', 'cp.1', 'temp_inhib.1', 'stress_perc.1', 'REG.1')	1	[1.43, 1.12, 3.46, 1.5, 4.28]
1183	('cp.1', 'cp.1', 'TEMP_INHIB.1', 'cu.1', 'EMP_AF.1', 'emp_cog.1')	1	[1.35, 1.05, 3.41, 1.8, 2.33, 3.22]
1184	('cp.1', 'CP.1', 'cp.1', 'TEMP_INHIB.1', 'INS.1', 'TEMP_INHIB.1')	1	[1.45, 1.05, 1.21, 3.32, 2.27, 3.57]
1185	('cp.1', 'CP.1', 'CP.1', 'TEMP_INHIB.1', 'LAXNESS.1', 'gd.1')	1	[1.45, 1.05, 1.21, 2.59, 1.88, 2.25]
1186	('CP.1', 'cp.1', 'cp.1', 'cu.1', 'STRESS_PERC.1', 'ins.1')	1	[1.45, 2.05, 1.74, 1.07, 1.12, 2.0]
1187	('cp.1', 'cp.1', 'temp_inhib.1', 'stress_perc.1', 'reg.1')	1	[1.52, 1.17, 3.44, 1.45, 4.37]
1188	('cp.1', 'CP.1', 'cp.1', 'temp_inhib.1', 'STRESS_PERC.1', 'cu.1')	1	[1.45, 1.05, 1.21, 3.32, 1.5, 2.13]
1189	('cp.1', 'CP.1', 'CP.1', 'TEMP_INHIB.1', 'laxness.1', 'conflict.1')	1	[1.45, 1.05, 1.21, 2.59, 1.88, 1.19]
1190	('CP.1', 'cp.1', 'CP.1', 'lab_neg.1', 'stress_par.1', 'conflict.1')	1	[1.45, 2.05, 1.74, 2.21, 2.1, 1.06]
1191	('CP.1', 'CP.1', 'CU.1', 'gd.1', 'emp_cog.1', 'TEMP_FOC.1')	1	[1.45, 2.05, 1.91, 4.0, 3.45, 3.0]
1192	('cp.1', 'CP.1', 'CP.1', 'temp_inhib.1', 'cu.1', 'stress_par.1')	1	[1.45, 1.05, 1.21, 2.59, 1.87, 1.3]
1193	('CP.1', 'cp.1', 'cp.1', 'cu.1', 'STRESS_PERC.1', 'INS.1')	1	[1.45, 2.05, 1.74, 1.07, 1.12, 2.0]
1194	('CP.1', 'cp.1', 'cp.1', 'CU.1', 'temp_inhib.1', 'TEMP_FOC.1')	1	[1.45, 2.05, 1.74, 1.07, 3.44, 2.93]
1195	('cp.1', 'CP.1', 'CP.1', 'TEMP_INHIB.1', 'laxness.1', 'CONFLICT.1')	1	[1.45, 1.05, 1.21, 2.59, 1.88, 1.19]
1196	('CP.1', 'cp.1', 'CP.1', 'lab_neg.1', 'STRESS_PAR.1')	1	[1.45, 2.05, 1.74, 2.21, 2.1]
1197	('cp.1', 'cp.1', 'cp.1', 'TEMP_INHIB.1', 'emp_af.1', 'stress_perc.1')	1	[1.74, 1.26, 1.11, 3.41, 3.45, 1.88]
1198	('cp.1', 'cp.1', 'CP.1', 'stress_par.1', 'STRESS_PERC.1', 'conflict.1')	1	[1.74, 1.26, 1.11, 2.8, 1.12, 1.94]
1199	('cp.1', 'CP.1', 'lab_neg.1', 'OVERREACT.1', 'SUPPORT_E.1', 'conflict.1')	1	[1.74, 1.26, 1.96, 2.62, 2.07, 2.32]
1200	('cp.1', 'CP.1', 'LAB_NEG.1', 'stress_perc.1', 'reg.1', 'cu.1')	1	[1.74, 1.26, 1.96, 1.88, 4.42, 1.73]
1201	('CP.1', 'cp.1', 'lab_neg.1', 'EMP_AF.1', 'reg.1', 'CONFLICT.1')	1	[1.74, 2.35, 3.05, 2.55, 3.25, 1.62]
1202	('cp.1', 'cp.1', 'cp.1', 'temp_inhib.1', 'CONFLICT.1', 'STRESS_PERC.1')	1	[1.74, 1.26, 1.11, 3.41, 1.69, 1.38]
1203	('CP.1', 'cp.1', 'lab_neg.1', 'EMP_AF.1', 'reg.1', 'conflict.1')	1	[1.74, 2.35, 3.05, 2.55, 3.25, 1.62]
1204	('cp.1', 'CP.1', 'LAB_NEG.1', 'STRESS_PERC.1', 'temp_foc.1', 'laxness.1')	1	[1.74, 1.26, 1.96, 1.88, 4.79, 1.38]
1205	('cp.1', 'cp.1', 'CP.1', 'stress_par.1', 'STRESS_PERC.1', 'CONFLICT.1')	1	[1.74, 1.26, 1.11, 2.8, 1.12, 1.94]
1206	('cp.1', 'CP.1', 'lab_neg.1', 'overreact.1', 'CONFLICT.1', 'INS.1')	1	[1.74, 1.26, 1.96, 2.62, 1.19, 1.33]
1207	('cp.1', 'CP.1', 'LAB_NEG.1', 'stress_perc.1', 'REG.1', 'STRESS_PAR.1')	1	[1.74, 1.26, 1.96, 1.88, 4.42, 1.8]
1208	('CP.1', 'cp.1', 'lab_neg.1', 'emp_af.1', 'warmth.1')	1	[1.74, 2.35, 3.05, 2.55, 4.41]
1209	('cp.1', 'CP.1', 'lab_neg.1', 'overreact.1', 'conflict.1', 'REG.1')	1	[1.74, 1.26, 1.96, 2.62, 1.19, 4.92]
1210	('CP.1', 'cp.1', 'lab_neg.1', 'EMP_AF.1', 'REG.1', 'PHQ_ANS.1')	1	[1.74, 2.35, 3.05, 2.55, 3.25, 3.33]
1211	('cp.1', 'cp.1', 'CP.1', 'TEMP_INHIB.1', 'GD.1', 'TEMP_FOC.1')	1	[1.74, 1.21, 1.05, 3.47, 1.42, 3.64]
1212	('cp.1', 'CP.1', 'STRESS_PAR.1', 'temp_foc.1', 'STRESS_PERC.1')	1	[1.74, 1.21, 2.5, 2.78, 3.38]
1213	('CP.1', 'cp.1', 'cu.1', 'CU.1')	1	[1.74, 3.15, 2.93, 2.69]
1214	('cp.1', 'cp.1', 'cp.1', 'temp_foc.1', 'SUPPORT_E.1', 'emp_cog.1')	1	[1.74, 1.21, 1.05, 3.78, 4.33, 3.45]
1215	('cp.1', 'CP.1', 'stress_par.1', 'phq_dep', 'gd.1', 'LAB_NEG.1')	1	[1.74, 1.21, 2.5, 2.67, 1.75, 1.21]
1216	('cp.1', 'CP.1', 'stress_par.1', 'PHQ_DEP', 'REG.1', 'WARMTH.1')	1	[1.74, 1.21, 2.5, 2.67, 4.25, 3.84]
1217	('cp.1', 'CP.1', 'stress_par.1', 'phq_dep', 'GD.1', 'overreact.1')	1	[1.74, 1.21, 2.5, 2.67, 1.75, 3.38]
1218	('cp.1', 'CP.1', 'STRESS_PAR.1', 'TEMP_FOC.1', 'SUPPORT_E.1', 'EMP_COG.1')	1	[1.74, 1.21, 2.5, 2.78, 4.33, 3.45]
1219	('cp.1', 'CP.1', 'STRESS_PAR.1', 'TEMP_FOC.1', 'support_e.1', 'laxness.1')	1	[1.74, 1.21, 2.5, 2.78, 4.33, 1.88]
1220	('cp.1', 'cp.1', 'cp.1', 'EMP_COG.1', 'conflict.1', 'emp_af.1')	1	[1.74, 1.26, 1.05, 3.89, 2.88, 2.33]
1221	('cp.1', 'cp.1', 'CP.1', 'warmth.1', 'STRESS_PERC.1')	1	[1.74, 1.26, 1.05, 3.3, 2.38]
1222	('cp.1', 'cp.1', 'CP.1', 'WARMTH.1', 'CONFLICT.1', 'conflict.1')	1	[1.74, 1.26, 1.05, 3.25, 1.44, 2.32]
1223	('cp.1', 'CP.1', 'TEMP_INHIB.1', 'OVERREACT.1', 'conflict.1', 'conflict.1')	1	[1.74, 1.26, 3.07, 1.88, 2.8, 1.06]
1224	('CP.1', 'cp.1', 'CU.1', 'LAXNESS.1', 'STRESS_PAR.1', 'phq_dep')	1	[1.74, 2.65, 1.91, 1.25, 3.1, 1.33]
1225	('cp.1', 'CP.1', 'TEMP_INHIB.1', 'overreact.1', 'stress_par.1', 'INS.1')	1	[1.74, 1.26, 3.07, 1.88, 1.1, 2.8]
1226	('cp.1', 'CP.1', 'TEMP_INHIB.1', 'OVERREACT.1', 'conflict.1', 'CONFLICT.1')	1	[1.74, 1.26, 3.07, 1.88, 2.8, 1.06]
1227	('cp.1', 'cp.1', 'CP.1', 'WARMTH.1', 'conflict.1', 'support_e.1')	1	[1.74, 1.26, 1.05, 3.25, 1.44, 1.93]
1228	('CP.1', 'cp.1', 'cu.1', 'WARMTH.1', 'cu.1', 'STRESS_PERC.1')	1	[1.74, 2.65, 1.91, 3.5, 1.33, 3.12]
1229	('cp.1', 'cp.1', 'CP.1', 'INS.1', 'cu.1', 'phq_ans.1')	1	[1.65, 1.25, 1.05, 1.85, 1.8, 2.67]
1230	('cp.1', 'CP.1', 'TEMP_FOC.1', 'EMP_COG.1', 'reg.1', 'gd.1')	1	[1.65, 1.25, 3.22, 3.0, 3.59, 1.09]
1231	('cp.1', 'CP.1', 'temp_foc.1', 'SUPPORT_E.1', 'conflict.1', 'LAXNESS.1')	1	[1.65, 1.25, 3.22, 3.53, 1.54, 1.88]
1232	('cp.1', 'CP.1', 'temp_foc.1', 'SUPPORT_E.1', 'CONFLICT.1', 'LAB_NEG.1')	1	[1.65, 1.25, 3.22, 3.53, 1.54, 2.29]
1233	('CP.1', 'cp.1', 'lab_neg.1', 'cp.1', 'cp.1', 'conflict.1')	1	[1.65, 2.7, 2.13, 2.5, 1.74, 1.62]
1234	('cp.1', 'cp.1', 'cp.1', 'temp_inhib.1', 'laxness.1', 'stress_perc.1')	1	[1.65, 1.25, 1.05, 3.41, 1.5, 1.62]
1235	('cp.1', 'cp.1', 'CP.1', 'INS.1', 'cu.1', 'PHQ_ANS.1')	1	[1.65, 1.25, 1.05, 1.85, 1.8, 2.67]
1236	('cp.1', 'CP.1', 'TEMP_FOC.1', 'EMP_COG.1', 'REG.1', 'laxness.1')	1	[1.65, 1.25, 3.22, 3.0, 3.59, 2.62]
1237	('cp.1', 'cp.1', 'CP.1', 'ins.1', 'STRESS_PAR.1', 'CONFLICT.1')	1	[1.65, 1.25, 1.05, 1.85, 1.7, 1.75]
1238	('cp.1', 'CP.1', 'temp_foc.1', 'SUPPORT_E.1', 'conflict.1', 'laxness.1')	1	[1.65, 1.25, 3.22, 3.53, 1.54, 1.88]
1239	('cp.1', 'CP.1', 'temp_foc.1', 'support_e.1', 'OVERREACT.1', 'ins.1')	1	[1.65, 1.25, 3.22, 3.53, 1.88, 1.93]
1240	('cp.1', 'CP.1', 'TEMP_FOC.1', 'emp_cog.1', 'stress_par.1', 'cu.1')	1	[1.65, 1.25, 3.22, 3.0, 2.2, 1.27]
1241	('cp.1', 'CP.1', 'reg.1', 'reg.1', 'LAB_NEG.1', 'support_i.1')	1	[1.45, 1.17, 3.75, 3.59, 1.9, 3.27]
1242	('cp.1', 'CP.1', 'REG.1', 'WARMTH.1', 'TEMP_INHIB.1', 'temp_foc.1')	1	[1.45, 1.17, 3.75, 3.91, 3.41, 4.21]
1243	('CP.1', 'cp.1', 'ins.1', 'PHQ_ANS.1', 'TEMP_FOC.1', 'SUPPORT_I.1')	1	[1.45, 1.74, 2.0, 1.33, 3.5, 3.93]
1244	('CP.1', 'CP.1', 'gd.1', 'SUPPORT_E.1', 'CU.1', 'STRESS_PAR.1')	1	[1.45, 1.74, 3.25, 4.33, 2.53, 1.5]
1245	('cp.1', 'cp.1', 'GD.1', 'INS.1', 'CONFLICT.1', 'SUPPORT_I.1')	1	[1.45, 1.17, 1.09, 1.07, 1.44, 1.8]
1246	('cp.1', 'CP.1', 'REG.1', 'WARMTH.1', 'temp_inhib.1', 'stress_perc.1')	1	[1.45, 1.17, 3.75, 3.91, 3.41, 2.88]
1247	('CP.1', 'cp.1', 'ins.1', 'phq_ans.1', 'LAB_NEG.1')	1	[1.45, 1.74, 2.0, 1.33, 1.75]
1248	('CP.1', 'cp.1', 'INS.1', 'conflict.1', 'REG.1', 'STRESS_PAR.1')	1	[1.45, 1.74, 2.0, 1.31, 4.25, 1.2]
1249	('CP.1', 'cp.1', 'INS.1', 'CONFLICT.1', 'conflict.1', 'LAXNESS.1')	1	[1.45, 1.74, 2.0, 1.31, 2.69, 3.25]
1250	('CP.1', 'cp.1', 'ins.1', 'PHQ_ANS.1', 'temp_foc.1')	1	[1.45, 1.74, 2.0, 1.33, 3.5]
1251	('CP.1', 'cp.1', 'ins.1', 'PHQ_ANS.1', 'TEMP_FOC.1', 'support_i.1')	1	[1.45, 1.74, 2.0, 1.33, 3.5, 3.93]
1252	('CP.1', 'CP.1', 'gd.1', 'SUPPORT_E.1', 'cu.1', 'lab_neg.1')	1	[1.45, 1.74, 3.25, 4.33, 2.53, 1.63]
1253	('cp.1', 'cp.1', 'CP.1', 'TEMP_INHIB.1', 'support_e.1', 'phq_ans.1')	1	[1.75, 1.25, 1.05, 3.19, 2.2, 1.67]
1254	('cp.1', 'CP.1', 'ins.1', 'conflict.1', 'LAB_NEG.1', 'temp_inhib.1')	1	[1.75, 1.25, 2.0, 1.19, 1.18, 4.44]
1255	('cp.1', 'CP.1', 'INS.1', 'lab_neg.1', 'OVERREACT.1', 'GD.1')	1	[1.75, 1.25, 2.0, 1.69, 2.12, 1.09]
1256	('CP.1', 'cp.1', 'ins.1', 'OVERREACT.1', 'LAB_NEG.1', 'reg.1')	1	[1.75, 2.1, 2.13, 2.12, 1.93, 3.92]
1257	('CP.1', 'cp.1', 'INS.1', 'support_e.1', 'STRESS_PERC.1', 'GD.1')	1	[1.75, 2.1, 2.13, 4.6, 2.88, 2.25]
1258	('cp.1', 'cp.1', 'cp.1', 'conflict.1', 'CU.1', 'ins.1')	1	[1.75, 1.25, 1.05, 2.88, 1.53, 2.41]
1259	('cp.1', 'CP.1', 'ins.1', 'conflict.1', 'LAB_NEG.1', 'TEMP_INHIB.1')	1	[1.75, 1.25, 2.0, 1.19, 1.18, 4.44]
1260	('cp.1', 'CP.1', 'ins.1', 'CONFLICT.1', 'INS.1', 'REG.1')	1	[1.75, 1.25, 2.0, 1.19, 1.33, 3.75]
1261	('cp.1', 'CP.1', 'INS.1', 'lab_neg.1', 'overreact.1', 'conflict.1')	1	[1.75, 1.25, 2.0, 1.69, 2.12, 1.25]
1262	('CP.1', 'cp.1', 'ins.1', 'overreact.1', 'ins.1', 'temp_foc.1')	1	[1.75, 2.1, 2.13, 2.12, 1.83, 3.43]
1263	('CP.1', 'cp.1', 'ins.1', 'OVERREACT.1', 'LAB_NEG.1', 'REG.1')	1	[1.75, 2.1, 2.13, 2.12, 1.93, 3.92]
1264	('CP.1', 'cp.1', 'INS.1', 'SUPPORT_E.1', 'LAB_NEG.1', 'gd.1')	1	[1.75, 2.1, 2.13, 4.6, 2.59, 1.84]
1265	('cp.1', 'cp.1', 'CP.1', 'temp_inhib.1', 'stress_perc.1', 'TEMP_FOC.1')	1	[1.69, 1.25, 1.05, 3.26, 1.94, 2.18]
1266	('cp.1', 'CP.1', 'INS.1', 'LAB_NEG.1', 'phq_dep', 'STRESS_PERC.1')	1	[1.75, 1.25, 2.0, 1.69, 2.0, 1.12]
1267	('CP.1', 'cp.1', 'INS.1', 'SUPPORT_E.1', 'LAB_NEG.1', 'GD.1')	1	[1.75, 2.1, 2.13, 4.6, 2.59, 1.84]
1268	('cp.1', 'cp.1', 'CP.1', 'TEMP_INHIB.1', 'support_e.1', 'PHQ_ANS.1')	1	[1.75, 1.25, 1.05, 3.19, 2.2, 1.67]
1269	('cp.1', 'CP.1', 'ins.1', 'CONFLICT.1', 'ins.1', 'reg.1')	1	[1.75, 1.25, 2.0, 1.19, 1.33, 4.09]
1270	('CP.1', 'cp.1', 'INS.1', 'SUPPORT_E.1', 'lab_neg.1', 'lab_neg.1')	1	[1.75, 2.1, 2.13, 4.6, 2.59, 2.17]
1271	('cp.1', 'CP.1', 'ins.1', 'cp.1', 'TEMP_INHIB.1', 'INS.1')	1	[1.74, 1.17, 3.4, 1.25, 3.32, 1.87]
1272	('cp.1', 'CP.1', 'INS.1', 'conflict.1', 'STRESS_PAR.1', 'PHQ_ANS.1')	1	[1.74, 1.17, 3.4, 2.38, 1.9, 1.67]
1273	('CP.1', 'gd.1', 'cu.1', 'lab_neg.1', 'reg.1', 'phq_dep')	1	[1.74, 3.31, 2.89, 2.21, 3.59, 2.33]
1274	('cp.1', 'CP.1', 'ins.1', 'CP.1', 'warmth.1', 'SUPPORT_E.1')	1	[1.74, 1.17, 3.4, 1.25, 4.09, 4.73]
1275	('cp.1', 'CP.1', 'INS.1', 'conflict.1', 'stress_par.1', 'stress_par.1')	1	[1.74, 1.17, 3.4, 2.38, 1.9, 1.3]
1276	('CP.1', 'gd.1', 'cu.1', 'lab_neg.1', 'reg.1', 'PHQ_DEP')	1	[1.74, 3.31, 2.89, 2.21, 3.59, 2.33]
1277	('cp.1', 'CP.1', 'ins.1', 'cp.1', 'temp_inhib.1', 'stress_perc.1')	1	[1.74, 1.17, 3.4, 1.25, 3.32, 2.38]
1278	('cp.1', 'CP.1', 'ins.1', 'CP.1', 'WARMTH.1', 'GD.1')	1	[1.74, 1.17, 3.44, 1.25, 4.0, 1.84]
1279	('CP.1', 'gd.1', 'cu.1', 'lab_neg.1', 'REG.1', 'STRESS_PAR.1')	1	[1.74, 3.31, 2.89, 2.21, 3.59, 2.3]
1280	('cp.1', 'cp.1', 'WARMTH.1', 'TEMP_INHIB.1', 'GD.1', 'PHQ_DEP')	1	[1.74, 1.17, 3.25, 3.32, 1.26, 3.0]
1281	('cp.1', 'CP.1', 'INS.1', 'conflict.1', 'STRESS_PAR.1', 'phq_ans.1')	1	[1.74, 1.17, 3.4, 2.38, 1.9, 1.67]
1282	('cp.1', 'cp.1', 'cp.1', 'emp_cog.1', 'support_e.1', 'emp_cog.1')	1	[1.75, 1.26, 1.05, 3.89, 4.6, 2.78]
1283	('cp.1', 'cp.1', 'CP.1', 'TEMP_INHIB.1', 'emp_cog.1', 'STRESS_PAR.1')	1	[1.75, 1.26, 1.05, 3.32, 3.0, 1.5]
1284	('cp.1', 'cp.1', 'CP.1', 'TEMP_INHIB.1', 'EMP_COG.1', 'CONFLICT.1')	1	[1.75, 1.26, 1.05, 3.32, 3.0, 1.44]
1285	('cp.1', 'CP.1', 'conflict.1', 'conflict.1', 'ins.1', 'phq_ans.1')	1	[1.75, 1.26, 1.56, 1.06, 2.53, 1.33]
1286	('cp.1', 'cp.1', 'cp.1', 'emp_cog.1', 'SUPPORT_E.1', 'temp_foc.1')	1	[1.75, 1.26, 1.05, 3.89, 4.6, 2.36]
1287	('cp.1', 'cp.1', 'CP.1', 'temp_inhib.1', 'SUPPORT_I.1', 'STRESS_PERC.1')	1	[1.75, 1.26, 1.05, 3.32, 3.8, 1.38]
1288	('cp.1', 'cp.1', 'CP.1', 'TEMP_INHIB.1', 'emp_cog.1', 'stress_par.1')	1	[1.75, 1.26, 1.05, 3.32, 3.0, 1.5]
1289	('cp.1', 'CP.1', 'conflict.1', 'CONFLICT.1', 'SUPPORT_E.1', 'lab_neg.1')	1	[1.75, 1.26, 1.56, 1.06, 3.27, 2.29]
1290	('cp.1', 'CP.1', 'CONFLICT.1', 'LAB_NEG.1', 'TEMP_INHIB.1', 'EMP_COG.1')	1	[1.75, 1.26, 1.56, 1.96, 3.19, 4.78]
1291	('CP.1', 'gd.1', 'CP.1', 'REG.1', 'phq_ans.1', 'LAB_NEG.1')	1	[1.75, 3.04, 2.05, 3.09, 1.33, 2.67]
1292	('cp.1', 'CP.1', 'conflict.1', 'CONFLICT.1', 'SUPPORT_E.1', 'LAB_NEG.1')	1	[1.75, 1.26, 1.56, 1.06, 3.27, 2.29]
1293	('cp.1', 'CP.1', 'CONFLICT.1', 'LAB_NEG.1', 'TEMP_INHIB.1', 'emp_cog.1')	1	[1.75, 1.26, 1.56, 1.96, 3.19, 4.78]
1294	('CP.1', 'gd.1', 'cp.1', 'WARMTH.1', 'cu.1', 'lab_neg.1')	1	[1.75, 3.04, 2.05, 3.5, 2.8, 1.63]
1295	('cp.1', 'cp.1', 'CP.1', 'TEMP_INHIB.1', 'OVERREACT.1', 'LAXNESS.1')	1	[1.37, 1.21, 1.05, 3.32, 3.38, 1.88]
1296	('cp.1', 'CP.1', 'conflict.1', 'emp_af.1', 'LAXNESS.1', 'OVERREACT.1')	1	[1.37, 1.21, 2.76, 3.89, 1.25, 2.62]
1297	('cp.1', 'CP.1', 'conflict.1', 'EMP_AF.1', 'lab_neg.1', 'TEMP_INHIB.1')	1	[1.37, 1.21, 2.76, 3.89, 1.96, 3.41]
1298	('cp.1', 'CP.1', 'conflict.1', 'EMP_AF.1', 'LAB_NEG.1', 'CU.1')	1	[1.37, 1.21, 2.76, 3.89, 1.96, 1.07]
1299	('CP.1', 'cp.1', 'emp_cog.1', 'INS.1', 'temp_inhib.1', 'temp_inhib.1')	1	[1.37, 1.74, 3.45, 1.73, 3.62, 3.44]
1300	('CP.1', 'cp.1', 'EMP_COG.1', 'gd.1', 'conflict.1', 'cu.1')	1	[1.37, 1.74, 3.45, 2.09, 1.19, 1.33]
1301	('CP.1', 'CP.1', 'gd.1', 'cu.1', 'CU.1', 'support_i.1')	1	[1.37, 1.74, 3.25, 2.93, 2.73, 4.73]
1302	('cp.1', 'CP.1', 'conflict.1', 'EMP_AF.1', 'lab_neg.1', 'temp_inhib.1')	1	[1.37, 1.21, 2.76, 3.89, 1.96, 3.41]
1303	('CP.1', 'cp.1', 'emp_cog.1', 'INS.1', 'temp_inhib.1', 'TEMP_INHIB.1')	1	[1.37, 1.74, 3.45, 1.73, 3.62, 3.44]
1304	('CP.1', 'cp.1', 'EMP_COG.1', 'gd.1', 'CONFLICT.1', 'STRESS_PERC.1')	1	[1.37, 1.74, 3.45, 2.09, 1.19, 1.38]
1305	('cp.1', 'cp.1', 'CP.1', 'TEMP_INHIB.1', 'OVERREACT.1', 'laxness.1')	1	[1.37, 1.21, 1.05, 3.32, 3.38, 1.88]
1306	('cp.1', 'CP.1', 'conflict.1', 'emp_af.1', 'laxness.1')	1	[1.37, 1.21, 2.76, 3.89, 1.25]
1307	('CP.1', 'cp.1', 'EMP_COG.1', 'GD.1', 'stress_perc.1', 'OVERREACT.1')	1	[1.37, 1.74, 3.45, 2.09, 2.38, 2.88]
1308	('cp.1', 'cp.1', 'TEMP_INHIB.1', 'OVERREACT.1', 'stress_perc.1')	1	[1.74, 1.17, 3.47, 3.38, 1.75]
1309	('cp.1', 'CP.1', 'cp.1', 'STRESS_PERC.1', 'EMP_AF.1', 'stress_par.1')	1	[1.74, 1.17, 1.26, 1.25, 2.11, 2.5]
1310	('CP.1', 'cu.1', 'GD.1', 'reg.1')	1	[1.74, 1.49, 1.25, 3.17]
1311	('CP.1', 'CU.1', 'conflict.1', 'reg.1', 'STRESS_PERC.1')	1	[1.74, 1.49, 2.32, 3.34, 2.62]
1312	('cp.1', 'cp.1', 'temp_inhib.1', 'SUPPORT_E.1', 'ins.1', 'STRESS_PAR.1')	1	[1.74, 1.17, 3.47, 2.47, 3.33, 1.9]
1313	('cp.1', 'CP.1', 'CP.1', 'SUPPORT_E.1', 'gd.1', 'stress_par.1')	1	[1.74, 1.17, 1.26, 4.87, 2.42, 3.1]
1314	('CP.1', 'cu.1', 'gd.1', 'LAXNESS.1', 'ins.1', 'laxness.1')	1	[1.74, 1.49, 1.25, 2.12, 2.0, 2.5]
1315	('CP.1', 'cu.1', 'GD.1', 'REG.1', 'conflict.1', 'support_i.1')	1	[1.74, 1.49, 1.25, 3.17, 3.69, 2.74]
1316	('CP.1', 'CU.1', 'conflict.1', 'reg.1', 'stress_perc.1')	1	[1.74, 1.49, 2.32, 3.34, 2.62]
1317	('cp.1', 'CP.1', 'CP.1', 'support_e.1', 'WARMTH.1', 'SUPPORT_I.1')	1	[1.74, 1.17, 1.26, 4.87, 4.09, 2.2]
1318	('cp.1', 'cp.1', 'TEMP_INHIB.1', 'OVERREACT.1', 'STRESS_PERC.1')	1	[1.74, 1.17, 3.47, 3.38, 1.75]
1319	('CP.1', 'cu.1', 'gd.1', 'laxness.1', 'SUPPORT_I.1', 'cp.1')	1	[1.74, 1.49, 1.25, 2.12, 4.47, 1.85]
1320	('cp.1', 'cp.1', 'temp_inhib.1', 'STRESS_PERC.1', 'conflict.1', 'phq_ans.1')	1	[1.58, 1.25, 3.32, 1.38, 1.94, 3.0]
1321	('cp.1', 'cp.1', 'TEMP_INHIB.1', 'cp.1', 'conflict.1', 'emp_af.1')	1	[1.58, 1.25, 3.32, 1.05, 2.88, 2.33]
1322	('cp.1', 'CP.1', 'INS.1', 'stress_par.1', 'cu.1')	1	[1.58, 1.25, 3.47, 1.3, 1.53]
1323	('CP.1', 'cp.1', 'cp.1', 'reg.1', 'conflict.1', 'PHQ_ANS.1')	1	[1.58, 2.65, 1.85, 3.85, 2.32, 2.0]
1324	('CP.1', 'cp.1', 'CP.1', 'CU.1', 'INS.1', 'phq_dep')	1	[1.58, 2.65, 1.85, 1.33, 4.22, 2.67]
1325	('cp.1', 'CP.1', 'ins.1', 'conflict.1', 'SUPPORT_I.1', 'WARMTH.1')	1	[1.58, 1.25, 3.47, 2.82, 2.73, 3.91]
1326	('CP.1', 'cp.1', 'CP.1', 'cu.1', 'emp_cog.1', 'conflict.1')	1	[1.58, 2.65, 1.85, 1.33, 3.45, 1.94]
1327	('cp.1', 'cp.1', 'temp_inhib.1', 'STRESS_PERC.1', 'CONFLICT.1', 'lab_neg.1')	1	[1.58, 1.25, 3.32, 1.38, 1.94, 2.87]
1328	('cp.1', 'CP.1', 'INS.1', 'stress_par.1', 'CU.1')	1	[1.58, 1.25, 3.47, 1.3, 1.53]
1329	('CP.1', 'cp.1', 'cp.1', 'REG.1', 'EMP_COG.1', 'SUPPORT_E.1')	1	[1.58, 2.65, 1.85, 3.85, 4.45, 4.33]
1330	('CP.1', 'cp.1', 'cp.1', 'REG.1', 'emp_cog.1', 'gd.1')	1	[1.58, 2.65, 1.85, 3.85, 4.45, 1.42]
1331	('CP.1', 'cp.1', 'cp.1', 'reg.1', 'conflict.1', 'phq_ans.1')	1	[1.58, 2.65, 1.85, 3.85, 2.32, 2.0]
1332	('cp.1', 'cp.1', 'lab_neg.1', 'ins.1', 'conflict.1', 'emp_af.1')	1	[1.55, 1.26, 1.46, 2.47, 2.69, 2.33]
1333	('cp.1', 'cp.1', 'lab_neg.1', 'INS.1', 'ins.1')	1	[1.55, 1.26, 1.46, 2.47, 2.73]
1334	('cp.1', 'cp.1', 'LAB_NEG.1', 'TEMP_INHIB.1', 'reg.1', 'INS.1')	1	[1.55, 1.26, 1.46, 3.32, 4.74, 2.27]
1335	('cp.1', 'CP.1', 'TEMP_INHIB.1', 'temp_foc.1', 'reg.1', 'temp_inhib.1')	1	[1.55, 1.26, 2.94, 4.21, 3.92, 3.44]
1336	('CP.1', 'cp.1', 'cp.1', 'support_i.1', 'ins.1', 'STRESS_PERC.1')	1	[1.55, 2.65, 1.85, 4.33, 1.56, 3.0]
1337	('CP.1', 'cp.1', 'cp.1', 'SUPPORT_I.1', 'conflict.1', 'gd.1')	1	[1.55, 2.65, 1.85, 4.33, 1.54, 2.09]
1338	('cp.1', 'cp.1', 'lab_neg.1', 'ins.1', 'CONFLICT.1')	1	[1.55, 1.26, 1.46, 2.47, 2.69]
1339	('cp.1', 'cp.1', 'LAB_NEG.1', 'temp_inhib.1', 'STRESS_PERC.1', 'laxness.1')	1	[1.55, 1.26, 1.46, 3.32, 1.38, 2.38]
1340	('cp.1', 'cp.1', 'LAB_NEG.1', 'TEMP_INHIB.1', 'REG.1', 'warmth.1')	1	[1.55, 1.26, 1.46, 3.32, 4.74, 4.59]
1341	('cp.1', 'CP.1', 'temp_inhib.1', 'stress_par.1', 'gd.1', 'temp_foc.1')	1	[1.55, 1.26, 2.94, 3.1, 1.09, 2.7]
1342	('cp.1', 'CP.1', 'TEMP_INHIB.1', 'temp_foc.1', 'REG.1', 'SUPPORT_E.1')	1	[1.55, 1.26, 2.94, 4.21, 3.92, 2.07]
1343	('cp.1', 'CP.1', 'TEMP_INHIB.1', 'TEMP_FOC.1', 'conflict.1', 'laxness.1')	1	[1.55, 1.26, 2.94, 4.21, 2.63, 1.88]
1344	('cp.1', 'CP.1', 'temp_inhib.1', 'stress_par.1', 'GD.1', 'REG.1')	1	[1.55, 1.26, 2.94, 3.1, 1.09, 4.75]
1345	('CP.1', 'cp.1', 'cp.1', 'support_i.1', 'ins.1', 'stress_perc.1')	1	[1.55, 2.65, 1.85, 4.33, 1.56, 3.0]
1346	('CP.1', 'cp.1', 'cp.1', 'SUPPORT_I.1', 'CONFLICT.1', 'STRESS_PERC.1')	1	[1.55, 2.65, 1.85, 4.33, 1.54, 1.12]
1347	('cp.1', 'cp.1', 'temp_inhib.1', 'STRESS_PERC.1', 'cu.1', 'phq_ans.1')	1	[1.74, 1.26, 3.41, 1.38, 2.13, 3.33]
1348	('cp.1', 'cp.1', 'TEMP_INHIB.1', 'CP.1', 'LAB_NEG.1', 'INS.1')	1	[1.74, 1.26, 3.41, 1.15, 1.25, 2.2]
1349	('cp.1', 'CP.1', 'lab_neg.1', 'LAB_NEG.1', 'LAB_NEG.1', 'SUPPORT_E.1')	1	[1.74, 1.26, 1.96, 1.13, 1.35, 4.87]
1350	('cp.1', 'CP.1', 'LAB_NEG.1', 'stress_perc.1', 'temp_foc.1', 'ins.1')	1	[1.74, 1.26, 1.96, 1.88, 4.79, 3.07]
1351	('cp.1', 'CP.1', 'LAB_NEG.1', 'STRESS_PERC.1', 'temp_foc.1')	1	[1.74, 1.26, 1.96, 1.88, 1.21]
1352	('CP.1', 'cp.1', 'cu.1', 'reg.1')	1	[1.74, 2.65, 1.33, 3.25]
1353	('CP.1', 'cp.1', 'CU.1', 'INS.1')	1	[1.74, 2.65, 1.33, 4.6]
1354	('cp.1', 'CP.1', 'lab_neg.1', 'LAB_NEG.1', 'lab_neg.1', 'TEMP_INHIB.1')	1	[1.74, 1.26, 1.96, 1.13, 1.35, 4.07]
1355	('cp.1', 'CP.1', 'LAB_NEG.1', 'stress_perc.1', 'temp_foc.1', 'INS.1')	1	[1.74, 1.26, 1.96, 1.88, 4.79, 3.07]
1356	('cp.1', 'cp.1', 'TEMP_INHIB.1', 'CP.1', 'lab_neg.1')	1	[1.74, 1.26, 3.41, 1.15, 1.25]
1357	('cp.1', 'CP.1', 'lab_neg.1', 'LAB_NEG.1', 'LAB_NEG.1', 'support_e.1')	1	[1.74, 1.26, 1.96, 1.13, 1.35, 4.87]
1358	('CP.1', 'cp.1', 'CU.1', 'ins.1', 'lab_neg.1', 'WARMTH.1')	1	[1.74, 2.65, 1.33, 4.6, 1.63, 4.25]
1359	('CP.1', 'cp.1', 'CU.1', 'ins.1', 'lab_neg.1', 'warmth.1')	1	[1.74, 2.65, 1.33, 4.6, 1.63, 4.25]
1360	('cp.1', 'cp.1', 'temp_inhib.1', 'STRESS_PERC.1', 'ins.1', 'EMP_COG.1')	1	[1.65, 1.25, 3.41, 1.38, 4.65, 1.67]
1361	('cp.1', 'cp.1', 'TEMP_INHIB.1', 'cp.1', 'emp_cog.1', 'PHQ_ANS.1')	1	[1.65, 1.25, 3.41, 1.05, 3.45, 2.0]
1362	('cp.1', 'cp.1', 'TEMP_INHIB.1', 'CP.1', 'stress_par.1', 'CONFLICT.1')	1	[1.65, 1.25, 3.41, 1.05, 2.5, 1.44]
1363	('cp.1', 'CP.1', 'GD.1', 'ins.1', 'support_e.1', 'TEMP_FOC.1')	1	[1.65, 1.25, 1.09, 3.6, 3.53, 3.78]
1364	('cp.1', 'CP.1', 'gd.1', 'laxness.1', 'conflict.1', 'STRESS_PERC.1')	1	[1.65, 1.25, 1.09, 2.88, 1.06, 2.5]
1365	('cp.1', 'CP.1', 'gd.1', 'laxness.1', 'CONFLICT.1', 'stress_perc.1')	1	[1.65, 1.25, 1.09, 2.88, 1.06, 3.38]
1366	('cp.1', 'CP.1', 'gd.1', 'LAXNESS.1', 'EMP_AF.1', 'PHQ_DEP')	1	[1.65, 1.25, 1.09, 2.88, 4.33, 2.0]
1367	('cp.1', 'CP.1', 'GD.1', 'INS.1', 'emp_cog.1')	1	[1.65, 1.25, 1.09, 3.6, 2.55]
1368	('CP.1', 'cu.1', 'LAB_NEG.1', 'laxness.1', 'emp_af.1', 'LAXNESS.1')	1	[1.65, 2.93, 2.04, 2.12, 3.45, 1.62]
1369	('cp.1', 'CP.1', 'GD.1', 'ins.1', 'SUPPORT_E.1', 'gd.1')	1	[1.65, 1.25, 1.09, 3.6, 3.53, 2.09]
1370	('CP.1', 'cu.1', 'lab_neg.1', 'WARMTH.1', 'conflict.1', 'LAB_NEG.1')	1	[1.65, 2.93, 2.04, 4.25, 2.69, 1.55]
1371	('CP.1', 'cp.1', 'gd.1', 'CU.1', 'reg.1')	1	[1.74, 2.65, 4.0, 1.2, 2.92]
1372	('cp.1', 'CP.1', 'stress_par.1', 'cp.1', 'WARMTH.1', 'lab_neg.1')	1	[1.74, 1.25, 3.1, 1.53, 4.25, 2.63]
1373	('CP.1', 'cp.1', 'gd.1', 'CU.1', 'REG.1', 'STRESS_PAR.1')	1	[1.74, 2.65, 4.0, 1.2, 2.92, 3.23]
1374	('cp.1', 'CP.1', 'stress_par.1', 'CP.1', 'SUPPORT_E.1', 'temp_inhib.1')	1	[1.74, 1.25, 3.1, 1.53, 2.47, 3.44]
1375	('cp.1', 'CP.1', 'STRESS_PAR.1', 'STRESS_PAR.1', 'SUPPORT_I.1')	1	[1.74, 1.25, 3.1, 3.5, 4.2]
1376	('cp.1', 'CP.1', 'stress_par.1', 'cp.1', 'warmth.1', 'TEMP_FOC.1')	1	[1.74, 1.25, 3.1, 1.53, 4.25, 1.79]
1377	('CP.1', 'cp.1', 'gd.1', 'cu.1', 'lab_neg.1', 'REG.1')	1	[1.68, 2.85, 3.96, 1.27, 2.33, 4.25]
1378	('cp.1', 'cp.1', 'cp.1', 'stress_par.1', 'TEMP_INHIB.1', 'emp_af.1')	1	[1.58, 1.25, 1.05, 2.8, 3.32, 2.33]
1379	('cp.1', 'cp.1', 'CP.1', 'conflict.1', 'temp_inhib.1', 'STRESS_PERC.1')	1	[1.58, 1.25, 1.05, 1.56, 3.47, 1.38]
1380	('cp.1', 'cp.1', 'CP.1', 'CONFLICT.1', 'conflict.1', 'LAB_NEG.1')	1	[1.58, 1.25, 1.05, 1.56, 2.88, 1.96]
1381	('cp.1', 'CP.1', 'ins.1', 'reg.1', 'overreact.1', 'emp_cog.1')	1	[1.58, 1.25, 3.47, 3.75, 2.5, 3.89]
1382	('cp.1', 'CP.1', 'ins.1', 'REG.1', 'SUPPORT_I.1', 'stress_par.1')	1	[1.58, 1.25, 3.47, 3.75, 2.73, 1.1]
1383	('cp.1', 'CP.1', 'INS.1', 'stress_par.1', 'warmth.1')	1	[1.58, 1.25, 3.47, 1.3, 4.59]
1384	('CP.1', 'cp.1', 'conflict.1', 'reg.1', 'TEMP_FOC.1', 'lab_neg.1')	1	[1.58, 2.1, 2.44, 3.59, 1.55, 2.04]
1385	('cp.1', 'cp.1', 'cp.1', 'stress_par.1', 'temp_inhib.1', 'stress_par.1')	1	[1.58, 1.25, 1.05, 2.8, 3.32, 1.2]
1386	('cp.1', 'cp.1', 'CP.1', 'CONFLICT.1', 'conflict.1', 'lab_neg.1')	1	[1.58, 1.25, 1.05, 1.56, 2.88, 1.96]
1387	('cp.1', 'CP.1', 'ins.1', 'REG.1', 'SUPPORT_I.1', 'STRESS_PAR.1')	1	[1.58, 1.25, 3.47, 3.75, 2.73, 1.1]
1388	('cp.1', 'CP.1', 'INS.1', 'stress_par.1', 'WARMTH.1', 'PHQ_DEP')	1	[1.58, 1.25, 3.47, 1.3, 4.59, 2.67]
1389	('CP.1', 'cp.1', 'conflict.1', 'reg.1', 'TEMP_FOC.1', 'LAB_NEG.1')	1	[1.58, 2.1, 2.44, 3.59, 1.55, 2.04]
1390	('CP.1', 'CP.1', 'REG.1', 'gd.1', 'SUPPORT_I.1', 'CU.1')	1	[1.58, 2.1, 3.25, 3.09, 3.53, 2.8]
1391	('cp.1', 'CP.1', 'INS.1', 'stress_par.1', 'WARMTH.1', 'phq_dep')	1	[1.58, 1.25, 3.47, 1.3, 4.59, 2.67]
1392	('CP.1', 'cp.1', 'conflict.1', 'REG.1', 'cp.1', 'lab_neg.1')	1	[1.58, 2.1, 2.44, 3.59, 2.05, 1.99]
1393	('cp.1', 'cp.1', 'temp_inhib.1', 'PHQ_ANS.1', 'LAB_NEG.1', 'STRESS_PAR.1')	1	[1.63, 1.17, 3.41, 2.0, 2.12, 1.7]
1394	('cp.1', 'cp.1', 'TEMP_INHIB.1', 'overreact.1', 'gd.1', 'ins.1')	1	[1.63, 1.17, 3.41, 3.38, 2.17, 1.07]
1395	('cp.1', 'CP.1', 'conflict.1', 'cp.1', 'TEMP_INHIB.1', 'INS.1')	1	[1.63, 1.17, 2.44, 1.26, 3.44, 2.27]
1396	('CP.1', 'cp.1', 'conflict.1', 'reg.1', 'cp.1')	1	[1.63, 2.75, 1.06, 4.83, 1.75]
1397	('CP.1', 'cp.1', 'CONFLICT.1', 'phq_dep', 'cp.1', 'lab_neg.1')	1	[1.63, 2.75, 1.06, 2.67, 1.74, 2.04]
1398	('cp.1', 'cp.1', 'temp_inhib.1', 'PHQ_ANS.1', 'lab_neg.1', 'STRESS_PERC.1')	1	[1.63, 1.17, 3.41, 2.0, 2.12, 2.12]
1399	('cp.1', 'CP.1', 'conflict.1', 'CP.1', 'WARMTH.1', 'EMP_COG.1')	1	[1.63, 1.17, 2.44, 1.26, 4.09, 3.0]
1400	('cp.1', 'CP.1', 'CONFLICT.1', 'temp_inhib.1', 'cu.1', 'stress_perc.1')	1	[1.63, 1.17, 2.44, 4.19, 2.0, 1.75]
1401	('CP.1', 'cp.1', 'CONFLICT.1', 'PHQ_DEP', 'PHQ_DEP', 'cp.1')	1	[1.63, 2.75, 1.06, 2.67, 3.33, 1.9]
1402	('cp.1', 'cp.1', 'temp_inhib.1', 'PHQ_ANS.1', 'lab_neg.1', 'stress_perc.1')	1	[1.63, 1.17, 3.41, 2.0, 2.12, 2.12]
1403	('cp.1', 'CP.1', 'conflict.1', 'cp.1', 'temp_inhib.1', 'GD.1')	1	[1.63, 1.17, 2.44, 1.26, 3.44, 1.09]
1404	('cp.1', 'cp.1', 'TEMP_INHIB.1', 'OVERREACT.1', 'SUPPORT_I.1')	1	[1.63, 1.17, 3.41, 3.38, 4.87]
1405	('cp.1', 'cp.1', 'lab_neg.1', 'conflict.1', 'EMP_COG.1', 'ins.1')	1	[1.45, 1.25, 1.37, 1.81, 4.33, 1.07]
1406	('cp.1', 'cp.1', 'LAB_NEG.1', 'lab_neg.1', 'temp_inhib.1', 'STRESS_PERC.1')	1	[1.45, 1.25, 1.37, 2.59, 3.32, 1.25]
1407	('cp.1', 'CP.1', 'TEMP_INHIB.1', 'gd.1', 'GD.1', 'lab_neg.1')	1	[1.45, 1.25, 2.65, 1.92, 1.42, 2.37]
1408	('cp.1', 'CP.1', 'TEMP_INHIB.1', 'GD.1', 'REG.1')	1	[1.45, 1.25, 2.65, 1.92, 4.67]
1409	('CP.1', 'cp.1', 'conflict.1', 'cp.1', 'TEMP_FOC.1', 'cp.1')	1	[1.45, 2.15, 2.44, 1.74, 3.07, 1.53]
1410	('CP.1', 'cp.1', 'conflict.1', 'CP.1', 'emp_cog.1', 'cu.1')	1	[1.45, 2.15, 2.44, 1.74, 3.89, 1.2]
1411	('cp.1', 'CP.1', 'TEMP_INHIB.1', 'gd.1', 'gd.1', 'gd.1')	1	[1.45, 1.25, 2.65, 1.92, 1.42, 1.25]
1412	('CP.1', 'CP.1', 'gd.1', 'SUPPORT_E.1', 'emp_cog.1', 'stress_par.1')	1	[1.45, 2.15, 3.09, 4.87, 3.0, 2.2]
1413	('CP.1', 'cp.1', 'conflict.1', 'cp.1', 'TEMP_FOC.1', 'CP.1')	1	[1.45, 2.15, 2.44, 1.74, 3.07, 1.53]
1414	('cp.1', 'cp.1', 'lab_neg.1', 'CONFLICT.1')	1	[1.45, 1.25, 1.37, 1.81]
1415	('cp.1', 'CP.1', 'TEMP_INHIB.1', 'gd.1', 'GD.1', 'LAB_NEG.1')	1	[1.45, 1.25, 2.65, 1.92, 1.42, 2.37]
1416	('CP.1', 'cp.1', 'conflict.1', 'cp.1', 'temp_foc.1', 'phq_ans.1')	1	[1.45, 2.15, 2.44, 1.74, 3.07, 2.67]
1417	('CP.1', 'cp.1', 'conflict.1', 'CP.1', 'emp_cog.1', 'CU.1')	1	[1.45, 2.15, 2.44, 1.74, 3.89, 1.2]
1418	('cp.1', 'cp.1', 'TEMP_INHIB.1', 'WARMTH.1', 'GD.1', 'LAXNESS.1')	1	[1.63, 1.17, 3.47, 4.75, 2.09, 2.62]
1419	('cp.1', 'CP.1', 'temp_inhib.1', 'emp_af.1', 'LAB_NEG.1', 'CONFLICT.1')	1	[1.63, 1.17, 3.57, 3.45, 1.71, 2.19]
1420	('cp.1', 'CP.1', 'TEMP_INHIB.1', 'temp_foc.1', 'conflict.1', 'emp_af.1')	1	[1.63, 1.17, 3.57, 4.07, 1.06, 4.78]
1421	('cp.1', 'CP.1', 'TEMP_INHIB.1', 'temp_foc.1', 'CONFLICT.1', 'temp_foc.1')	1	[1.63, 1.17, 3.57, 4.07, 1.06, 2.64]
1422	('cp.1', 'CP.1', 'TEMP_INHIB.1', 'TEMP_FOC.1', 'ins.1', 'stress_perc.1')	1	[1.63, 1.17, 3.57, 4.07, 2.67, 1.88]
1423	('CP.1', 'cp.1', 'conflict.1', 'reg.1', 'temp_foc.1', 'phq_dep')	1	[1.63, 2.1, 1.81, 4.09, 4.36, 2.0]
1424	('CP.1', 'CP.1', 'gd.1', 'reg.1', 'conflict.1', 'INS.1')	1	[1.63, 2.1, 3.09, 3.92, 3.57, 4.47]
1425	('cp.1', 'cp.1', 'temp_inhib.1', 'WARMTH.1', 'STRESS_PAR.1', 'REG.1')	1	[1.63, 1.17, 3.47, 3.5, 2.9, 4.59]
1426	('cp.1', 'CP.1', 'temp_inhib.1', 'emp_af.1', 'lab_neg.1', 'temp_inhib.1')	1	[1.63, 1.17, 3.57, 3.45, 1.71, 3.14]
1427	('CP.1', 'cp.1', 'CONFLICT.1', 'STRESS_PAR.1', 'stress_par.1', 'emp_cog.1')	1	[1.63, 2.1, 1.81, 1.1, 1.5, 3.0]
1428	('cp.1', 'CP.1', 'temp_inhib.1', 'EMP_AF.1', 'EMP_COG.1', 'lab_neg.1')	1	[1.63, 1.17, 3.57, 3.45, 2.11, 2.63]
1429	('CP.1', 'cp.1', 'conflict.1', 'reg.1', 'temp_foc.1', 'PHQ_DEP')	1	[1.63, 2.1, 1.81, 4.09, 4.36, 2.0]
1430	('cp.1', 'CP.1', 'TEMP_INHIB.1', 'temp_foc.1', 'CONFLICT.1', 'TEMP_FOC.1')	1	[1.63, 1.17, 3.57, 4.07, 1.06, 2.64]
1431	('cp.1', 'cp.1', 'cp.1', 'conflict.1', 'overreact.1', 'emp_af.1')	1	[1.55, 1.25, 1.05, 2.82, 3.38, 2.33]
1432	('cp.1', 'cp.1', 'CP.1', 'INS.1', 'lab_neg.1', 'WARMTH.1')	1	[1.55, 1.25, 1.05, 2.27, 3.13, 3.25]
1433	('cp.1', 'CP.1', 'STRESS_PAR.1', 'cu.1', 'phq_dep', 'LAXNESS.1')	1	[1.55, 1.25, 1.9, 1.07, 2.67, 1.88]
1434	('CP.1', 'gd.1', 'CP.1', 'cp.1', 'REG.1', 'conflict.1')	1	[1.55, 4.0, 1.74, 2.65, 3.59, 1.06]
1435	('cp.1', 'CP.1', 'stress_par.1', 'SUPPORT_I.1', 'SUPPORT_I.1', 'gd.1')	1	[1.55, 1.25, 1.9, 2.73, 3.0, 1.92]
1436	('CP.1', 'gd.1', 'CP.1', 'cp.1', 'reg.1', 'phq_ans.1')	1	[1.55, 4.0, 1.74, 2.65, 3.59, 1.33]
1437	('cp.1', 'CP.1', 'stress_par.1', 'SUPPORT_I.1', 'SUPPORT_I.1', 'GD.1')	1	[1.55, 1.25, 1.9, 2.73, 3.0, 1.92]
1438	('cp.1', 'CP.1', 'STRESS_PAR.1', 'cu.1', 'phq_dep', 'laxness.1')	1	[1.55, 1.25, 1.9, 1.07, 2.67, 1.88]
1439	('cp.1', 'CP.1', 'STRESS_PAR.1', 'CU.1', 'LAB_NEG.1', 'TEMP_FOC.1')	1	[1.55, 1.25, 1.9, 1.07, 1.87, 2.21]
1440	('CP.1', 'gd.1', 'cp.1', 'TEMP_FOC.1', 'cu.1', 'SUPPORT_I.1')	1	[1.55, 4.0, 1.74, 2.78, 2.27, 4.33]
1441	('cp.1', 'cp.1', 'CP.1', 'ins.1', 'OVERREACT.1', 'support_e.1')	1	[1.55, 1.25, 1.05, 2.27, 2.12, 2.2]
1442	('cp.1', 'LAB_NEG.1', 'temp_inhib.1', 'STRESS_PERC.1', 'temp_inhib.1', 'REG.1')	1	[1.25, 1.37, 3.32, 1.25, 3.07, 3.67]
1443	('cp.1', 'LAB_NEG.1', 'TEMP_INHIB.1', 'phq_ans.1', 'conflict.1', 'GD.1')	1	[1.25, 1.37, 3.32, 3.33, 2.88, 1.25]
1444	('CP.1', 'cp.1', 'ins.1', 'conflict.1', 'stress_par.1', 'gd.1')	1	[1.25, 1.74, 2.0, 1.56, 2.6, 2.09]
1445	('CP.1', 'cp.1', 'INS.1', 'lab_neg.1', 'emp_cog.1', 'temp_inhib.1')	1	[1.25, 1.74, 2.0, 1.69, 3.45, 3.14]
1446	('CP.1', 'CP.1', 'cp.1', 'cu.1', 'CU.1', 'OVERREACT.1')	1	[1.25, 1.74, 3.15, 2.93, 2.75, 2.38]
1447	('cp.1', 'LAB_NEG.1', 'temp_inhib.1', 'STRESS_PERC.1', 'TEMP_INHIB.1', 'cp.1')	1	[1.25, 1.37, 3.32, 1.25, 3.07, 1.15]
1448	('CP.1', 'cp.1', 'ins.1', 'CONFLICT.1', 'cp.1', 'PHQ_DEP')	1	[1.25, 1.74, 2.0, 1.56, 1.35, 1.33]
1449	('CP.1', 'cp.1', 'INS.1', 'lab_neg.1', 'EMP_COG.1', 'SUPPORT_I.1')	1	[1.25, 1.74, 2.0, 1.69, 3.45, 4.07]
1450	('CP.1', 'cp.1', 'INS.1', 'LAB_NEG.1', 'stress_par.1', 'OVERREACT.1')	1	[1.25, 1.74, 2.0, 1.69, 1.9, 2.88]
1451	('CP.1', 'CP.1', 'cp.1', 'cu.1', 'CU.1', 'overreact.1')	1	[1.25, 1.74, 3.15, 2.93, 2.75, 2.38]
1452	('cp.1', 'lab_neg.1', 'temp_inhib.1')	1	[1.25, 1.37, 2.94]
1453	('cp.1', 'LAB_NEG.1', 'temp_inhib.1', 'STRESS_PERC.1', 'TEMP_INHIB.1', 'CP.1')	1	[1.25, 1.37, 3.32, 1.25, 3.07, 1.15]
1454	('cp.1', 'cp.1', 'CP.1', 'ins.1', 'reg.1', 'SUPPORT_E.1')	1	[1.45, 1.25, 1.05, 1.85, 3.25, 4.87]
1455	('cp.1', 'CP.1', 'REG.1', 'lab_neg.1', 'OVERREACT.1', 'TEMP_INHIB.1')	1	[1.45, 1.25, 3.59, 2.46, 2.62, 2.32]
1456	('CP.1', 'cp.1', 'cp.1', 'CONFLICT.1', 'support_e.1', 'TEMP_INHIB.1')	1	[1.45, 2.65, 1.74, 1.31, 2.6, 3.94]
1457	('cp.1', 'cp.1', 'cp.1', 'emp_cog.1', 'SUPPORT_E.1', 'STRESS_PERC.1')	1	[1.45, 1.25, 1.05, 4.33, 4.33, 2.62]
1458	('cp.1', 'cp.1', 'cp.1', 'EMP_COG.1', 'reg.1')	1	[1.45, 1.25, 1.05, 4.33, 3.67]
1459	('cp.1', 'cp.1', 'CP.1', 'INS.1', 'lab_neg.1', 'emp_cog.1')	1	[1.45, 1.25, 1.05, 1.85, 2.96, 4.78]
1460	('cp.1', 'CP.1', 'REG.1', 'lab_neg.1', 'overreact.1', 'TEMP_INHIB.1')	1	[1.45, 1.25, 3.59, 2.46, 2.62, 2.62]
1461	('CP.1', 'cp.1', 'cp.1', 'conflict.1', 'lab_neg.1', 'LAB_NEG.1')	1	[1.45, 2.65, 1.74, 1.31, 2.37, 1.38]
1462	('cp.1', 'cp.1', 'CP.1', 'ins.1', 'REG.1', 'CONFLICT.1')	1	[1.45, 1.25, 1.05, 1.85, 3.25, 1.94]
1463	('cp.1', 'CP.1', 'REG.1', 'LAB_NEG.1', 'OVERREACT.1', 'warmth.1')	1	[1.45, 1.25, 3.59, 2.46, 2.38, 4.66]
1464	('cp.1', 'cp.1', 'CP.1', 'ins.1', 'reg.1', 'support_e.1')	1	[1.45, 1.25, 1.05, 1.85, 3.25, 4.87]
1465	('cp.1', 'CP.1', 'REG.1', 'LAB_NEG.1', 'OVERREACT.1', 'WARMTH.1')	1	[1.45, 1.25, 3.59, 2.46, 2.38, 4.66]
1466	('CP.1', 'cp.1', 'cp.1', 'CONFLICT.1', 'SUPPORT_E.1', 'conflict.1')	1	[1.45, 2.65, 1.74, 1.31, 2.6, 2.44]
1467	('cp.1', 'cp.1', 'temp_inhib.1', 'warmth.1', 'temp_foc.1', 'CP.1')	1	[1.74, 1.26, 3.57, 4.41, 3.36, 1.21]
1468	('cp.1', 'cp.1', 'temp_inhib.1', 'WARMTH.1', 'STRESS_PAR.1', 'STRESS_PAR.1')	1	[1.74, 1.26, 3.57, 4.41, 1.1, 1.7]
1469	('cp.1', 'cp.1', 'TEMP_INHIB.1', 'CP.1', 'INS.1', 'LAB_NEG.1')	1	[1.74, 1.26, 3.57, 1.05, 1.87, 1.42]
1470	('cp.1', 'CP.1', 'conflict.1', 'SUPPORT_E.1', 'CP.1', 'LAB_NEG.1')	1	[1.74, 1.26, 1.56, 4.87, 1.35, 1.37]
1471	('CP.1', 'cp.1', 'GD.1', 'cp.1')	1	[1.74, 2.65, 3.09, 2.1]
1472	('cp.1', 'CP.1', 'conflict.1', 'support_e.1', 'stress_perc.1', 'TEMP_FOC.1')	1	[1.74, 1.26, 1.56, 4.87, 3.38, 3.78]
1473	('cp.1', 'cp.1', 'temp_inhib.1', 'WARMTH.1', 'stress_par.1', 'laxness.1')	1	[1.74, 1.26, 3.57, 4.41, 1.1, 2.25]
1474	('cp.1', 'CP.1', 'conflict.1', 'SUPPORT_E.1', 'cp.1', 'lab_neg.1')	1	[1.74, 1.26, 1.56, 4.87, 1.35, 2.46]
1475	('cp.1', 'CP.1', 'CONFLICT.1', 'temp_inhib.1', 'OVERREACT.1', 'SUPPORT_I.1')	1	[1.74, 1.26, 1.56, 3.14, 3.38, 3.93]
1476	('cp.1', 'CP.1', 'CONFLICT.1', 'TEMP_INHIB.1', 'conflict.1', 'INS.1')	1	[1.74, 1.26, 1.56, 3.14, 2.73, 2.0]
1477	('CP.1', 'cp.1', 'gd.1', 'LAB_NEG.1', 'support_i.1', 'emp_cog.1')	1	[1.74, 2.65, 3.09, 1.99, 4.87, 2.55]
1478	('cp.1', 'CP.1', 'conflict.1', 'support_e.1', 'stress_perc.1', 'temp_foc.1')	1	[1.74, 1.26, 1.56, 4.87, 3.38, 3.78]
1479	('cp.1', 'cp.1', 'temp_inhib.1', 'warmth.1', 'TEMP_FOC.1', 'laxness.1')	1	[1.74, 1.26, 3.57, 4.41, 3.36, 1.62]
1480	('cp.1', 'cp.1', 'temp_inhib.1', 'temp_foc.1', 'INS.1')	1	[1.25, 1.05, 3.32, 2.86, 2.33]
1481	('cp.1', 'cp.1', 'TEMP_INHIB.1', 'gd.1', 'stress_par.1', 'emp_af.1')	1	[1.25, 1.05, 3.32, 2.17, 2.8, 2.33]
1482	('cp.1', 'CP.1', 'TEMP_INHIB.1', 'EMP_AF.1', 'CU.1', 'TEMP_FOC.1')	1	[1.25, 1.05, 3.47, 3.0, 1.2, 3.53]
1483	('CP.1', 'cp.1', 'ins.1', 'cp.1', 'gd.1', 'conflict.1')	1	[1.25, 2.35, 2.4, 1.75, 2.09, 1.19]
1484	('CP.1', 'cp.1', 'ins.1', 'CP.1', 'reg.1', 'LAXNESS.1')	1	[1.25, 2.35, 2.4, 1.75, 4.25, 2.12]
1485	('cp.1', 'cp.1', 'temp_inhib.1', 'temp_foc.1', 'ins.1')	1	[1.25, 1.05, 3.32, 2.86, 2.33]
1486	('cp.1', 'CP.1', 'temp_inhib.1', 'STRESS_PERC.1', 'ins.1', 'lab_neg.1')	1	[1.25, 1.05, 3.47, 1.62, 4.47, 2.29]
1487	('cp.1', 'CP.1', 'TEMP_INHIB.1', 'EMP_AF.1', 'cu.1', 'CONFLICT.1')	1	[1.25, 1.05, 3.47, 3.0, 1.2, 1.69]
1488	('CP.1', 'cp.1', 'ins.1', 'cp.1', 'gd.1', 'CONFLICT.1')	1	[1.25, 2.35, 2.4, 1.75, 2.09, 1.19]
1489	('CP.1', 'cp.1', 'ins.1', 'CP.1', 'REG.1', 'lab_neg.1')	1	[1.25, 2.35, 2.4, 1.75, 4.25, 1.46]
1490	('cp.1', 'CP.1', 'TEMP_INHIB.1', 'EMP_AF.1', 'CU.1', 'temp_foc.1')	1	[1.25, 1.05, 3.47, 3.0, 1.2, 3.53]
1491	('CP.1', 'cp.1', 'INS.1', 'cp.1', 'stress_par.1', 'cp.1')	1	[1.25, 2.35, 2.4, 2.15, 3.1, 1.55]
1492	('cp.1', 'cp.1', 'temp_inhib.1', 'STRESS_PERC.1', 'INS.1', 'TEMP_FOC.1')	1	[1.75, 1.26, 3.82, 1.38, 1.85, 2.07]
1493	('cp.1', 'CP.1', 'lab_neg.1', 'ins.1', 'gd.1', 'reg.1')	1	[1.75, 1.26, 2.07, 2.0, 2.09, 4.75]
1494	('cp.1', 'CP.1', 'lab_neg.1', 'INS.1', 'SUPPORT_I.1', 'LAXNESS.1')	1	[1.75, 1.26, 2.07, 2.0, 4.33, 2.12]
1495	('cp.1', 'CP.1', 'LAB_NEG.1', 'laxness.1', 'lab_neg.1', 'TEMP_INHIB.1')	1	[1.75, 1.26, 2.07, 1.62, 2.63, 2.62]
1496	('cp.1', 'CP.1', 'lab_neg.1', 'ins.1', 'gd.1', 'REG.1')	1	[1.75, 1.26, 2.07, 2.0, 2.09, 4.75]
1497	('CP.1', 'gd.1', 'cp.1', 'cu.1', 'stress_par.1', 'ins.1')	1	[1.75, 3.25, 2.25, 1.33, 1.5, 3.27]
1498	('cp.1', 'cp.1', 'TEMP_INHIB.1', 'CP.1', 'lab_neg.1', 'reg.1')	1	[1.75, 1.26, 3.82, 1.05, 1.21, 4.81]
1499	('cp.1', 'CP.1', 'lab_neg.1', 'INS.1', 'support_i.1', 'OVERREACT.1')	1	[1.75, 1.26, 2.07, 2.0, 4.33, 2.12]
1500	('cp.1', 'CP.1', 'lab_neg.1', 'INS.1', 'SUPPORT_I.1', 'laxness.1')	1	[1.75, 1.26, 2.07, 2.0, 4.33, 2.12]
1501	('cp.1', 'CP.1', 'LAB_NEG.1', 'laxness.1', 'lab_neg.1', 'temp_inhib.1')	1	[1.75, 1.26, 2.07, 1.62, 2.63, 2.62]
1502	('cp.1', 'CP.1', 'LAB_NEG.1', 'LAXNESS.1', 'stress_par.1', 'cu.1')	1	[1.75, 1.26, 2.07, 1.62, 3.2, 1.6]
1503	('CP.1', 'gd.1', 'cp.1', 'cu.1', 'STRESS_PAR.1', 'STRESS_PAR.1')	1	[1.75, 3.25, 2.25, 1.33, 1.5, 2.3]
1504	('CP.1', 'gd.1', 'cp.1', 'CU.1', 'SUPPORT_I.1', 'INS.1')	1	[1.75, 3.25, 2.25, 1.33, 4.87, 2.47]
1505	('cp.1', 'temp_inhib.1', 'STRESS_PERC.1', 'INS.1', 'support_i.1', 'CONFLICT.1')	1	[1.25, 3.41, 1.38, 1.85, 4.33, 1.69]
1506	('cp.1', 'TEMP_INHIB.1', 'temp_inhib.1', 'SUPPORT_I.1', 'overreact.1', 'reg.1')	1	[1.25, 3.41, 3.82, 4.33, 3.38, 4.21]
1507	('cp.1', 'TEMP_INHIB.1', 'TEMP_INHIB.1', 'cp.1', 'emp_af.1')	1	[1.25, 3.41, 3.82, 1.05, 2.33]
1508	('cp.1', 'TEMP_INHIB.1', 'TEMP_INHIB.1', 'CP.1', 'temp_foc.1', 'PHQ_DEP')	1	[1.25, 3.41, 3.82, 1.05, 3.47, 2.0]
1509	('CP.1', 'cp.1', 'GD.1', 'LAB_NEG.1', 'temp_foc.1', 'WARMTH.1')	1	[1.25, 1.74, 1.42, 1.96, 2.36, 4.09]
1510	('CP.1', 'CP.1', 'gd.1', 'lab_neg.1', 'cp.1', 'CU.1')	1	[1.25, 1.74, 4.0, 2.71, 2.05, 2.4]
1511	('cp.1', 'temp_inhib.1', 'STRESS_PERC.1', 'INS.1', 'SUPPORT_I.1', 'temp_foc.1')	1	[1.25, 3.41, 1.38, 1.85, 4.33, 3.93]
1512	('CP.1', 'cp.1', 'gd.1', 'stress_par.1', 'WARMTH.1', 'lab_neg.1')	1	[1.25, 1.74, 1.42, 3.1, 3.91, 2.46]
1513	('CP.1', 'cp.1', 'GD.1', 'lab_neg.1', 'ins.1', 'WARMTH.1')	1	[1.25, 1.74, 1.42, 1.96, 2.8, 4.91]
1514	('cp.1', 'temp_inhib.1', 'STRESS_PERC.1', 'INS.1', 'SUPPORT_I.1', 'TEMP_FOC.1')	1	[1.25, 3.41, 1.38, 1.85, 4.33, 3.93]
1515	('CP.1', 'cp.1', 'GD.1', 'lab_neg.1', 'INS.1', 'REG.1')	1	[1.25, 1.74, 1.42, 1.96, 2.8, 4.75]
1516	('cp.1', 'TEMP_INHIB.1', 'temp_inhib.1', 'SUPPORT_I.1', 'OVERREACT.1')	1	[1.25, 3.41, 3.82, 4.33, 3.38]
1517	('CP.1', 'cp.1', 'gd.1', 'stress_par.1', 'warmth.1', 'LAB_NEG.1')	1	[1.25, 1.74, 1.42, 3.1, 3.91, 1.88]
1518	('CP.1', 'cp.1', 'GD.1', 'LAB_NEG.1', 'TEMP_FOC.1', 'WARMTH.1')	1	[1.25, 1.74, 1.42, 1.96, 2.36, 4.75]
1519	('cp.1', 'cp.1', 'lab_neg.1', 'CP.1', 'CONFLICT.1', 'cu.1')	1	[1.74, 1.21, 3.13, 1.05, 1.44, 2.13]
1520	('cp.1', 'CP.1', 'cp.1', 'LAB_NEG.1', 'warmth.1', 'CONFLICT.1')	1	[1.74, 1.21, 1.53, 2.46, 4.41, 1.75]
1521	('cp.1', 'CP.1', 'CP.1', 'reg.1', 'SUPPORT_I.1', 'gd.1')	1	[1.74, 1.21, 1.53, 3.92, 4.73, 2.34]
1522	('CP.1', 'cp.1', 'lab_neg.1', 'emp_cog.1', 'temp_foc.1', 'emp_af.1')	1	[1.74, 2.65, 2.04, 3.45, 3.28, 4.78]
1523	('cp.1', 'CP.1', 'cp.1', 'lab_neg.1', 'SUPPORT_I.1', 'TEMP_INHIB.1')	1	[1.74, 1.21, 1.53, 2.46, 3.27, 2.26]
1524	('CP.1', 'cp.1', 'lab_neg.1', 'emp_cog.1', 'temp_foc.1', 'EMP_AF.1')	1	[1.74, 2.65, 2.04, 3.45, 3.28, 4.78]
1525	('CP.1', 'cp.1', 'LAB_NEG.1', 'gd.1', 'cu.1', 'support_i.1')	1	[1.74, 2.65, 2.04, 3.92, 1.33, 2.74]
1526	('cp.1', 'CP.1', 'cp.1', 'LAB_NEG.1', 'warmth.1', 'conflict.1')	1	[1.74, 1.21, 1.53, 2.46, 4.41, 1.75]
1527	('cp.1', 'CP.1', 'CP.1', 'reg.1', 'support_i.1', 'SUPPORT_I.1')	1	[1.74, 1.21, 1.53, 3.92, 4.73, 3.53]
1528	('cp.1', 'CP.1', 'CP.1', 'REG.1', 'gd.1', 'EMP_COG.1')	1	[1.74, 1.21, 1.53, 3.92, 2.83, 4.45]
1529	('cp.1', 'cp.1', 'lab_neg.1', 'CP.1', 'conflict.1', 'STRESS_PERC.1')	1	[1.74, 1.21, 3.13, 1.05, 1.44, 3.12]
1530	('cp.1', 'CP.1', 'cp.1', 'lab_neg.1', 'support_i.1', 'LAXNESS.1')	1	[1.74, 1.21, 1.53, 2.46, 3.27, 2.62]
1531	('cp.1', 'CP.1', 'CP.1', 'reg.1', 'SUPPORT_I.1', 'GD.1')	1	[1.74, 1.21, 1.53, 3.92, 4.73, 2.34]
1532	('cp.1', 'cp.1', 'CP.1', 'ins.1', 'WARMTH.1', 'ins.1')	1	[1.74, 1.26, 1.17, 4.07, 4.25, 3.07]
1533	('cp.1', 'CP.1', 'lab_neg.1', 'conflict.1', 'STRESS_PAR.1', 'conflict.1')	1	[1.74, 1.26, 1.63, 2.44, 1.1, 2.19]
1534	('cp.1', 'cp.1', 'cp.1', 'temp_inhib.1', 'STRESS_PERC.1', 'SUPPORT_I.1')	1	[1.74, 1.26, 1.17, 3.32, 1.38, 3.27]
1535	('cp.1', 'cp.1', 'cp.1', 'TEMP_INHIB.1', 'support_e.1', 'TEMP_FOC.1')	1	[1.74, 1.26, 1.17, 3.32, 2.73, 4.5]
1536	('cp.1', 'cp.1', 'cp.1', 'TEMP_INHIB.1', 'SUPPORT_E.1', 'warmth.1')	1	[1.74, 1.26, 1.17, 3.32, 2.73, 3.91]
1537	('cp.1', 'CP.1', 'LAB_NEG.1', 'lab_neg.1', 'EMP_COG.1', 'gd.1')	1	[1.74, 1.26, 1.63, 2.25, 4.22, 2.17]
1538	('cp.1', 'CP.1', 'LAB_NEG.1', 'LAB_NEG.1', 'temp_foc.1', 'OVERREACT.1')	1	[1.74, 1.26, 1.63, 2.25, 4.93, 3.12]
1539	('CP.1', 'cp.1', 'lab_neg.1', 'cp.1', 'conflict.1', 'INS.1')	1	[1.74, 2.65, 2.13, 1.95, 1.06, 2.6]
1540	('CP.1', 'cp.1', 'LAB_NEG.1', 'lab_neg.1', 'cu.1', 'emp_cog.1')	1	[1.74, 2.65, 2.13, 3.21, 2.93, 3.0]
1541	('cp.1', 'cp.1', 'CP.1', 'ins.1', 'WARMTH.1', 'INS.1')	1	[1.74, 1.26, 1.17, 4.07, 4.25, 3.07]
1542	('cp.1', 'CP.1', 'LAB_NEG.1', 'lab_neg.1', 'emp_cog.1', 'SUPPORT_I.1')	1	[1.74, 1.26, 1.63, 2.25, 4.22, 2.06]
1543	('CP.1', 'cp.1', 'lab_neg.1', 'cp.1', 'CONFLICT.1', 'temp_foc.1')	1	[1.74, 2.65, 2.13, 1.95, 1.06, 4.64]
1544	('cp.1', 'TEMP_INHIB.1', 'cp.1', 'OVERREACT.1', 'TEMP_INHIB.1', 'emp_af.1')	1	[1.37, 3.47, 1.17, 3.38, 3.88, 4.33]
1545	('cp.1', 'TEMP_INHIB.1', 'CP.1', 'GD.1', 'overreact.1', 'conflict.1')	1	[1.37, 3.47, 1.17, 1.25, 2.88, 2.76]
1546	('CP.1', 'cp.1', 'conflict.1', 'LAB_NEG.1', 'cu.1', 'SUPPORT_E.1')	1	[1.37, 1.75, 1.39, 1.37, 2.27, 3.8]
1547	('CP.1', 'CP.1', 'cp.1', 'PHQ_DEP', 'cp.1', 'emp_cog.1')	1	[1.37, 1.75, 3.1, 1.33, 2.05, 2.11]
1548	('cp.1', 'temp_inhib.1', 'STRESS_PERC.1', 'lab_neg.1', 'stress_par.1', 'lab_neg.1')	1	[1.37, 3.47, 1.38, 2.55, 2.9, 2.46]
1549	('cp.1', 'TEMP_INHIB.1', 'cp.1', 'overreact.1', 'cu.1', 'warmth.1')	1	[1.37, 3.47, 1.17, 3.38, 1.99, 3.91]
1550	('cp.1', 'TEMP_INHIB.1', 'CP.1', 'gd.1', 'stress_perc.1', 'SUPPORT_E.1')	1	[1.37, 3.47, 1.17, 1.25, 1.12, 4.87]
1551	('CP.1', 'cp.1', 'conflict.1', 'lab_neg.1', 'LAB_NEG.1', 'stress_perc.1')	1	[1.37, 1.75, 1.39, 1.37, 1.13, 1.62]
1552	('CP.1', 'CP.1', 'cp.1', 'phq_dep', 'TEMP_INHIB.1', 'STRESS_PAR.1')	1	[1.37, 1.75, 3.1, 1.33, 3.34, 1.5]
1553	('cp.1', 'TEMP_INHIB.1', 'CP.1', 'GD.1', 'OVERREACT.1', 'laxness.1')	1	[1.37, 3.47, 1.17, 1.25, 2.88, 1.75]
1554	('CP.1', 'cp.1', 'CONFLICT.1', 'CONFLICT.1', 'STRESS_PAR.1', 'gd.1')	1	[1.37, 1.75, 1.39, 1.45, 1.1, 3.34]
1555	('cp.1', 'temp_inhib.1', 'STRESS_PERC.1', 'lab_neg.1', 'STRESS_PAR.1', 'EMP_COG.1')	1	[1.37, 3.47, 1.38, 2.55, 2.9, 4.67]
1556	('cp.1', 'TEMP_INHIB.1', 'cp.1', 'OVERREACT.1', 'temp_inhib.1')	1	[1.37, 3.47, 1.17, 3.38, 3.88]
1557	('cp.1', 'TEMP_INHIB.1', 'CP.1', 'gd.1', 'stress_perc.1', 'support_e.1')	1	[1.37, 3.47, 1.17, 1.25, 1.12, 4.87]
1558	('CP.1', 'cp.1', 'CONFLICT.1', 'CONFLICT.1', 'stress_par.1', 'EMP_COG.1')	1	[1.37, 1.75, 1.39, 1.45, 1.1, 4.55]
1559	('cp.1', 'cp.1', 'cp.1', 'cu.1', 'EMP_AF.1', 'emp_cog.1')	1	[1.74, 1.25, 1.05, 1.67, 2.33, 3.0]
1560	('cp.1', 'cp.1', 'CP.1', 'TEMP_FOC.1', 'temp_inhib.1', 'phq_ans.1')	1	[1.74, 1.25, 1.05, 1.43, 3.32, 3.0]
1561	('cp.1', 'CP.1', 'gd.1', 'conflict.1', 'reg.1', 'phq_dep')	1	[1.74, 1.25, 1.42, 3.26, 3.25, 2.0]
1562	('CP.1', 'cp.1', 'cu.1', 'CU.1', 'INS.1', 'conflict.1')	1	[1.74, 3.2, 2.93, 2.75, 2.73, 2.94]
1563	('cp.1', 'CP.1', 'gd.1', 'conflict.1', 'REG.1', 'REG.1')	1	[1.74, 1.25, 1.42, 3.26, 3.25, 3.92]
1564	('CP.1', 'cp.1', 'cu.1', 'CU.1', 'ins.1')	1	[1.74, 3.2, 2.93, 2.75, 2.73]
1565	('cp.1', 'CP.1', 'GD.1', 'EMP_COG.1', 'laxness.1', 'REG.1')	1	[1.74, 1.25, 1.42, 3.11, 2.38, 3.75]
1566	('cp.1', 'CP.1', 'GD.1', 'EMP_COG.1', 'LAXNESS.1', 'emp_cog.1')	1	[1.74, 1.25, 1.42, 3.11, 2.38, 3.89]
1567	('cp.1', 'cp.1', 'CP.1', 'TEMP_FOC.1', 'TEMP_INHIB.1', 'support_e.1')	1	[1.74, 1.25, 1.05, 1.43, 3.32, 1.93]
1568	('cp.1', 'cp.1', 'stress_par.1', 'gd.1', 'emp_af.1')	1	[1.35, 1.05, 2.8, 1.92, 2.33]
1569	('cp.1', 'CP.1', 'ins.1', 'emp_af.1', 'REG.1', 'EMP_AF.1')	1	[1.35, 1.05, 1.85, 3.89, 4.59, 3.22]
1570	('cp.1', 'CP.1', 'ins.1', 'EMP_AF.1', 'SUPPORT_I.1', 'CP.1')	1	[1.35, 1.05, 1.85, 3.89, 3.13, 1.25]
1571	('cp.1', 'CP.1', 'INS.1', 'cp.1', 'STRESS_PERC.1', 'WARMTH.1')	1	[1.35, 1.05, 1.85, 1.26, 1.12, 3.25]
1572	('cp.1', 'CP.1', 'ins.1', 'EMP_AF.1', 'support_i.1', 'LAB_NEG.1')	1	[1.35, 1.05, 1.85, 3.89, 3.13, 1.75]
1573	('cp.1', 'CP.1', 'INS.1', 'CP.1', 'TEMP_FOC.1', 'support_e.1')	1	[1.35, 1.05, 1.85, 1.26, 4.93, 4.6]
1574	('CP.1', 'cp.1', 'cp.1', 'ins.1', 'SUPPORT_E.1', 'INS.1')	1	[1.35, 2.65, 1.74, 3.47, 4.6, 1.33]
1575	('CP.1', 'cp.1', 'cp.1', 'INS.1', 'gd.1', 'conflict.1')	1	[1.35, 2.65, 1.74, 3.47, 1.42, 1.56]
1576	('CP.1', 'cp.1', 'CP.1', 'cu.1', 'laxness.1', 'emp_cog.1')	1	[1.35, 2.65, 1.74, 1.33, 3.12, 2.33]
1577	('cp.1', 'CP.1', 'INS.1', 'CP.1', 'temp_foc.1', 'CU.1')	1	[1.35, 1.05, 1.85, 1.26, 4.93, 1.07]
1578	('CP.1', 'cp.1', 'cp.1', 'ins.1', 'support_e.1', 'cu.1')	1	[1.35, 2.65, 1.74, 3.47, 4.6, 1.07]
1579	('cp.1', 'cp.1', 'conflict.1', 'cp.1', 'emp_cog.1')	1	[1.45, 1.21, 1.06, 1.05, 3.0]
1580	('cp.1', 'cp.1', 'CONFLICT.1', 'WARMTH.1', 'temp_inhib.1', 'STRESS_PERC.1')	1	[1.45, 1.21, 1.06, 3.25, 3.44, 1.38]
1581	('CP.1', 'cp.1', 'CP.1', 'gd.1', 'CU.1', 'TEMP_INHIB.1')	1	[1.45, 3.2, 2.05, 3.92, 2.8, 3.12]
1582	('cp.1', 'cp.1', 'conflict.1', 'cp.1', 'EMP_COG.1', 'reg.1')	1	[1.45, 1.21, 1.06, 1.05, 3.0, 3.59]
1583	('cp.1', 'CP.1', 'lab_neg.1', 'REG.1', 'cu.1', 'SUPPORT_I.1')	1	[1.45, 1.21, 2.63, 3.59, 1.87, 2.73]
1584	('CP.1', 'cp.1', 'cp.1', 'conflict.1', 'lab_neg.1', 'overreact.1')	1	[1.45, 3.2, 2.05, 1.31, 2.37, 2.62]
1585	('CP.1', 'cp.1', 'cp.1', 'conflict.1', 'lab_neg.1', 'OVERREACT.1')	1	[1.45, 3.2, 2.05, 1.31, 2.37, 2.62]
1586	('CP.1', 'cp.1', 'cp.1', 'CONFLICT.1', 'EMP_COG.1', 'phq_dep')	1	[1.45, 3.2, 2.05, 1.31, 2.11, 2.0]
1587	('cp.1', 'cp.1', 'temp_inhib.1', 'REG.1', 'WARMTH.1', 'conflict.1')	1	[1.58, 1.11, 3.47, 3.92, 4.09, 2.76]
1588	('cp.1', 'cp.1', 'TEMP_INHIB.1', 'ins.1', 'gd.1', 'REG.1')	1	[1.58, 1.11, 3.47, 1.07, 1.09, 4.59]
1589	('cp.1', 'cp.1', 'TEMP_INHIB.1', 'INS.1', 'OVERREACT.1', 'OVERREACT.1')	1	[1.58, 1.11, 3.47, 1.07, 3.38, 3.75]
1590	('cp.1', 'CP.1', 'lab_neg.1', 'ins.1', 'conflict.1', 'STRESS_PERC.1')	1	[1.58, 1.11, 2.37, 3.33, 2.82, 1.12]
1591	('cp.1', 'CP.1', 'lab_neg.1', 'INS.1', 'CONFLICT.1', 'GD.1')	1	[1.58, 1.11, 2.37, 3.33, 1.69, 2.01]
1592	('cp.1', 'CP.1', 'LAB_NEG.1', 'temp_inhib.1', 'EMP_COG.1')	1	[1.58, 1.11, 2.37, 3.38, 4.78]
1593	('cp.1', 'CP.1', 'LAB_NEG.1', 'TEMP_INHIB.1', 'gd.1')	1	[1.58, 1.11, 2.37, 3.38, 1.42]
1594	('CP.1', 'gd.1', 'cp.1', 'lab_neg.1', 'REG.1', 'GD.1')	1	[1.58, 3.31, 1.74, 1.71, 4.42, 1.34]
1595	('cp.1', 'cp.1', 'temp_inhib.1', 'reg.1', 'stress_perc.1')	1	[1.58, 1.11, 3.47, 3.92, 1.88]
1596	('cp.1', 'CP.1', 'lab_neg.1', 'ins.1', 'conflict.1', 'stress_perc.1')	1	[1.58, 1.11, 2.37, 3.33, 2.82, 1.12]
1597	('cp.1', 'CP.1', 'lab_neg.1', 'INS.1', 'CONFLICT.1', 'gd.1')	1	[1.58, 1.11, 2.37, 3.33, 1.69, 2.01]
1598	('CP.1', 'gd.1', 'cp.1', 'lab_neg.1', 'REG.1', 'gd.1')	1	[1.58, 3.31, 1.74, 1.71, 4.42, 1.34]
1599	('CP.1', 'gd.1', 'CP.1', 'cp.1', 'gd.1', 'stress_perc.1')	1	[1.58, 3.31, 1.74, 3.0, 1.09, 2.75]
1600	('cp.1', 'cp.1', 'temp_inhib.1', 'REG.1', 'warmth.1', 'support_e.1')	1	[1.58, 1.11, 3.47, 3.92, 4.09, 4.6]
1601	('cp.1', 'cp.1', 'TEMP_INHIB.1', 'INS.1', 'OVERREACT.1', 'overreact.1')	1	[1.58, 1.11, 3.47, 1.07, 3.38, 3.75]
1602	('cp.1', 'CP.1', 'lab_neg.1', 'INS.1', 'conflict.1', 'CU.1')	1	[1.58, 1.11, 2.37, 3.33, 1.69, 1.2]
1603	('cp.1', 'CP.1', 'LAB_NEG.1', 'TEMP_INHIB.1', 'GD.1')	1	[1.58, 1.11, 2.37, 3.38, 1.42]
1604	('CP.1', 'gd.1', 'cp.1', 'LAB_NEG.1')	1	[1.66, 3.31, 2.04, 2.4]
1605	('cp.1', 'cp.1', 'gd.1', 'temp_inhib.1', 'emp_cog.1', 'LAXNESS.1')	1	[1.37, 1.05, 1.92, 3.32, 4.33, 1.5]
1606	('cp.1', 'cp.1', 'gd.1', 'TEMP_INHIB.1', 'REG.1', 'emp_af.1')	1	[1.37, 1.05, 1.92, 3.32, 3.67, 2.56]
1607	('cp.1', 'CP.1', 'ins.1', 'CP.1', 'STRESS_PERC.1', 'EMP_COG.1')	1	[1.37, 1.05, 2.0, 1.25, 1.38, 3.89]
1608	('cp.1', 'CP.1', 'INS.1', 'lab_neg.1', 'ins.1', 'stress_par.1')	1	[1.37, 1.05, 2.0, 2.5, 4.0, 3.1]
1609	('CP.1', 'cp.1', 'gd.1', 'stress_perc.1', 'conflict.1', 'LAB_NEG.1')	1	[1.37, 1.75, 1.09, 1.38, 1.19, 1.67]
1610	('cp.1', 'cp.1', 'gd.1', 'temp_inhib.1', 'emp_cog.1', 'laxness.1')	1	[1.37, 1.05, 1.92, 3.32, 4.33, 1.5]
1611	('cp.1', 'cp.1', 'gd.1', 'TEMP_INHIB.1', 'reg.1')	1	[1.37, 1.05, 1.92, 3.32, 3.67]
1612	('CP.1', 'cp.1', 'gd.1', 'stress_perc.1', 'conflict.1', 'lab_neg.1')	1	[1.37, 1.75, 1.09, 1.38, 1.19, 1.67]
1613	('CP.1', 'cp.1', 'gd.1', 'STRESS_PERC.1', 'ins.1', 'WARMTH.1')	1	[1.37, 1.75, 1.09, 1.38, 1.6, 4.16]
1614	('CP.1', 'cp.1', 'gd.1', 'STRESS_PERC.1', 'INS.1', 'temp_foc.1')	1	[1.37, 1.75, 1.09, 1.38, 1.6, 2.57]
1615	('cp.1', 'CP.1', 'ins.1', 'cp.1', 'STRESS_PAR.1', 'CONFLICT.1')	1	[1.37, 1.05, 2.0, 1.25, 1.7, 1.94]
1616	('CP.1', 'cp.1', 'GD.1', 'stress_par.1', 'TEMP_INHIB.1', 'SUPPORT_E.1')	1	[1.37, 1.75, 1.09, 3.2, 3.07, 3.53]
1617	('cp.1', 'CP.1', 'ins.1', 'cp.1', 'stress_par.1', 'CU.1')	1	[1.37, 1.05, 2.0, 1.25, 1.7, 1.56]
1618	('cp.1', 'CP.1', 'ins.1', 'CP.1', 'stress_perc.1')	1	[1.37, 1.05, 2.0, 1.25, 1.38]
1619	('CP.1', 'cp.1', 'gd.1', 'STRESS_PERC.1', 'ins.1', 'warmth.1')	1	[1.37, 1.75, 1.09, 1.38, 1.6, 4.16]
1620	('cp.1', 'cp.1', 'CP.1', 'INS.1', 'ins.1', 'STRESS_PERC.1')	1	[1.74, 1.26, 1.05, 1.85, 4.47, 1.12]
1621	('cp.1', 'CP.1', 'ins.1', 'gd.1', 'TEMP_FOC.1', 'reg.1')	1	[1.74, 1.26, 2.4, 2.09, 4.07, 4.92]
1622	('cp.1', 'CP.1', 'INS.1', 'temp_foc.1', 'stress_par.1', 'SUPPORT_E.1')	1	[1.74, 1.26, 2.4, 2.36, 3.1, 4.87]
1623	('CP.1', 'cp.1', 'CU.1', 'lab_neg.1', 'STRESS_PAR.1', 'reg.1')	1	[1.74, 3.05, 1.91, 2.37, 2.1, 4.42]
1624	('cp.1', 'CP.1', 'ins.1', 'gd.1', 'temp_foc.1', 'SUPPORT_E.1')	1	[1.74, 1.26, 2.4, 2.09, 4.07, 2.6]
1625	('CP.1', 'cp.1', 'cu.1', 'conflict.1', 'stress_par.1', 'laxness.1')	1	[1.74, 3.05, 1.91, 1.06, 1.8, 2.12]
1626	('CP.1', 'cp.1', 'CU.1', 'LAB_NEG.1', 'overreact.1', 'TEMP_INHIB.1')	1	[1.74, 3.05, 1.91, 2.37, 3.38, 3.38]
1627	('cp.1', 'CP.1', 'INS.1', 'temp_foc.1', 'stress_par.1', 'support_e.1')	1	[1.74, 1.26, 2.4, 2.36, 3.1, 4.87]
1628	('cp.1', 'CP.1', 'INS.1', 'TEMP_FOC.1', 'SUPPORT_I.1', 'lab_neg.1')	1	[1.74, 1.26, 2.4, 2.36, 2.73, 1.96]
1629	('cp.1', 'CP.1', 'INS.1', 'TEMP_FOC.1', 'SUPPORT_I.1', 'LAB_NEG.1')	1	[1.74, 1.26, 2.4, 2.36, 2.73, 1.96]
1630	('cp.1', 'TEMP_INHIB.1', 'cp.1', 'cu.1', 'overreact.1', 'LAB_NEG.1')	1	[1.37, 3.41, 1.05, 1.33, 3.38, 1.83]
1631	('cp.1', 'TEMP_INHIB.1', 'CP.1', 'GD.1', 'OVERREACT.1', 'conflict.1')	1	[1.37, 3.41, 1.05, 1.25, 1.75, 2.76]
1632	('CP.1', 'cp.1', 'lab_neg.1', 'SUPPORT_I.1', 'PHQ_ANS.1', 'conflict.1')	1	[1.37, 1.85, 1.69, 4.07, 2.0, 2.07]
1633	('CP.1', 'cp.1', 'LAB_NEG.1', 'stress_par.1', 'cu.1', 'reg.1')	1	[1.37, 1.85, 1.69, 1.1, 1.35, 4.83]
1634	('CP.1', 'CP.1', 'gd.1', 'cp.1', 'SUPPORT_E.1', 'CU.1')	1	[1.37, 1.85, 3.67, 2.75, 3.27, 2.8]
1635	('cp.1', 'temp_inhib.1', 'STRESS_PERC.1', 'lab_neg.1', 'cu.1', 'SUPPORT_I.1')	1	[1.37, 3.41, 1.12, 2.63, 2.6, 3.93]
1636	('CP.1', 'cp.1', 'lab_neg.1', 'SUPPORT_I.1', 'phq_ans.1', 'REG.1')	1	[1.37, 1.85, 1.69, 4.07, 2.0, 4.59]
1637	('CP.1', 'cp.1', 'LAB_NEG.1', 'STRESS_PAR.1', 'TEMP_INHIB.1', 'LAXNESS.1')	1	[1.37, 1.85, 1.69, 1.1, 3.82, 2.12]
1638	('cp.1', 'TEMP_INHIB.1', 'CP.1', 'GD.1', 'overreact.1', 'EMP_COG.1')	1	[1.37, 3.41, 1.05, 1.25, 1.75, 4.33]
1639	('CP.1', 'cp.1', 'lab_neg.1', 'support_i.1', 'reg.1', 'CU.1')	1	[1.37, 1.85, 1.69, 4.07, 4.01, 1.13]
1640	('CP.1', 'cp.1', 'LAB_NEG.1', 'stress_par.1', 'CU.1', 'TEMP_INHIB.1')	1	[1.37, 1.85, 1.69, 1.1, 1.35, 3.07]
1641	('cp.1', 'TEMP_INHIB.1', 'CP.1', 'gd.1', 'OVERREACT.1')	1	[1.37, 3.41, 1.05, 1.25, 3.38]
1642	('cp.1', 'TEMP_INHIB.1', 'CP.1', 'GD.1', 'overreact.1', 'emp_cog.1')	1	[1.37, 3.41, 1.05, 1.25, 1.75, 4.33]
1643	('CP.1', 'cp.1', 'LAB_NEG.1', 'stress_par.1', 'cu.1', 'REG.1')	1	[1.37, 1.85, 1.69, 1.1, 1.35, 4.83]
1644	('CP.1', 'cp.1', 'LAB_NEG.1', 'STRESS_PAR.1', 'TEMP_INHIB.1', 'laxness.1')	1	[1.37, 1.85, 1.69, 1.1, 3.82, 2.12]
1645	('cp.1', 'temp_inhib.1', 'STRESS_PERC.1', 'temp_inhib.1', 'SUPPORT_I.1', 'EMP_COG.1')	1	[1.25, 3.41, 1.62, 3.07, 3.8, 1.67]
1646	('cp.1', 'TEMP_INHIB.1', 'cp.1', 'GD.1', 'stress_perc.1')	1	[1.25, 3.41, 1.17, 2.17, 1.25]
1647	('cp.1', 'TEMP_INHIB.1', 'CP.1', 'reg.1', 'emp_cog.1')	1	[1.25, 3.41, 1.17, 3.51, 4.33]
1648	('cp.1', 'TEMP_INHIB.1', 'CP.1', 'REG.1', 'emp_af.1', 'warmth.1')	1	[1.25, 3.41, 1.17, 3.51, 3.89, 4.84]
1649	('cp.1', 'TEMP_INHIB.1', 'CP.1', 'REG.1', 'EMP_AF.1', 'TEMP_INHIB.1')	1	[1.25, 3.41, 1.17, 3.51, 3.89, 4.51]
1650	('CP.1', 'cp.1', 'lab_neg.1', 'TEMP_INHIB.1', 'conflict.1', 'gd.1')	1	[1.25, 1.74, 2.25, 3.82, 2.19, 2.17]
1651	('CP.1', 'cp.1', 'LAB_NEG.1', 'OVERREACT.1', 'stress_perc.1', 'overreact.1')	1	[1.25, 1.74, 2.25, 1.88, 1.88, 2.75]
1652	('CP.1', 'CP.1', 'gd.1', 'reg.1', 'ins.1', 'conflict.1')	1	[1.25, 1.74, 3.09, 4.09, 2.8, 1.94]
1653	('CP.1', 'CP.1', 'GD.1', 'gd.1', 'lab_neg.1')	1	[1.25, 1.74, 3.09, 3.92, 2.05]
1654	('cp.1', 'temp_inhib.1', 'STRESS_PERC.1', 'TEMP_INHIB.1', 'overreact.1', 'WARMTH.1')	1	[1.25, 3.41, 1.62, 3.07, 3.38, 4.34]
1655	('CP.1', 'cp.1', 'LAB_NEG.1', 'OVERREACT.1', 'stress_perc.1', 'OVERREACT.1')	1	[1.25, 1.74, 2.25, 1.88, 1.88, 2.75]
1656	('CP.1', 'cp.1', 'lab_neg.1', 'temp_inhib.1', 'stress_par.1', 'SUPPORT_I.1')	1	[1.25, 1.74, 2.25, 3.82, 3.1, 2.73]
1657	('cp.1', 'TEMP_INHIB.1', 'CP.1', 'reg.1', 'EMP_COG.1')	1	[1.25, 3.41, 1.17, 3.51, 4.33]
1658	('cp.1', 'cp.1', 'CP.1', 'ins.1', 'lab_neg.1', 'overreact.1')	1	[1.74, 1.26, 1.05, 1.87, 1.21, 2.25]
1659	('cp.1', 'cp.1', 'CP.1', 'INS.1', 'conflict.1', 'lab_neg.1')	1	[1.74, 1.26, 1.05, 1.87, 2.94, 2.67]
1660	('cp.1', 'CP.1', 'LAB_NEG.1', 'stress_perc.1', 'temp_foc.1', 'temp_inhib.1')	1	[1.74, 1.26, 1.96, 1.88, 4.72, 4.12]
1661	('CP.1', 'CU.1', 'cp.1', 'overreact.1', 'cp.1', 'GD.1')	1	[1.74, 2.4, 3.15, 3.38, 2.05, 1.92]
1662	('cp.1', 'cp.1', 'cp.1', 'temp_inhib.1', 'TEMP_FOC.1', 'laxness.1')	1	[1.74, 1.26, 1.05, 3.51, 2.5, 1.5]
1663	('cp.1', 'CP.1', 'lab_neg.1', 'SUPPORT_I.1', 'stress_par.1', 'TEMP_FOC.1')	1	[1.74, 1.26, 1.96, 2.73, 3.3, 2.57]
1664	('cp.1', 'CP.1', 'LAB_NEG.1', 'stress_perc.1', 'temp_foc.1', 'TEMP_INHIB.1')	1	[1.74, 1.26, 1.96, 1.88, 4.72, 4.12]
1665	('CP.1', 'cu.1', 'LAB_NEG.1', 'WARMTH.1', 'EMP_AF.1', 'temp_inhib.1')	1	[1.74, 2.4, 2.11, 3.5, 4.78, 3.44]
1666	('cp.1', 'cp.1', 'CP.1', 'ins.1', 'lab_neg.1', 'OVERREACT.1')	1	[1.74, 1.26, 1.05, 1.87, 1.21, 2.25]
1667	('cp.1', 'cp.1', 'CP.1', 'ins.1', 'LAB_NEG.1', 'reg.1')	1	[1.74, 1.26, 1.05, 1.87, 1.21, 3.42]
1668	('cp.1', 'CP.1', 'lab_neg.1', 'SUPPORT_I.1', 'stress_par.1', 'temp_foc.1')	1	[1.74, 1.26, 1.96, 2.73, 3.3, 2.57]
1669	('cp.1', 'CP.1', 'LAB_NEG.1', 'STRESS_PERC.1', 'REG.1', 'SUPPORT_E.1')	1	[1.74, 1.26, 1.96, 1.88, 4.11, 3.0]
1670	('cp.1', 'cp.1', 'lab_neg.1', 'reg.1', 'WARMTH.1', 'temp_inhib.1')	1	[1.37, 1.25, 2.96, 4.83, 3.25, 3.32]
1671	('cp.1', 'cp.1', 'lab_neg.1', 'REG.1', 'TEMP_INHIB.1', 'TEMP_INHIB.1')	1	[1.37, 1.25, 2.96, 4.83, 3.57, 4.82]
1672	('cp.1', 'CP.1', 'lab_neg.1', 'CONFLICT.1', 'conflict.1', 'OVERREACT.1')	1	[1.37, 1.25, 1.71, 1.19, 2.76, 2.62]
1673	('CP.1', 'cp.1', 'cp.1', 'stress_par.1', 'lab_neg.1', 'TEMP_FOC.1')	1	[1.37, 2.05, 1.58, 2.45, 2.46, 4.07]
1674	('CP.1', 'cp.1', 'cp.1', 'STRESS_PAR.1', 'SUPPORT_E.1', 'TEMP_FOC.1')	1	[1.37, 2.05, 1.58, 2.45, 4.87, 3.43]
1675	('CP.1', 'CP.1', 'cp.1', 'cu.1', 'gd.1', 'INS.1')	1	[1.37, 2.05, 3.1, 1.91, 2.92, 4.6]
1676	('cp.1', 'cp.1', 'lab_neg.1', 'REG.1', 'temp_inhib.1', 'temp_foc.1')	1	[1.37, 1.25, 2.96, 4.83, 3.57, 2.78]
1677	('CP.1', 'cp.1', 'cp.1', 'stress_par.1', 'lab_neg.1', 'temp_foc.1')	1	[1.37, 2.05, 1.58, 2.45, 2.46, 4.07]
1678	('CP.1', 'cp.1', 'CP.1', 'conflict.1', 'REG.1', 'ins.1')	1	[1.37, 2.05, 1.58, 2.69, 3.85, 1.47]
1679	('CP.1', 'CP.1', 'cp.1', 'CU.1', 'ins.1')	1	[1.37, 2.05, 3.1, 1.91, 2.67]
1680	('cp.1', 'CP.1', 'LAB_NEG.1', 'CU.1', 'cu.1', 'SUPPORT_E.1')	1	[1.37, 1.25, 1.71, 1.07, 2.27, 3.13]
1681	('CP.1', 'cp.1', 'CP.1', 'conflict.1', 'reg.1', 'CU.1')	1	[1.37, 2.05, 1.58, 2.69, 3.85, 1.07]
1682	('cp.1', 'CP.1', 'LAB_NEG.1', 'cu.1', 'TEMP_FOC.1', 'CONFLICT.1')	1	[1.37, 1.25, 1.71, 1.07, 3.64, 1.06]
1683	('cp.1', 'cp.1', 'cp.1', 'temp_inhib.1', 'emp_cog.1', 'LAXNESS.1')	1	[1.74, 1.25, 1.05, 3.32, 3.89, 2.75]
1684	('cp.1', 'CP.1', 'ins.1', 'warmth.1', 'warmth.1', 'TEMP_INHIB.1')	1	[1.74, 1.25, 3.07, 3.91, 3.81, 3.07]
1685	('cp.1', 'CP.1', 'ins.1', 'WARMTH.1', 'support_i.1', 'PHQ_ANS.1')	1	[1.74, 1.25, 3.07, 3.91, 2.73, 3.0]
1686	('cp.1', 'cp.1', 'cp.1', 'temp_inhib.1', 'emp_cog.1', 'laxness.1')	1	[1.74, 1.25, 1.05, 3.32, 3.89, 2.75]
1687	('cp.1', 'CP.1', 'ins.1', 'WARMTH.1', 'SUPPORT_I.1', 'WARMTH.1')	1	[1.74, 1.25, 3.07, 3.91, 2.73, 4.75]
1688	('cp.1', 'CP.1', 'INS.1', 'TEMP_INHIB.1', 'LAB_NEG.1', 'lab_neg.1')	1	[1.74, 1.25, 3.07, 3.14, 1.79, 2.63]
1689	('CP.1', 'cp.1', 'CONFLICT.1', 'CU.1', 'PHQ_DEP', 'cu.1')	1	[1.74, 2.65, 1.06, 1.91, 3.33, 2.67]
1690	('cp.1', 'CP.1', 'ins.1', 'WARMTH.1', 'SUPPORT_I.1', 'warmth.1')	1	[1.74, 1.25, 3.07, 3.91, 2.73, 4.75]
1691	('cp.1', 'cp.1', 'CP.1', 'TEMP_INHIB.1', 'GD.1', 'SUPPORT_E.1')	1	[1.74, 1.25, 1.05, 3.32, 1.42, 2.2]
1692	('cp.1', 'CP.1', 'INS.1', 'STRESS_PAR.1', 'phq_dep', 'reg.1')	1	[1.74, 1.25, 2.53, 1.45, 2.0, 4.42]
1693	('CP.1', 'cp.1', 'support_e.1', 'ins.1', 'cu.1', 'reg.1')	1	[1.74, 2.65, 4.33, 2.2, 1.2, 4.3]
1694	('CP.1', 'cp.1', 'support_e.1', 'INS.1', 'INS.1', 'support_e.1')	1	[1.74, 2.65, 4.33, 2.2, 4.15, 3.93]
1695	('CP.1', 'cp.1', 'support_e.1', 'INS.1', 'INS.1', 'SUPPORT_E.1')	1	[1.74, 2.65, 4.33, 2.2, 4.15, 3.93]
1696	('cp.1', 'cp.1', 'cp.1', 'temp_inhib.1', 'STRESS_PERC.1')	1	[1.74, 1.25, 1.05, 3.26, 2.88]
1697	('cp.1', 'CP.1', 'ins.1', 'EMP_AF.1', 'CONFLICT.1', 'INS.1')	1	[1.74, 1.25, 2.53, 2.11, 1.19, 1.47]
1698	('cp.1', 'cp.1', 'CP.1', 'TEMP_INHIB.1', 'gd.1', 'INS.1')	1	[1.74, 1.25, 1.05, 3.32, 1.42, 2.73]
1699	('cp.1', 'CP.1', 'INS.1', 'stress_par.1', 'WARMTH.1', 'cp.1')	1	[1.74, 1.25, 2.53, 1.45, 4.75, 1.45]
1700	('cp.1', 'CP.1', 'INS.1', 'stress_par.1', 'warmth.1', 'GD.1')	1	[1.74, 1.25, 2.53, 1.45, 4.75, 1.59]
1701	('cp.1', 'cp.1', 'CP.1', 'TEMP_INHIB.1', 'GD.1', 'support_e.1')	1	[1.74, 1.25, 1.05, 3.32, 1.42, 2.2]
1702	('cp.1', 'CP.1', 'INS.1', 'STRESS_PAR.1', 'phq_dep', 'REG.1')	1	[1.74, 1.25, 2.53, 1.45, 2.0, 4.42]
1703	('cp.1', 'CP.1', 'ins.1', 'emp_af.1', 'SUPPORT_I.1', 'temp_foc.1')	1	[1.74, 1.25, 2.53, 2.11, 4.47, 3.86]
1704	('cp.1', 'cp.1', 'CP.1', 'warmth.1', 'EMP_AF.1')	1	[1.74, 1.21, 1.05, 3.25, 4.55]
1705	('cp.1', 'CP.1', 'gd.1', 'STRESS_PAR.1', 'CU.1', 'emp_af.1')	1	[1.74, 1.21, 2.09, 1.45, 1.07, 3.45]
1706	('cp.1', 'CP.1', 'GD.1', 'stress_perc.1', 'temp_foc.1')	1	[1.74, 1.21, 2.09, 2.38, 2.5]
1707	('cp.1', 'CP.1', 'gd.1', 'stress_par.1', 'reg.1', 'support_i.1')	1	[1.74, 1.21, 2.09, 1.45, 3.92, 4.87]
1708	('cp.1', 'cp.1', 'CP.1', 'WARMTH.1', 'temp_inhib.1')	1	[1.74, 1.21, 1.05, 3.25, 3.32]
1709	('cp.1', 'cp.1', 'CP.1', 'WARMTH.1', 'TEMP_INHIB.1', 'PHQ_ANS.1')	1	[1.74, 1.21, 1.05, 3.25, 3.32, 3.33]
1710	('cp.1', 'CP.1', 'gd.1', 'stress_par.1', 'REG.1', 'ins.1')	1	[1.74, 1.21, 2.09, 1.45, 3.92, 4.07]
1711	('cp.1', 'CP.1', 'gd.1', 'STRESS_PAR.1', 'cu.1', 'STRESS_PERC.1')	1	[1.74, 1.21, 2.09, 1.45, 1.07, 1.38]
1712	('CP.1', 'cp.1', 'lab_neg.1', 'lab_neg.1', 'lab_neg.1', 'TEMP_INHIB.1')	1	[1.74, 2.65, 3.21, 1.88, 1.55, 3.82]
1713	('cp.1', 'CP.1', 'GD.1', 'STRESS_PERC.1', 'cp.1')	1	[1.74, 1.21, 2.09, 2.38, 1.45]
1714	('cp.1', 'CP.1', 'gd.1', 'STRESS_PAR.1', 'CU.1', 'EMP_AF.1')	1	[1.74, 1.21, 2.09, 1.45, 1.07, 3.45]
1715	('cp.1', 'CP.1', 'GD.1', 'stress_perc.1', 'TEMP_FOC.1', 'emp_cog.1')	1	[1.74, 1.21, 2.09, 2.38, 2.5, 4.33]
[truncated: 1,343 more rows]

## Sheet: HIGH
	path	thresholds	count
[truncated: 5,808 more rows]
