# Supplementary material for: Leveraging Random Forests explainability for predictive modeling of children's conduct problems: insights from individual and family factors
Source: Front Public Health. 2025 Jun 12;13:1526413. doi: 10.3389/fpubh.2025.1526413 (PMC12198233; doi:10.3389/fpubh.2025.1526413)
Supplement: Supplementary file 2 [file Table_2.xlsx]

## Sheet: LOW
	path	count	thresholds
0	('temp_inhib.1', 'gd.1', 'ins.1', 'overreact.1', 'WARMTH.1')	1	[3.34, 2.07, 1.85, 2.12, 4.25]
1	('temp_inhib.1', 'GD.1', 'lab_neg.1', 'conflict.1', 'stress_perc.1')	1	[3.34, 2.07, 2.17, 1.69, 2.38]
2	('TEMP_INHIB.1', 'laxness.1', 'TEMP_INHIB.1', 'temp_foc.1', 'stress_perc.1', 'STRESS_PAR.1')	1	[3.34, 1.62, 3.69, 3.78, 2.0, 1.1]
3	('TEMP_INHIB.1', 'laxness.1', 'TEMP_INHIB.1', 'temp_foc.1', 'STRESS_PERC.1', 'OVERREACT.1')	1	[3.34, 1.62, 3.69, 3.78, 2.0, 3.38]
4	('TEMP_INHIB.1', 'LAXNESS.1', 'CONFLICT.1', 'lab_neg.1', 'TEMP_INHIB.1', 'temp_inhib.1')	1	[3.34, 1.62, 1.56, 1.87, 4.32, 4.69]
5	('TEMP_INHIB.1', 'laxness.1', 'TEMP_INHIB.1', 'TEMP_FOC.1', 'WARMTH.1', 'EMP_COG.1')	1	[3.34, 1.62, 3.69, 3.78, 4.0, 3.45]
6	('temp_inhib.1', 'gd.1', 'ins.1', 'overreact.1', 'warmth.1')	1	[3.34, 2.07, 1.85, 2.12, 4.25]
7	('temp_inhib.1', 'gd.1', 'ins.1', 'OVERREACT.1', 'LAXNESS.1', 'temp_foc.1')	1	[3.34, 2.07, 1.85, 2.12, 2.12, 3.0]
8	('temp_inhib.1', 'gd.1', 'ins.1', 'OVERREACT.1', 'LAXNESS.1', 'TEMP_FOC.1')	1	[3.34, 2.07, 1.85, 2.12, 2.12, 3.0]
9	('temp_inhib.1', 'GD.1', 'lab_neg.1', 'CONFLICT.1', 'gd.1', 'stress_perc.1')	1	[3.34, 2.07, 2.17, 1.69, 2.59, 1.88]
10	('TEMP_INHIB.1', 'LAXNESS.1', 'conflict.1', 'gd.1', 'lab_neg.1', 'conflict.1')	1	[3.34, 1.62, 1.56, 1.42, 1.63, 1.19]
11	('TEMP_INHIB.1', 'LAXNESS.1', 'CONFLICT.1', 'LAB_NEG.1', 'LAXNESS.1', 'temp_inhib.1')	1	[3.34, 1.62, 1.56, 1.87, 2.38, 3.44]
12	('temp_inhib.1', 'gd.1', 'INS.1', 'lab_neg.1', 'temp_foc.1', 'INS.1')	1	[3.34, 2.07, 1.85, 2.13, 2.36, 2.05]
13	('TEMP_INHIB.1', 'LAXNESS.1', 'CONFLICT.1', 'lab_neg.1', 'TEMP_INHIB.1', 'TEMP_INHIB.1')	1	[3.34, 1.62, 1.56, 1.87, 4.32, 4.69]
14	('gd.1', 'conflict.1', 'conflict.1', 'gd.1', 'lab_neg.1', 'stress_par.1')	1	[3.25, 1.31, 1.06, 2.09, 1.82, 1.5]
15	('gd.1', 'conflict.1', 'CONFLICT.1', 'gd.1', 'ins.1', 'INS.1')	1	[3.25, 1.31, 1.06, 1.75, 1.77, 1.33]
16	('gd.1', 'conflict.1', 'conflict.1', 'gd.1', 'LAB_NEG.1', 'PHQ_ANS.1')	1	[3.25, 1.31, 1.06, 2.09, 1.82, 1.33]
17	('gd.1', 'CONFLICT.1', 'CU.1', 'INS.1', 'EMP_AF.1', 'temp_foc.1')	1	[3.25, 1.31, 2.27, 2.54, 4.78, 2.93]
18	('GD.1', 'TEMP_FOC.1', 'laxness.1')	1	[3.25, 2.5, 1.25]
19	('gd.1', 'conflict.1', 'conflict.1', 'gd.1', 'lab_neg.1', 'STRESS_PAR.1')	1	[3.25, 1.31, 1.06, 2.09, 1.82, 1.5]
20	('gd.1', 'CONFLICT.1', 'cu.1', 'CONFLICT.1', 'gd.1', 'emp_cog.1')	1	[3.25, 1.31, 2.27, 2.69, 1.25, 3.89]
21	('lab_neg.1', 'gd.1', 'lab_neg.1', 'INS.1', 'WARMTH.1', 'phq_dep')	1	[2.07, 1.25, 1.55, 2.53, 4.34, 3.0]
22	('lab_neg.1', 'gd.1', 'lab_neg.1', 'ins.1', 'lab_neg.1', 'LAB_NEG.1')	1	[2.07, 1.25, 1.55, 2.53, 1.35, 1.04]
23	('lab_neg.1', 'GD.1', 'laxness.1', 'lab_neg.1', 'WARMTH.1', 'TEMP_INHIB.1')	1	[2.07, 1.25, 1.88, 1.91, 4.59, 3.07]
24	('lab_neg.1', 'gd.1', 'lab_neg.1', 'ins.1', 'LAB_NEG.1', 'overreact.1')	1	[2.07, 1.25, 1.55, 2.53, 1.35, 2.38]
25	('lab_neg.1', 'GD.1', 'laxness.1', 'lab_neg.1', 'warmth.1', 'lab_neg.1')	1	[2.07, 1.25, 1.88, 1.91, 4.59, 1.71]
26	('lab_neg.1', 'GD.1', 'LAXNESS.1', 'cu.1', 'TEMP_INHIB.1', 'temp_inhib.1')	1	[2.07, 1.25, 1.88, 2.8, 4.44, 4.57]
27	('lab_neg.1', 'gd.1', 'LAB_NEG.1', 'STRESS_PAR.1', 'reg.1', 'STRESS_PERC.1')	1	[2.07, 1.25, 1.55, 2.3, 4.42, 2.12]
28	('LAB_NEG.1', 'lab_neg.1', 'cu.1', 'TEMP_FOC.1', 'support_e.1', 'conflict.1')	1	[2.07, 3.5, 2.53, 1.79, 4.6, 1.31]
29	('ins.1', 'stress_perc.1', 'SUPPORT_E.1', 'laxness.1')	1	[2.47, 1.42, 3.8, 1.38]
30	('ins.1', 'STRESS_PERC.1', 'GD.1', 'support_e.1', 'lab_neg.1')	1	[2.47, 1.42, 1.25, 2.73, 1.55]
31	('ins.1', 'STRESS_PERC.1', 'GD.1', 'support_e.1', 'LAB_NEG.1', 'INS.1')	1	[2.47, 1.42, 1.25, 2.73, 1.55, 2.4]
32	('INS.1', 'LAB_NEG.1', 'conflict.1', 'stress_par.1', 'ins.1', 'EMP_COG.1')	1	[2.47, 2.17, 3.57, 1.7, 2.93, 4.78]
33	('ins.1', 'stress_perc.1', 'SUPPORT_E.1', 'LAXNESS.1', 'conflict.1', 'ins.1')	1	[2.47, 1.42, 3.8, 1.38, 1.19, 1.77]
34	('ins.1', 'stress_perc.1', 'SUPPORT_E.1', 'LAXNESS.1', 'CONFLICT.1', 'EMP_COG.1')	1	[2.47, 1.42, 3.8, 1.38, 1.19, 4.78]
35	('ins.1', 'STRESS_PERC.1', 'gd.1', 'WARMTH.1', 'stress_par.1', 'phq_ans.1')	1	[2.47, 1.42, 1.25, 3.91, 1.7, 2.0]
36	('INS.1', 'lab_neg.1', 'cu.1', 'stress_perc.1', 'INS.1', 'temp_foc.1')	1	[2.47, 2.17, 2.73, 1.88, 2.67, 4.64]
37	('GD.1', 'warmth.1', 'lab_neg.1', 'emp_cog.1', 'stress_par.1', 'TEMP_FOC.1')	1	[1.25, 4.91, 2.21, 2.55, 2.5, 2.07]
38	('gd.1', 'STRESS_PAR.1', 'LAB_NEG.1', 'TEMP_FOC.1', 'gd.1', 'WARMTH.1')	1	[1.25, 1.9, 2.21, 2.86, 1.09, 4.42]
39	('gd.1', 'STRESS_PAR.1', 'lab_neg.1', 'laxness.1', 'conflict.1', 'phq_dep')	1	[1.25, 1.9, 2.21, 1.88, 1.44, 1.67]
40	('gd.1', 'STRESS_PAR.1', 'LAB_NEG.1', 'temp_foc.1', 'temp_inhib.1', 'stress_perc.1')	1	[1.25, 1.9, 2.21, 2.86, 3.13, 2.12]
41	('GD.1', 'WARMTH.1', 'gd.1', 'stress_par.1', 'temp_inhib.1', 'OVERREACT.1')	1	[1.25, 4.91, 1.42, 2.5, 3.69, 3.38]
42	('gd.1', 'stress_par.1', 'lab_neg.1', 'EMP_COG.1', 'cu.1', 'conflict.1')	1	[1.25, 1.9, 1.87, 4.22, 2.2, 2.06]
43	('GD.1', 'WARMTH.1', 'gd.1', 'stress_par.1', 'TEMP_INHIB.1', 'stress_perc.1')	1	[1.25, 4.91, 1.42, 2.5, 3.69, 2.38]
44	('GD.1', 'WARMTH.1', 'GD.1', 'TEMP_INHIB.1', 'emp_af.1', 'TEMP_FOC.1')	1	[1.25, 4.91, 1.42, 3.41, 4.78, 4.14]
45	('ins.1', 'GD.1', 'lab_neg.1', 'conflict.1', 'phq_dep', 'INS.1')	1	[2.53, 1.25, 1.73, 1.06, 3.33, 1.93]
46	('ins.1', 'gd.1', 'TEMP_INHIB.1', 'conflict.1', 'support_e.1', 'laxness.1')	1	[2.53, 1.25, 3.57, 1.19, 4.33, 2.12]
47	('ins.1', 'gd.1', 'TEMP_INHIB.1', 'conflict.1', 'SUPPORT_E.1', 'lab_neg.1')	1	[2.53, 1.25, 3.57, 1.19, 4.33, 1.77]
48	('ins.1', 'gd.1', 'TEMP_INHIB.1', 'conflict.1', 'support_e.1', 'LAXNESS.1')	1	[2.53, 1.25, 3.57, 1.19, 4.33, 2.12]
49	('ins.1', 'GD.1', 'LAB_NEG.1', 'warmth.1', 'temp_foc.1')	1	[2.53, 1.25, 1.73, 4.75, 1.43]
50	('ins.1', 'GD.1', 'LAB_NEG.1', 'WARMTH.1', 'emp_cog.1', 'PHQ_ANS.1')	1	[2.53, 1.25, 1.73, 4.75, 4.33, 2.67]
51	('INS.1', 'gd.1', 'conflict.1', 'SUPPORT_E.1', 'reg.1', 'laxness.1')	1	[2.53, 3.09, 2.69, 4.33, 3.93, 1.12]
52	('INS.1', 'GD.1', 'stress_perc.1', 'laxness.1')	1	[2.53, 3.09, 1.88, 1.38]
53	('ins.1', 'GD.1', 'lab_neg.1', 'conflict.1', 'phq_dep', 'ins.1')	1	[2.53, 1.25, 1.73, 1.06, 3.33, 1.93]
54	('lab_neg.1', 'conflict.1', 'temp_inhib.1', 'OVERREACT.1', 'laxness.1', 'PHQ_ANS.1')	1	[2.21, 1.31, 4.13, 2.38, 2.88, 2.67]
55	('lab_neg.1', 'conflict.1', 'TEMP_INHIB.1', 'ins.1', 'reg.1', 'SUPPORT_E.1')	1	[2.21, 1.31, 4.13, 1.28, 4.59, 4.6]
56	('lab_neg.1', 'CONFLICT.1', 'SUPPORT_E.1', 'conflict.1', 'temp_foc.1', 'LAXNESS.1')	1	[2.21, 1.31, 4.33, 2.69, 1.5, 2.12]
57	('lab_neg.1', 'conflict.1', 'TEMP_INHIB.1', 'ins.1', 'reg.1', 'support_e.1')	1	[2.21, 1.31, 4.13, 1.28, 4.59, 4.6]
58	('lab_neg.1', 'conflict.1', 'TEMP_INHIB.1', 'INS.1', 'SUPPORT_E.1', 'emp_af.1')	1	[2.21, 1.31, 4.13, 1.28, 2.33, 4.78]
59	('lab_neg.1', 'conflict.1', 'TEMP_INHIB.1', 'ins.1', 'REG.1', 'phq_dep')	1	[2.21, 1.31, 4.13, 1.28, 4.59, 2.0]
60	('lab_neg.1', 'conflict.1', 'temp_inhib.1', 'overreact.1', 'reg.1', 'TEMP_INHIB.1')	1	[2.21, 1.31, 4.13, 2.38, 4.83, 3.57]
61	('lab_neg.1', 'CONFLICT.1', 'support_e.1', 'gd.1', 'stress_perc.1')	1	[2.21, 1.31, 4.33, 2.25, 1.62]
62	('lab_neg.1', 'CONFLICT.1', 'SUPPORT_E.1', 'conflict.1', 'temp_foc.1', 'laxness.1')	1	[2.21, 1.31, 4.33, 2.69, 1.5, 2.12]
63	('lab_neg.1', 'CONFLICT.1', 'SUPPORT_E.1', 'CONFLICT.1', 'warmth.1', 'warmth.1')	1	[2.21, 1.31, 4.33, 2.69, 3.84, 3.5]
64	('LAB_NEG.1', 'cu.1', 'lab_neg.1', 'REG.1', 'stress_par.1', 'CONFLICT.1')	1	[2.21, 2.93, 2.71, 3.93, 1.9, 3.32]
65	('LAB_NEG.1', 'cu.1', 'lab_neg.1', 'REG.1', 'STRESS_PAR.1', 'conflict.1')	1	[2.21, 2.93, 2.71, 3.93, 1.9, 1.56]
66	('lab_neg.1', 'conflict.1', 'TEMP_INHIB.1', 'INS.1', 'SUPPORT_E.1', 'EMP_AF.1')	1	[2.21, 1.31, 4.13, 1.28, 2.33, 4.78]
67	('lab_neg.1', 'emp_cog.1', 'lab_neg.1', 'lab_neg.1', 'LAXNESS.1')	1	[2.21, 4.78, 1.91, 1.55, 2.38]
68	('lab_neg.1', 'emp_cog.1', 'LAB_NEG.1', 'LAXNESS.1', 'ins.1', 'REG.1')	1	[2.21, 4.78, 1.91, 1.62, 3.2, 4.92]
69	('lab_neg.1', 'EMP_COG.1', 'conflict.1', 'temp_foc.1', 'lab_neg.1', 'ins.1')	1	[2.21, 4.78, 1.31, 2.93, 1.46, 1.6]
70	('lab_neg.1', 'EMP_COG.1', 'conflict.1', 'TEMP_FOC.1', 'LAB_NEG.1', 'STRESS_PERC.1')	1	[2.21, 4.78, 1.31, 2.93, 1.91, 2.75]
71	('lab_neg.1', 'EMP_COG.1', 'CONFLICT.1', 'INS.1', 'warmth.1', 'REG.1')	1	[2.21, 4.78, 1.31, 2.13, 4.75, 4.75]
72	('LAB_NEG.1', 'ins.1', 'phq_dep', 'gd.1', 'TEMP_INHIB.1', 'TEMP_FOC.1')	1	[2.21, 2.53, 2.0, 1.09, 3.69, 2.65]
73	('LAB_NEG.1', 'INS.1', 'stress_par.1', 'cu.1', 'laxness.1', 'gd.1')	1	[2.21, 2.53, 1.9, 1.73, 1.75, 1.92]
74	('lab_neg.1', 'emp_cog.1', 'LAB_NEG.1', 'laxness.1', 'cu.1', 'emp_cog.1')	1	[2.21, 4.78, 1.91, 1.62, 1.4, 3.89]
75	('lab_neg.1', 'EMP_COG.1', 'conflict.1', 'TEMP_FOC.1', 'lab_neg.1', 'stress_perc.1')	1	[2.21, 4.78, 1.31, 2.93, 1.91, 2.38]
76	('lab_neg.1', 'emp_cog.1', 'lab_neg.1', 'LAB_NEG.1', 'overreact.1', 'CONFLICT.1')	1	[2.21, 4.78, 1.91, 1.55, 1.88, 1.88]
77	('LAB_NEG.1', 'ins.1', 'phq_dep', 'gd.1', 'TEMP_INHIB.1', 'temp_foc.1')	1	[2.21, 2.53, 2.0, 1.09, 3.69, 2.65]
78	('LAB_NEG.1', 'ins.1', 'PHQ_DEP', 'emp_cog.1', 'SUPPORT_I.1')	1	[2.21, 2.53, 2.0, 3.89, 4.2]
79	('conflict.1', 'TEMP_INHIB.1', 'stress_par.1', 'conflict.1', 'emp_af.1', 'SUPPORT_E.1')	1	[1.67, 3.57, 1.45, 1.06, 3.89, 3.8]
80	('conflict.1', 'TEMP_INHIB.1', 'stress_par.1', 'CONFLICT.1', 'TEMP_INHIB.1', 'LAB_NEG.1')	1	[1.67, 3.57, 1.45, 1.06, 4.13, 1.79]
81	('conflict.1', 'TEMP_INHIB.1', 'stress_par.1', 'conflict.1', 'emp_af.1', 'support_e.1')	1	[1.67, 3.57, 1.45, 1.06, 3.89, 3.8]
82	('conflict.1', 'TEMP_INHIB.1', 'stress_par.1', 'conflict.1', 'EMP_AF.1', 'EMP_AF.1')	1	[1.67, 3.57, 1.45, 1.06, 3.89, 4.78]
83	('conflict.1', 'TEMP_INHIB.1', 'STRESS_PAR.1', 'LAXNESS.1', 'gd.1', 'INS.1')	1	[1.67, 3.57, 1.45, 2.12, 1.09, 1.33]
84	('conflict.1', 'TEMP_INHIB.1', 'stress_par.1', 'CONFLICT.1', 'temp_inhib.1', 'REG.1')	1	[1.67, 3.57, 1.45, 1.06, 4.13, 4.92]
85	('CONFLICT.1', 'gd.1', 'STRESS_PAR.1', 'CONFLICT.1', 'lab_neg.1', 'emp_af.1')	1	[1.67, 3.92, 2.1, 2.32, 2.37, 3.45]
86	('conflict.1', 'TEMP_INHIB.1', 'stress_par.1', 'CONFLICT.1', 'TEMP_INHIB.1', 'lab_neg.1')	1	[1.67, 3.57, 1.45, 1.06, 4.13, 1.79]
87	('conflict.1', 'TEMP_INHIB.1', 'stress_par.1', 'conflict.1', 'EMP_AF.1', 'emp_af.1')	1	[1.67, 3.57, 1.45, 1.06, 3.89, 4.78]
88	('conflict.1', 'TEMP_INHIB.1', 'STRESS_PAR.1', 'laxness.1', 'lab_neg.1', 'conflict.1')	1	[1.67, 3.57, 1.45, 2.12, 2.13, 1.19]
89	('conflict.1', 'temp_inhib.1', 'TEMP_INHIB.1', 'temp_foc.1', 'stress_perc.1', 'reg.1')	1	[1.67, 3.57, 1.69, 4.79, 1.88, 4.83]
90	('stress_par.1', 'LAB_NEG.1', 'conflict.1', 'ins.1', 'reg.1', 'SUPPORT_I.1')	1	[2.7, 1.99, 1.94, 1.47, 4.09, 4.87]
91	('STRESS_PAR.1', 'conflict.1', 'cu.1', 'ins.1', 'REG.1', 'ins.1')	1	[2.7, 3.69, 2.4, 2.93, 4.09, 1.47]
92	('stress_par.1', 'lab_neg.1', 'lab_neg.1', 'TEMP_INHIB.1', 'gd.1', 'conflict.1')	1	[2.7, 1.99, 1.47, 3.61, 1.84, 1.44]
93	('STRESS_PAR.1', 'conflict.1', 'cu.1', 'ins.1', 'reg.1', 'cu.1')	1	[2.7, 3.69, 2.4, 2.93, 4.09, 1.93]
94	('stress_par.1', 'lab_neg.1', 'lab_neg.1', 'TEMP_INHIB.1', 'GD.1', 'GD.1')	1	[2.7, 1.99, 1.47, 3.61, 1.84, 3.59]
95	('stress_par.1', 'lab_neg.1', 'LAB_NEG.1', 'TEMP_INHIB.1', 'CONFLICT.1', 'overreact.1')	1	[2.7, 1.99, 1.47, 3.67, 2.19, 1.5]
96	('stress_par.1', 'LAB_NEG.1', 'conflict.1', 'ins.1', 'reg.1', 'support_i.1')	1	[2.7, 1.99, 1.94, 1.47, 4.09, 4.87]
97	('stress_par.1', 'lab_neg.1', 'lab_neg.1', 'temp_inhib.1', 'gd.1', 'LAXNESS.1')	1	[2.7, 1.99, 1.47, 3.61, 1.75, 1.75]
98	('stress_par.1', 'lab_neg.1', 'LAB_NEG.1', 'TEMP_INHIB.1', 'conflict.1', 'cu.1')	1	[2.7, 1.99, 1.47, 3.67, 2.19, 1.6]
99	('gd.1', 'conflict.1', 'conflict.1', 'PHQ_ANS.1', 'EMP_COG.1', 'LAXNESS.1')	1	[1.25, 1.44, 1.19, 2.67, 3.45, 1.38]
100	('gd.1', 'CONFLICT.1', 'TEMP_INHIB.1', 'lab_neg.1', 'cu.1', 'ins.1')	1	[1.25, 1.44, 2.57, 1.87, 1.47, 1.47]
101	('gd.1', 'conflict.1', 'conflict.1', 'phq_ans.1', 'stress_perc.1', 'laxness.1')	1	[1.25, 1.44, 1.19, 2.67, 1.62, 1.38]
102	('gd.1', 'conflict.1', 'conflict.1', 'PHQ_ANS.1', 'EMP_COG.1', 'laxness.1')	1	[1.25, 1.44, 1.19, 2.67, 3.45, 1.38]
103	('gd.1', 'conflict.1', 'conflict.1', 'phq_ans.1', 'STRESS_PERC.1', 'LAXNESS.1')	1	[1.25, 1.44, 1.19, 2.67, 1.62, 2.38]
104	('gd.1', 'conflict.1', 'conflict.1', 'PHQ_ANS.1', 'emp_cog.1')	1	[1.25, 1.44, 1.19, 2.67, 3.45]
105	('gd.1', 'CONFLICT.1', 'temp_inhib.1', 'CONFLICT.1', 'PHQ_ANS.1')	1	[1.25, 1.44, 2.57, 2.38, 2.67]
106	('gd.1', 'conflict.1', 'conflict.1', 'phq_ans.1', 'stress_perc.1', 'LAXNESS.1')	1	[1.25, 1.44, 1.19, 2.67, 1.62, 1.38]
107	('gd.1', 'conflict.1', 'CONFLICT.1', 'TEMP_FOC.1', 'STRESS_PERC.1', 'lab_neg.1')	1	[1.25, 1.44, 1.19, 2.93, 1.38, 2.21]
108	('gd.1', 'conflict.1', 'CONFLICT.1', 'TEMP_FOC.1', 'stress_perc.1', 'stress_perc.1')	1	[1.25, 1.44, 1.19, 2.93, 1.38, 1.12]
109	('GD.1', 'lab_neg.1', 'TEMP_INHIB.1', 'stress_par.1', 'TEMP_FOC.1', 'phq_dep')	1	[1.25, 2.11, 3.69, 2.5, 2.07, 2.0]
110	('lab_neg.1', 'conflict.1', 'temp_inhib.1', 'STRESS_PAR.1', 'GD.1')	1	[2.07, 1.31, 3.57, 2.3, 1.33]
111	('lab_neg.1', 'CONFLICT.1', 'lab_neg.1', 'laxness.1', 'stress_par.1', 'CU.1')	1	[2.07, 1.31, 1.43, 1.88, 1.8, 1.4]
112	('lab_neg.1', 'CONFLICT.1', 'lab_neg.1', 'LAXNESS.1', 'emp_cog.1')	1	[2.07, 1.31, 1.43, 1.88, 3.89]
113	('LAB_NEG.1', 'stress_par.1', 'laxness.1', 'SUPPORT_I.1', 'LAB_NEG.1', 'REG.1')	1	[2.07, 1.9, 1.38, 4.07, 2.46, 4.17]
114	('LAB_NEG.1', 'stress_par.1', 'LAXNESS.1', 'STRESS_PERC.1', 'INS.1', 'TEMP_INHIB.1')	1	[2.07, 1.9, 1.38, 3.12, 2.8, 3.12]
115	('lab_neg.1', 'conflict.1', 'TEMP_INHIB.1', 'overreact.1', 'stress_perc.1', 'STRESS_PERC.1')	1	[2.07, 1.31, 3.57, 2.12, 2.62, 1.88]
116	('lab_neg.1', 'conflict.1', 'TEMP_INHIB.1', 'OVERREACT.1', 'WARMTH.1', 'stress_perc.1')	1	[2.07, 1.31, 3.57, 2.12, 4.75, 2.88]
117	('lab_neg.1', 'conflict.1', 'TEMP_INHIB.1', 'overreact.1', 'stress_perc.1', 'stress_perc.1')	1	[2.07, 1.31, 3.57, 2.12, 2.62, 1.88]
118	('lab_neg.1', 'CONFLICT.1', 'lab_neg.1', 'LAXNESS.1', 'EMP_COG.1', 'gd.1')	1	[2.07, 1.31, 1.43, 1.88, 3.89, 1.17]
119	('lab_neg.1', 'conflict.1', 'temp_inhib.1', 'STRESS_PAR.1', 'gd.1')	1	[2.07, 1.31, 3.57, 2.3, 1.33]
120	('LAB_NEG.1', 'stress_par.1', 'laxness.1', 'SUPPORT_I.1', 'LAB_NEG.1', 'reg.1')	1	[2.07, 1.9, 1.38, 4.07, 2.46, 4.17]
121	('LAB_NEG.1', 'stress_par.1', 'LAXNESS.1', 'STRESS_PERC.1', 'INS.1', 'temp_inhib.1')	1	[2.07, 1.9, 1.38, 3.12, 2.8, 3.12]
122	('LAB_NEG.1', 'STRESS_PAR.1', 'TEMP_FOC.1', 'lab_neg.1', 'ins.1', 'support_e.1')	1	[2.07, 1.9, 2.84, 2.55, 2.53, 4.07]
123	('LAB_NEG.1', 'STRESS_PAR.1', 'TEMP_FOC.1', 'LAB_NEG.1', 'ins.1', 'cu.1')	1	[2.07, 1.9, 2.84, 2.55, 3.73, 1.07]
124	('lab_neg.1', 'conflict.1', 'TEMP_INHIB.1', 'OVERREACT.1', 'warmth.1', 'INS.1')	1	[2.07, 1.31, 3.57, 2.12, 4.75, 1.73]
125	('lab_neg.1', 'conflict.1', 'TEMP_INHIB.1', 'overreact.1', 'STRESS_PERC.1', 'PHQ_ANS.1')	1	[2.07, 1.31, 3.57, 2.12, 2.62, 2.0]
126	('TEMP_INHIB.1', 'STRESS_PAR.1', 'CU.1', 'emp_cog.1', 'stress_par.1', 'EMP_AF.1')	1	[3.34, 1.32, 1.07, 3.0, 2.1, 4.33]
127	('TEMP_INHIB.1', 'STRESS_PAR.1', 'cu.1', 'phq_dep', 'laxness.1', 'PHQ_ANS.1')	1	[3.34, 1.32, 1.07, 2.0, 1.62, 1.33]
128	('TEMP_INHIB.1', 'stress_par.1', 'overreact.1', 'laxness.1', 'gd.1', 'warmth.1')	1	[3.34, 1.32, 2.12, 2.62, 1.59, 4.59]
129	('TEMP_INHIB.1', 'STRESS_PAR.1', 'CU.1', 'emp_cog.1', 'stress_par.1', 'emp_af.1')	1	[3.34, 1.32, 1.07, 3.0, 2.1, 4.33]
130	('TEMP_INHIB.1', 'stress_par.1', 'OVERREACT.1', 'cu.1', 'laxness.1', 'WARMTH.1')	1	[3.34, 1.32, 2.12, 1.47, 1.38, 4.41]
131	('temp_inhib.1', 'reg.1', 'gd.1', 'laxness.1', 'phq_dep', 'STRESS_PERC.1')	1	[3.34, 3.59, 3.25, 2.62, 1.33, 1.88]
132	('TEMP_INHIB.1', 'STRESS_PAR.1', 'cu.1', 'phq_dep', 'LAXNESS.1', 'conflict.1')	1	[3.34, 1.32, 1.07, 2.0, 1.62, 1.19]
133	('TEMP_INHIB.1', 'STRESS_PAR.1', 'cu.1', 'phq_dep', 'laxness.1', 'phq_ans.1')	1	[3.34, 1.32, 1.07, 2.0, 1.62, 1.33]
134	('TEMP_INHIB.1', 'stress_par.1', 'overreact.1', 'laxness.1', 'gd.1', 'WARMTH.1')	1	[3.34, 1.32, 2.12, 2.62, 1.59, 4.59]
135	('TEMP_INHIB.1', 'stress_par.1', 'OVERREACT.1', 'CU.1', 'reg.1', 'STRESS_PAR.1')	1	[3.34, 1.32, 2.12, 1.47, 4.01, 1.1]
136	('TEMP_INHIB.1', 'STRESS_PAR.1', 'CU.1', 'EMP_COG.1', 'lab_neg.1', 'INS.1')	1	[3.34, 1.32, 1.07, 3.0, 1.55, 2.0]
137	('cu.1', 'TEMP_INHIB.1', 'lab_neg.1', 'lab_neg.1', 'cu.1', 'conflict.1')	1	[2.19, 3.34, 1.63, 1.43, 1.07, 1.31]
138	('cu.1', 'TEMP_INHIB.1', 'LAB_NEG.1', 'phq_dep', 'stress_perc.1', 'lab_neg.1')	1	[2.19, 3.34, 1.63, 1.33, 1.62, 1.96]
139	('cu.1', 'TEMP_INHIB.1', 'lab_neg.1', 'LAB_NEG.1', 'EMP_COG.1', 'overreact.1')	1	[2.19, 3.34, 1.63, 1.43, 4.33, 2.38]
140	('cu.1', 'TEMP_INHIB.1', 'lab_neg.1', 'lab_neg.1', 'CU.1', 'reg.1')	1	[2.19, 3.34, 1.63, 1.43, 1.07, 4.92]
141	('temp_foc.1', 'cu.1', 'TEMP_INHIB.1', 'laxness.1', 'ins.1', 'CONFLICT.1')	1	[2.84, 2.13, 3.07, 1.62, 2.27, 1.44]
142	('temp_foc.1', 'cu.1', 'TEMP_INHIB.1', 'LAXNESS.1', 'SUPPORT_E.1', 'conflict.1')	1	[2.84, 2.13, 3.07, 1.62, 4.07, 1.06]
143	('TEMP_FOC.1', 'gd.1', 'LAB_NEG.1', 'laxness.1', 'REG.1', 'phq_ans.1')	1	[2.84, 1.42, 1.47, 1.12, 3.67, 2.0]
144	('TEMP_FOC.1', 'gd.1', 'lab_neg.1', 'STRESS_PERC.1', 'ins.1', 'OVERREACT.1')	1	[2.84, 1.42, 1.47, 2.12, 2.6, 2.12]
145	('TEMP_FOC.1', 'gd.1', 'lab_neg.1', 'stress_perc.1', 'conflict.1', 'TEMP_INHIB.1')	1	[2.84, 1.42, 1.47, 2.12, 1.19, 3.26]
146	('temp_foc.1', 'cu.1', 'TEMP_INHIB.1', 'laxness.1', 'INS.1', 'lab_neg.1')	1	[2.84, 2.13, 3.07, 1.62, 2.27, 1.88]
147	('TEMP_FOC.1', 'gd.1', 'LAB_NEG.1', 'laxness.1', 'REG.1', 'PHQ_ANS.1')	1	[2.84, 1.42, 1.47, 1.12, 3.67, 2.0]
148	('TEMP_FOC.1', 'gd.1', 'lab_neg.1', 'STRESS_PERC.1', 'ins.1', 'overreact.1')	1	[2.84, 1.42, 1.47, 2.12, 2.6, 2.12]
149	('conflict.1', 'phq_ans.1', 'cu.1', 'stress_perc.1', 'ins.1', 'emp_af.1')	1	[1.67, 2.0, 1.21, 1.12, 1.6, 3.89]
150	('conflict.1', 'phq_ans.1', 'cu.1', 'stress_perc.1', 'INS.1', 'WARMTH.1')	1	[1.67, 2.0, 1.21, 1.12, 1.6, 4.91]
151	('conflict.1', 'phq_ans.1', 'CU.1', 'overreact.1', 'emp_af.1')	1	[1.67, 2.0, 1.21, 3.38, 3.0]
152	('conflict.1', 'phq_ans.1', 'CU.1', 'OVERREACT.1', 'OVERREACT.1')	1	[1.67, 2.0, 1.21, 3.38, 3.62]
153	('conflict.1', 'PHQ_ANS.1', 'GD.1', 'SUPPORT_I.1', 'TEMP_INHIB.1', 'laxness.1')	1	[1.67, 2.0, 1.25, 4.07, 4.07, 1.12]
154	('CONFLICT.1', 'TEMP_INHIB.1', 'warmth.1', 'lab_neg.1', 'emp_cog.1', 'CU.1')	1	[1.67, 3.07, 4.74, 1.88, 3.0, 1.79]
155	('conflict.1', 'phq_ans.1', 'cu.1', 'stress_perc.1', 'ins.1', 'EMP_AF.1')	1	[1.67, 2.0, 1.21, 1.12, 1.6, 3.89]
156	('conflict.1', 'phq_ans.1', 'cu.1', 'STRESS_PERC.1', 'laxness.1', 'lab_neg.1')	1	[1.67, 2.0, 1.21, 1.12, 1.12, 1.75]
157	('CONFLICT.1', 'TEMP_INHIB.1', 'WARMTH.1', 'TEMP_FOC.1', 'reg.1', 'stress_perc.1')	1	[1.67, 3.07, 4.74, 2.78, 4.42, 2.12]
158	('conflict.1', 'phq_ans.1', 'CU.1', 'OVERREACT.1', 'overreact.1', 'emp_af.1')	1	[1.67, 2.0, 1.21, 3.38, 3.62, 4.78]
159	('CONFLICT.1', 'TEMP_INHIB.1', 'warmth.1', 'lab_neg.1', 'emp_cog.1', 'cu.1')	1	[1.67, 3.07, 4.74, 1.88, 3.0, 1.79]
160	('conflict.1', 'PHQ_ANS.1', 'GD.1', 'SUPPORT_I.1', 'TEMP_INHIB.1', 'LAXNESS.1')	1	[1.67, 2.0, 1.25, 4.07, 4.07, 1.12]
161	('conflict.1', 'PHQ_ANS.1', 'gd.1', 'EMP_AF.1', 'STRESS_PERC.1', 'stress_par.1')	1	[1.67, 2.0, 1.25, 2.56, 1.62, 3.3]
162	('ins.1', 'cu.1', 'CONFLICT.1', 'EMP_COG.1', 'conflict.1', 'warmth.1')	1	[2.05, 1.33, 1.69, 4.78, 1.94, 4.25]
163	('ins.1', 'CU.1', 'phq_dep', 'cu.1', 'PHQ_ANS.1')	1	[2.05, 1.33, 1.33, 1.47, 1.33]
164	('ins.1', 'CU.1', 'phq_dep', 'CU.1', 'overreact.1')	1	[2.05, 1.33, 1.33, 1.47, 2.12]
165	('ins.1', 'CU.1', 'PHQ_DEP', 'stress_par.1', 'TEMP_INHIB.1')	1	[2.05, 1.33, 1.33, 1.5, 3.88]
166	('INS.1', 'temp_foc.1', 'cu.1', 'LAXNESS.1', 'TEMP_FOC.1')	1	[2.05, 2.22, 2.13, 3.12, 1.28]
167	('ins.1', 'cu.1', 'conflict.1', 'overreact.1', 'lab_neg.1', 'PHQ_ANS.1')	1	[2.05, 1.33, 1.69, 1.88, 1.75, 1.33]
168	('ins.1', 'cu.1', 'conflict.1', 'overreact.1', 'lab_neg.1', 'phq_ans.1')	1	[2.05, 1.33, 1.69, 1.88, 1.75, 1.33]
169	('INS.1', 'TEMP_FOC.1', 'temp_foc.1', 'stress_par.1', 'overreact.1', 'lab_neg.1')	1	[2.05, 2.22, 4.5, 1.3, 2.12, 1.42]
170	('ins.1', 'cu.1', 'conflict.1', 'OVERREACT.1', 'LAXNESS.1', 'reg.1')	1	[2.05, 1.33, 1.69, 1.88, 1.62, 4.09]
171	('ins.1', 'cu.1', 'conflict.1', 'overreact.1', 'LAB_NEG.1', 'laxness.1')	1	[2.05, 1.33, 1.69, 1.88, 1.75, 2.0]
172	('ins.1', 'cu.1', 'CONFLICT.1', 'emp_cog.1', 'PHQ_DEP', 'LAB_NEG.1')	1	[2.05, 1.33, 1.69, 4.78, 1.67, 2.57]
173	('ins.1', 'CU.1', 'phq_dep', 'CU.1', 'OVERREACT.1')	1	[2.05, 1.33, 1.33, 1.47, 2.12]
174	('ins.1', 'cu.1', 'conflict.1', 'OVERREACT.1', 'laxness.1', 'laxness.1')	1	[2.05, 1.33, 1.69, 1.88, 1.62, 1.12]
175	('cu.1', 'lab_neg.1', 'WARMTH.1', 'ins.1', 'STRESS_PAR.1', 'overreact.1')	1	[2.13, 1.99, 4.91, 2.0, 1.9, 1.75]
176	('cu.1', 'lab_neg.1', 'warmth.1', 'TEMP_INHIB.1', 'lab_neg.1', 'cu.1')	1	[2.13, 1.99, 4.91, 4.13, 1.55, 1.27]
177	('cu.1', 'lab_neg.1', 'WARMTH.1', 'ins.1', 'stress_par.1', 'TEMP_INHIB.1')	1	[2.13, 1.99, 4.91, 2.0, 1.9, 3.94]
178	('CU.1', 'TEMP_INHIB.1', 'REG.1', 'EMP_AF.1')	1	[2.13, 3.32, 4.09, 3.89]
179	('lab_neg.1', 'GD.1', 'ins.1', 'conflict.1', 'SUPPORT_E.1', 'overreact.1')	1	[2.37, 1.25, 1.56, 1.75, 2.33, 2.12]
180	('lab_neg.1', 'gd.1', 'CONFLICT.1', 'LAB_NEG.1', 'stress_par.1', 'temp_foc.1')	1	[2.37, 1.25, 1.44, 1.46, 2.3, 2.0]
181	('lab_neg.1', 'GD.1', 'INS.1', 'conflict.1', 'lab_neg.1', 'TEMP_FOC.1')	1	[2.37, 1.25, 1.56, 2.44, 1.43, 3.28]
182	('lab_neg.1', 'gd.1', 'conflict.1', 'WARMTH.1', 'cu.1', 'lab_neg.1')	1	[2.37, 1.25, 1.44, 3.74, 2.13, 1.55]
183	('lab_neg.1', 'GD.1', 'INS.1', 'CONFLICT.1', 'phq_dep', 'temp_foc.1')	1	[2.37, 1.25, 1.56, 2.44, 1.33, 2.72]
184	('lab_neg.1', 'gd.1', 'CONFLICT.1', 'lab_neg.1', 'stress_par.1', 'STRESS_PAR.1')	1	[2.37, 1.25, 1.44, 1.46, 2.8, 1.5]
185	('lab_neg.1', 'PHQ_DEP', 'CU.1', 'TEMP_FOC.1')	1	[2.37, 2.0, 1.35, 4.93]
186	('LAB_NEG.1', 'TEMP_FOC.1', 'INS.1', 'EMP_COG.1', 'conflict.1', 'laxness.1')	1	[2.37, 1.36, 2.67, 4.22, 4.12, 1.62]
187	('lab_neg.1', 'phq_dep', 'LAB_NEG.1', 'INS.1', 'REG.1', 'laxness.1')	1	[2.37, 2.0, 1.65, 2.93, 3.25, 1.38]
188	('lab_neg.1', 'PHQ_DEP', 'cu.1', 'conflict.1', 'TEMP_INHIB.1', 'OVERREACT.1')	1	[2.37, 2.0, 1.35, 1.33, 3.57, 2.12]
189	('lab_neg.1', 'phq_dep', 'lab_neg.1', 'conflict.1', 'TEMP_INHIB.1', 'stress_perc.1')	1	[2.37, 2.0, 1.65, 2.44, 3.07, 2.38]
190	('LAB_NEG.1', 'TEMP_FOC.1', 'ins.1', 'support_e.1', 'lab_neg.1', 'temp_inhib.1')	1	[2.37, 1.36, 2.67, 4.87, 2.55, 2.75]
191	('LAB_NEG.1', 'TEMP_FOC.1', 'ins.1', 'SUPPORT_E.1', 'conflict.1')	1	[2.37, 1.36, 2.67, 4.87, 2.06]
192	('ins.1', 'conflict.1', 'support_e.1', 'reg.1', 'PHQ_DEP', 'support_i.1')	1	[2.47, 1.06, 4.33, 3.75, 2.67, 3.0]
193	('ins.1', 'conflict.1', 'support_e.1', 'REG.1', 'gd.1')	1	[2.47, 1.06, 4.33, 3.75, 1.25]
194	('ins.1', 'conflict.1', 'support_e.1', 'REG.1', 'GD.1', 'CU.1')	1	[2.47, 1.06, 4.33, 3.75, 1.25, 1.33]
195	('ins.1', 'conflict.1', 'SUPPORT_E.1', 'LAXNESS.1', 'EMP_COG.1', 'TEMP_INHIB.1')	1	[2.47, 1.06, 4.33, 1.88, 3.0, 3.01]
196	('ins.1', 'conflict.1', 'SUPPORT_E.1', 'laxness.1', 'stress_perc.1', 'reg.1')	1	[2.47, 1.06, 4.33, 1.88, 2.38, 4.92]
197	('ins.1', 'conflict.1', 'support_e.1', 'reg.1', 'PHQ_DEP', 'SUPPORT_I.1')	1	[2.47, 1.06, 4.33, 3.75, 2.67, 3.0]
198	('ins.1', 'conflict.1', 'support_e.1', 'REG.1', 'GD.1', 'cu.1')	1	[2.47, 1.06, 4.33, 3.75, 1.25, 1.33]
199	('ins.1', 'CONFLICT.1', 'CONFLICT.1', 'EMP_AF.1', 'cu.1', 'temp_foc.1')	1	[2.47, 1.06, 2.32, 3.45, 1.73, 2.86]
200	('INS.1', 'conflict.1', 'GD.1', 'lab_neg.1')	1	[2.47, 2.6, 3.25, 1.91]
201	('INS.1', 'CONFLICT.1', 'stress_par.1', 'lab_neg.1', 'emp_af.1', 'laxness.1')	1	[2.47, 2.6, 3.1, 2.17, 3.45, 2.25]
202	('INS.1', 'CONFLICT.1', 'STRESS_PAR.1', 'cu.1', 'stress_perc.1', 'conflict.1')	1	[2.47, 2.6, 3.1, 2.47, 2.88, 2.69]
203	('cu.1', 'TEMP_INHIB.1', 'conflict.1', 'STRESS_PERC.1', 'PHQ_DEP', 'EMP_AF.1')	1	[2.13, 3.34, 1.06, 2.62, 2.67, 3.89]
204	('cu.1', 'TEMP_INHIB.1', 'conflict.1', 'stress_perc.1', 'temp_inhib.1', 'TEMP_FOC.1')	1	[2.13, 3.34, 1.06, 2.62, 4.19, 4.77]
205	('cu.1', 'TEMP_INHIB.1', 'conflict.1', 'stress_perc.1', 'TEMP_INHIB.1', 'laxness.1')	1	[2.13, 3.34, 1.06, 2.62, 4.19, 1.38]
206	('cu.1', 'TEMP_INHIB.1', 'CONFLICT.1', 'phq_dep', 'TEMP_FOC.1', 'TEMP_INHIB.1')	1	[2.13, 3.34, 1.06, 2.0, 4.76, 4.19]
207	('CU.1', 'TEMP_FOC.1', 'cu.1', 'ins.1', 'EMP_AF.1', 'OVERREACT.1')	1	[2.13, 2.22, 2.67, 2.53, 2.55, 1.88]
208	('cu.1', 'TEMP_INHIB.1', 'conflict.1', 'stress_perc.1', 'TEMP_INHIB.1', 'LAXNESS.1')	1	[2.13, 3.34, 1.06, 2.62, 4.19, 1.38]
209	('cu.1', 'temp_inhib.1', 'LAB_NEG.1', 'REG.1', 'stress_perc.1', 'OVERREACT.1')	1	[2.13, 3.34, 2.25, 3.93, 2.62, 3.62]
210	('cu.1', 'TEMP_INHIB.1', 'conflict.1', 'STRESS_PERC.1', 'PHQ_DEP', 'emp_af.1')	1	[2.13, 3.34, 1.06, 2.62, 2.67, 3.89]
211	('CU.1', 'temp_foc.1', 'stress_par.1', 'cu.1')	1	[2.13, 2.22, 1.4, 2.93]
212	('conflict.1', 'cu.1', 'temp_inhib.1', 'overreact.1', 'STRESS_PAR.1', 'support_i.1')	1	[1.67, 1.35, 3.69, 2.12, 1.5, 2.87]
213	('conflict.1', 'cu.1', 'temp_inhib.1', 'OVERREACT.1', 'emp_af.1')	1	[1.67, 1.35, 3.69, 2.12, 2.78]
214	('conflict.1', 'CU.1', 'phq_dep', 'gd.1', 'overreact.1', 'CU.1')	1	[1.67, 1.35, 1.33, 1.25, 2.38, 1.47]
215	('conflict.1', 'CU.1', 'phq_dep', 'GD.1', 'emp_af.1', 'LAXNESS.1')	1	[1.67, 1.35, 1.33, 1.25, 3.89, 2.25]
216	('CONFLICT.1', 'lab_neg.1', 'stress_par.1', 'EMP_COG.1', 'warmth.1')	1	[1.67, 2.25, 1.1, 4.78, 4.91]
217	('conflict.1', 'cu.1', 'TEMP_INHIB.1', 'stress_par.1', 'TEMP_INHIB.1', 'stress_par.1')	1	[1.67, 1.35, 3.69, 3.3, 4.19, 1.1]
218	('conflict.1', 'cu.1', 'temp_inhib.1', 'overreact.1', 'stress_par.1', 'ins.1')	1	[1.67, 1.35, 3.69, 2.12, 1.5, 2.0]
219	('conflict.1', 'CU.1', 'phq_dep', 'gd.1', 'OVERREACT.1', 'EMP_AF.1')	1	[1.67, 1.35, 1.33, 1.25, 2.38, 3.45]
220	('CONFLICT.1', 'lab_neg.1', 'STRESS_PAR.1', 'temp_inhib.1', 'temp_foc.1', 'laxness.1')	1	[1.67, 2.25, 1.1, 3.34, 1.79, 1.25]
221	('CONFLICT.1', 'LAB_NEG.1', 'stress_par.1', 'cu.1', 'OVERREACT.1', 'phq_dep')	1	[1.67, 2.25, 1.9, 1.67, 3.62, 1.33]
222	('conflict.1', 'cu.1', 'TEMP_INHIB.1', 'stress_par.1', 'TEMP_INHIB.1', 'STRESS_PAR.1')	1	[1.67, 1.35, 3.69, 3.3, 4.19, 1.1]
223	('conflict.1', 'cu.1', 'temp_inhib.1', 'overreact.1', 'stress_par.1', 'INS.1')	1	[1.67, 1.35, 3.69, 2.12, 1.5, 2.0]
224	('conflict.1', 'CU.1', 'phq_dep', 'gd.1', 'overreact.1', 'cu.1')	1	[1.67, 1.35, 1.33, 1.25, 2.38, 1.47]
225	('lab_neg.1', 'lab_neg.1', 'support_i.1', 'temp_foc.1', 'WARMTH.1', 'overreact.1')	1	[1.99, 1.47, 4.87, 4.21, 4.25, 1.62]
226	('lab_neg.1', 'lab_neg.1', 'support_i.1', 'TEMP_FOC.1', 'ins.1', 'conflict.1')	1	[1.99, 1.47, 4.87, 4.21, 2.0, 1.31]
227	('lab_neg.1', 'lab_neg.1', 'support_i.1', 'TEMP_FOC.1', 'INS.1', 'cu.1')	1	[1.99, 1.47, 4.87, 4.21, 2.0, 1.13]
228	('lab_neg.1', 'LAB_NEG.1', 'emp_cog.1', 'conflict.1', 'TEMP_INHIB.1', 'lab_neg.1')	1	[1.99, 1.47, 4.22, 1.19, 3.62, 1.59]
229	('lab_neg.1', 'lab_neg.1', 'support_i.1', 'TEMP_FOC.1', 'ins.1', 'CONFLICT.1')	1	[1.99, 1.47, 4.87, 4.21, 2.0, 1.31]
230	('lab_neg.1', 'lab_neg.1', 'SUPPORT_I.1', 'conflict.1', 'CU.1', 'reg.1')	1	[1.99, 1.47, 4.87, 1.31, 1.2, 4.59]
231	('lab_neg.1', 'LAB_NEG.1', 'emp_cog.1', 'conflict.1', 'temp_inhib.1', 'phq_dep')	1	[1.99, 1.47, 4.22, 1.19, 3.62, 1.33]
232	('lab_neg.1', 'lab_neg.1', 'SUPPORT_I.1', 'conflict.1', 'cu.1', 'stress_perc.1')	1	[1.99, 1.47, 4.87, 1.31, 1.2, 3.12]
233	('LAB_NEG.1', 'stress_par.1', 'PHQ_ANS.1', 'conflict.1', 'stress_perc.1', 'emp_af.1')	1	[1.99, 1.9, 1.33, 1.69, 1.62, 4.78]
234	('lab_neg.1', 'lab_neg.1', 'support_i.1', 'temp_foc.1', 'WARMTH.1', 'OVERREACT.1')	1	[1.99, 1.47, 4.87, 4.21, 4.25, 1.62]
235	('lab_neg.1', 'LAB_NEG.1', 'EMP_COG.1', 'WARMTH.1', 'reg.1', 'gd.1')	1	[1.99, 1.47, 4.22, 3.91, 4.47, 1.25]
236	('lab_neg.1', 'lab_neg.1', 'support_i.1', 'temp_foc.1', 'warmth.1', 'STRESS_PERC.1')	1	[1.99, 1.47, 4.87, 4.21, 4.25, 2.38]
237	('lab_neg.1', 'lab_neg.1', 'SUPPORT_I.1', 'CONFLICT.1', 'STRESS_PAR.1', 'LAXNESS.1')	1	[1.99, 1.47, 4.87, 1.31, 1.9, 1.88]
238	('lab_neg.1', 'LAB_NEG.1', 'emp_cog.1', 'CONFLICT.1', 'stress_par.1', 'OVERREACT.1')	1	[1.99, 1.47, 4.22, 1.19, 1.1, 3.38]
239	('LAB_NEG.1', 'STRESS_PAR.1', 'lab_neg.1', 'cu.1', 'ins.1', 'LAB_NEG.1')	1	[1.99, 1.9, 3.24, 3.13, 2.0, 2.25]
240	('lab_neg.1', 'LAB_NEG.1', 'emp_cog.1', 'conflict.1', 'TEMP_INHIB.1', 'LAB_NEG.1')	1	[1.99, 1.47, 4.22, 1.19, 3.62, 1.59]
241	('lab_neg.1', 'lab_neg.1', 'SUPPORT_I.1', 'CONFLICT.1', 'stress_par.1', 'EMP_COG.1')	1	[1.99, 1.47, 4.87, 1.31, 1.9, 4.78]
242	('conflict.1', 'conflict.1', 'temp_inhib.1', 'stress_par.1', 'PHQ_DEP', 'ins.1')	1	[2.32, 1.06, 3.32, 1.8, 1.67, 3.0]
243	('conflict.1', 'conflict.1', 'temp_inhib.1', 'STRESS_PAR.1')	1	[2.32, 1.06, 3.32, 1.8]
244	('conflict.1', 'conflict.1', 'TEMP_INHIB.1', 'overreact.1', 'SUPPORT_E.1', 'phq_ans.1')	1	[2.32, 1.06, 3.32, 1.62, 4.73, 1.33]
245	('CONFLICT.1', 'gd.1', 'REG.1', 'ins.1', 'SUPPORT_E.1')	1	[2.32, 2.07, 4.25, 1.93, 4.33]
246	('conflict.1', 'conflict.1', 'TEMP_INHIB.1', 'overreact.1', 'SUPPORT_E.1', 'PHQ_ANS.1')	1	[2.32, 1.06, 3.32, 1.62, 4.73, 1.33]
247	('conflict.1', 'conflict.1', 'TEMP_INHIB.1', 'overreact.1', 'support_e.1', 'temp_inhib.1')	1	[2.32, 1.06, 3.32, 1.62, 4.73, 4.51]
248	('conflict.1', 'conflict.1', 'TEMP_INHIB.1', 'OVERREACT.1', 'lab_neg.1', 'ins.1')	1	[2.32, 1.06, 3.32, 1.62, 1.71, 2.87]
249	('CONFLICT.1', 'GD.1', 'emp_af.1', 'REG.1', 'STRESS_PERC.1', 'CU.1')	1	[2.32, 2.07, 4.55, 4.42, 2.12, 1.2]
250	('CONFLICT.1', 'GD.1', 'EMP_AF.1', 'stress_perc.1', 'INS.1')	1	[2.32, 2.07, 4.55, 1.75, 2.33]
251	('conflict.1', 'conflict.1', 'CU.1', 'EMP_AF.1', 'overreact.1', 'support_e.1')	1	[2.32, 1.31, 1.07, 3.89, 1.62, 3.0]
252	('conflict.1', 'CONFLICT.1', 'cu.1', 'phq_dep', 'emp_af.1', 'gd.1')	1	[2.32, 1.31, 2.19, 2.0, 3.0, 1.09]
253	('conflict.1', 'conflict.1', 'cu.1', 'conflict.1', 'reg.1', 'overreact.1')	1	[2.32, 1.31, 1.07, 1.06, 4.59, 2.62]
254	('CONFLICT.1', 'conflict.1', 'TEMP_INHIB.1', 'GD.1', 'phq_dep', 'temp_foc.1')	1	[2.32, 3.69, 3.44, 1.5, 2.0, 3.36]
255	('conflict.1', 'conflict.1', 'cu.1', 'conflict.1', 'REG.1', 'TEMP_FOC.1')	1	[2.32, 1.31, 1.07, 1.06, 4.59, 4.79]
256	('conflict.1', 'conflict.1', 'CU.1', 'EMP_AF.1', 'overreact.1', 'SUPPORT_E.1')	1	[2.32, 1.31, 1.07, 3.89, 1.62, 3.0]
257	('conflict.1', 'conflict.1', 'cu.1', 'conflict.1', 'reg.1', 'OVERREACT.1')	1	[2.32, 1.31, 1.07, 1.06, 4.59, 2.62]
258	('CONFLICT.1', 'conflict.1', 'temp_inhib.1', 'CU.1', 'TEMP_INHIB.1', 'STRESS_PAR.1')	1	[2.32, 3.69, 3.44, 1.87, 2.82, 3.8]
259	('CONFLICT.1', 'CONFLICT.1', 'stress_par.1', 'REG.1')	1	[2.32, 3.69, 2.2, 3.59]
260	('conflict.1', 'conflict.1', 'cu.1', 'CONFLICT.1', 'EMP_COG.1', 'SUPPORT_E.1')	1	[2.32, 1.31, 1.07, 1.06, 4.33, 2.73]
261	('conflict.1', 'GD.1', 'support_i.1', 'STRESS_PAR.1', 'lab_neg.1', 'support_e.1')	1	[2.32, 1.25, 4.6, 1.9, 2.12, 3.0]
262	('conflict.1', 'GD.1', 'SUPPORT_I.1', 'lab_neg.1', 'ins.1', 'laxness.1')	1	[2.32, 1.25, 4.6, 2.37, 1.6, 1.88]
263	('conflict.1', 'gd.1', 'temp_foc.1', 'phq_ans.1', 'conflict.1', 'temp_foc.1')	1	[2.32, 1.25, 2.93, 2.67, 1.12, 2.64]
264	('conflict.1', 'GD.1', 'support_i.1', 'stress_par.1', 'support_e.1', 'WARMTH.1')	1	[2.32, 1.25, 4.6, 1.9, 3.27, 4.91]
265	('CONFLICT.1', 'TEMP_INHIB.1', 'CU.1', 'overreact.1', 'overreact.1', 'lab_neg.1')	1	[2.32, 2.44, 1.47, 3.88, 3.62, 1.63]
266	('conflict.1', 'gd.1', 'TEMP_FOC.1', 'ins.1', 'stress_par.1', 'cu.1')	1	[2.32, 1.25, 2.93, 3.2, 1.45, 1.21]
267	('temp_inhib.1', 'gd.1', 'lab_neg.1', 'temp_foc.1', 'TEMP_FOC.1', 'lab_neg.1')	1	[3.34, 2.07, 2.37, 2.14, 1.79, 1.79]
268	('temp_inhib.1', 'gd.1', 'LAB_NEG.1', 'temp_foc.1', 'stress_par.1', 'gd.1')	1	[3.34, 2.07, 2.37, 4.36, 1.5, 1.17]
269	('temp_inhib.1', 'GD.1', 'REG.1', 'lab_neg.1', 'stress_perc.1', 'support_i.1')	1	[3.34, 2.07, 3.59, 2.13, 1.88, 4.87]
270	('TEMP_INHIB.1', 'lab_neg.1', 'gd.1', 'temp_inhib.1', 'conflict.1', 'emp_af.1')	1	[3.34, 1.47, 1.59, 4.13, 1.19, 3.89]
271	('TEMP_INHIB.1', 'lab_neg.1', 'gd.1', 'TEMP_INHIB.1', 'support_e.1')	1	[3.34, 1.47, 1.59, 4.13, 4.33]
272	('TEMP_INHIB.1', 'LAB_NEG.1', 'cu.1', 'laxness.1', 'conflict.1', 'INS.1')	1	[3.34, 1.47, 1.49, 1.38, 1.31, 1.33]
273	('TEMP_INHIB.1', 'lab_neg.1', 'gd.1', 'TEMP_INHIB.1', 'SUPPORT_E.1', 'reg.1')	1	[3.34, 1.47, 1.59, 4.13, 4.33, 4.92]
274	('temp_inhib.1', 'gd.1', 'lab_neg.1', 'temp_foc.1', 'TEMP_FOC.1', 'LAB_NEG.1')	1	[3.34, 2.07, 2.37, 2.14, 1.79, 1.79]
275	('TEMP_INHIB.1', 'lab_neg.1', 'gd.1', 'temp_inhib.1', 'conflict.1', 'EMP_AF.1')	1	[3.34, 1.47, 1.59, 4.13, 1.19, 3.89]
276	('TEMP_INHIB.1', 'lab_neg.1', 'gd.1', 'temp_inhib.1', 'CONFLICT.1', 'temp_inhib.1')	1	[3.34, 1.47, 1.59, 4.13, 1.19, 3.73]
277	('temp_inhib.1', 'GD.1', 'REG.1', 'lab_neg.1', 'stress_perc.1', 'SUPPORT_I.1')	1	[3.34, 2.07, 3.59, 2.13, 1.88, 4.87]
278	('TEMP_INHIB.1', 'LAB_NEG.1', 'CU.1', 'stress_perc.1', 'TEMP_INHIB.1', 'laxness.1')	1	[3.34, 1.47, 1.49, 1.88, 3.44, 2.62]
279	('TEMP_INHIB.1', 'LAB_NEG.1', 'cu.1', 'LAXNESS.1', 'warmth.1', 'warmth.1')	1	[3.34, 1.47, 1.49, 1.38, 4.91, 3.81]
280	('gd.1', 'PHQ_ANS.1', 'INS.1', 'CONFLICT.1', 'stress_perc.1', 'EMP_AF.1')	1	[2.07, 2.0, 2.61, 1.81, 2.12, 2.78]
281	('gd.1', 'phq_ans.1', 'TEMP_INHIB.1', 'EMP_COG.1', 'gd.1', 'stress_par.1')	1	[2.07, 2.0, 3.32, 4.33, 1.59, 1.1]
282	('GD.1', 'conflict.1', 'CU.1', 'LAXNESS.1', 'TEMP_INHIB.1', 'TEMP_INHIB.1')	1	[2.07, 3.57, 2.13, 1.25, 3.44, 3.69]
283	('GD.1', 'conflict.1', 'cu.1', 'lab_neg.1', 'warmth.1', 'STRESS_PAR.1')	1	[2.07, 3.57, 2.13, 2.37, 3.75, 2.2]
284	('gd.1', 'PHQ_ANS.1', 'ins.1', 'gd.1', 'TEMP_FOC.1', 'TEMP_INHIB.1')	1	[2.07, 2.0, 2.61, 1.25, 2.77, 3.69]
285	('conflict.1', 'conflict.1', 'PHQ_DEP', 'GD.1', 'temp_inhib.1', 'lab_neg.1')	1	[1.94, 1.33, 2.0, 1.25, 3.19, 1.63]
286	('conflict.1', 'CONFLICT.1', 'ins.1', 'gd.1', 'emp_af.1')	1	[1.94, 1.33, 1.85, 1.67, 3.45]
287	('CONFLICT.1', 'emp_af.1', 'lab_neg.1', 'SUPPORT_E.1', 'overreact.1')	1	[1.94, 3.89, 2.13, 4.87, 1.5]
288	('conflict.1', 'conflict.1', 'PHQ_DEP', 'gd.1', 'ins.1', 'SUPPORT_I.1')	1	[1.94, 1.33, 2.0, 1.25, 1.73, 4.33]
289	('conflict.1', 'CONFLICT.1', 'ins.1', 'gd.1', 'EMP_AF.1', 'support_i.1')	1	[1.94, 1.33, 1.85, 1.67, 3.45, 4.47]
290	('conflict.1', 'CONFLICT.1', 'INS.1', 'TEMP_FOC.1', 'phq_ans.1', 'emp_af.1')	1	[1.94, 1.33, 1.85, 4.23, 1.33, 3.45]
291	('CONFLICT.1', 'EMP_AF.1', 'lab_neg.1', 'temp_foc.1', 'emp_cog.1', 'SUPPORT_I.1')	1	[1.94, 3.89, 1.95, 3.86, 3.89, 4.87]
292	('conflict.1', 'CONFLICT.1', 'INS.1', 'temp_foc.1', 'TEMP_INHIB.1', 'laxness.1')	1	[1.94, 1.33, 1.85, 4.23, 1.69, 1.38]
293	('conflict.1', 'conflict.1', 'phq_dep', 'phq_ans.1', 'EMP_COG.1', 'gd.1')	1	[1.94, 1.33, 2.0, 3.33, 3.89, 1.75]
294	('lab_neg.1', 'support_i.1', 'ins.1', 'phq_dep', 'SUPPORT_E.1')	1	[2.11, 4.33, 1.47, 2.0, 4.33]
295	('lab_neg.1', 'SUPPORT_I.1', 'LAB_NEG.1', 'emp_af.1', 'TEMP_INHIB.1', 'REG.1')	1	[2.11, 4.33, 1.43, 3.45, 4.07, 4.83]
296	('lab_neg.1', 'SUPPORT_I.1', 'LAB_NEG.1', 'emp_af.1', 'TEMP_INHIB.1', 'reg.1')	1	[2.11, 4.33, 1.43, 3.45, 4.07, 4.83]
297	('lab_neg.1', 'SUPPORT_I.1', 'lab_neg.1', 'reg.1', 'stress_par.1', 'phq_ans.1')	1	[2.11, 4.33, 1.43, 4.92, 2.3, 2.0]
298	('lab_neg.1', 'SUPPORT_I.1', 'lab_neg.1', 'REG.1', 'phq_dep', 'EMP_AF.1')	1	[2.11, 4.33, 1.43, 4.92, 2.0, 3.45]
299	('lab_neg.1', 'support_i.1', 'ins.1', 'phq_dep', 'support_e.1', 'warmth.1')	1	[2.11, 4.33, 1.47, 2.0, 4.33, 4.42]
300	('lab_neg.1', 'support_i.1', 'ins.1', 'PHQ_DEP', 'warmth.1')	1	[2.11, 4.33, 1.47, 2.0, 4.09]
301	('LAB_NEG.1', 'ins.1', 'WARMTH.1', 'phq_ans.1', 'STRESS_PAR.1', 'temp_foc.1')	1	[2.11, 2.47, 4.59, 2.67, 1.2, 2.29]
302	('LAB_NEG.1', 'ins.1', 'WARMTH.1', 'PHQ_ANS.1', 'stress_perc.1', 'conflict.1')	1	[2.11, 2.47, 4.59, 2.67, 3.5, 2.44]
303	('LAB_NEG.1', 'ins.1', 'WARMTH.1', 'PHQ_ANS.1', 'stress_perc.1', 'CONFLICT.1')	1	[2.11, 2.47, 4.59, 2.67, 3.5, 2.44]
304	('lab_neg.1', 'SUPPORT_I.1', 'LAB_NEG.1', 'emp_af.1', 'temp_inhib.1', 'cu.1')	1	[2.11, 4.33, 1.43, 3.45, 4.07, 1.2]
305	('LAB_NEG.1', 'INS.1', 'cu.1', 'TEMP_INHIB.1', 'temp_foc.1', 'conflict.1')	1	[2.11, 2.47, 2.13, 3.32, 4.21, 2.38]
306	('lab_neg.1', 'SUPPORT_I.1', 'lab_neg.1', 'reg.1', 'stress_par.1', 'PHQ_ANS.1')	1	[2.11, 4.33, 1.43, 4.92, 2.3, 2.0]
307	('lab_neg.1', 'stress_par.1', 'conflict.1', 'TEMP_FOC.1', 'warmth.1')	1	[2.25, 1.32, 1.33, 4.93, 4.91]
308	('lab_neg.1', 'STRESS_PAR.1', 'CU.1', 'temp_foc.1', 'TEMP_INHIB.1', 'cu.1')	1	[2.25, 1.32, 1.21, 2.0, 3.01, 1.33]
309	('lab_neg.1', 'STRESS_PAR.1', 'CU.1', 'TEMP_FOC.1', 'laxness.1')	1	[2.25, 1.32, 1.21, 2.0, 1.12]
310	('LAB_NEG.1', 'cu.1', 'stress_perc.1', 'SUPPORT_I.1', 'stress_par.1', 'conflict.1')	1	[2.25, 2.0, 2.62, 4.87, 1.3, 1.19]
311	('lab_neg.1', 'stress_par.1', 'conflict.1', 'TEMP_FOC.1', 'WARMTH.1', 'gd.1')	1	[2.25, 1.32, 1.33, 4.93, 4.91, 1.17]
312	('lab_neg.1', 'STRESS_PAR.1', 'cu.1', 'WARMTH.1', 'overreact.1', 'conflict.1')	1	[2.25, 1.32, 1.21, 4.91, 1.62, 1.12]
313	('LAB_NEG.1', 'cu.1', 'stress_perc.1', 'support_i.1', 'support_e.1')	1	[2.25, 2.0, 2.62, 4.87, 3.0]
314	('lab_neg.1', 'stress_par.1', 'conflict.1', 'temp_foc.1', 'lab_neg.1', 'WARMTH.1')	1	[2.25, 1.32, 1.33, 4.93, 1.96, 3.91]
315	('gd.1', 'phq_ans.1', 'STRESS_PAR.1', 'lab_neg.1', 'TEMP_INHIB.1', 'WARMTH.1')	1	[2.42, 2.0, 1.7, 2.21, 3.69, 4.75]
316	('gd.1', 'phq_ans.1', 'stress_par.1', 'ins.1', 'lab_neg.1', 'stress_par.1')	1	[2.42, 2.0, 1.7, 2.27, 1.96, 1.23]
317	('gd.1', 'phq_ans.1', 'STRESS_PAR.1', 'LAB_NEG.1', 'stress_par.1', 'lab_neg.1')	1	[2.42, 2.0, 1.7, 2.21, 1.9, 2.46]
318	('GD.1', 'SUPPORT_E.1', 'REG.1', 'LAXNESS.1', 'TEMP_INHIB.1', 'gd.1')	1	[2.42, 3.27, 4.11, 1.25, 3.07, 2.71]
319	('gd.1', 'conflict.1', 'emp_cog.1', 'REG.1', 'TEMP_FOC.1')	1	[2.07, 1.31, 3.0, 3.51, 2.0]
320	('gd.1', 'conflict.1', 'EMP_COG.1', 'TEMP_INHIB.1', 'lab_neg.1', 'OVERREACT.1')	1	[2.07, 1.31, 3.0, 4.13, 1.47, 1.38]
321	('gd.1', 'conflict.1', 'EMP_COG.1', 'TEMP_INHIB.1', 'LAB_NEG.1', 'LAXNESS.1')	1	[2.07, 1.31, 3.0, 4.13, 1.47, 1.12]
322	('gd.1', 'conflict.1', 'emp_cog.1', 'REG.1', 'temp_foc.1')	1	[2.07, 1.31, 3.0, 3.51, 2.0]
323	('gd.1', 'CONFLICT.1', 'lab_neg.1', 'STRESS_PAR.1', 'temp_foc.1', 'PHQ_DEP')	1	[2.07, 1.31, 2.25, 2.45, 2.86, 3.67]
324	('gd.1', 'conflict.1', 'EMP_COG.1', 'temp_inhib.1', 'ins.1', 'EMP_AF.1')	1	[2.07, 1.31, 3.0, 4.13, 2.8, 4.78]
325	('gd.1', 'PHQ_DEP', 'CONFLICT.1', 'lab_neg.1', 'LAB_NEG.1', 'cu.1')	1	[2.25, 1.33, 1.67, 1.88, 1.79, 1.41]
326	('GD.1', 'TEMP_INHIB.1', 'LAXNESS.1', 'stress_par.1', 'CU.1', 'TEMP_INHIB.1')	1	[2.25, 2.94, 1.88, 3.4, 2.47, 3.57]
327	('GD.1', 'TEMP_INHIB.1', 'LAXNESS.1', 'STRESS_PAR.1')	1	[2.25, 2.94, 1.88, 3.4]
328	('gd.1', 'phq_dep', 'stress_par.1', 'lab_neg.1', 'WARMTH.1', 'conflict.1')	1	[2.25, 1.33, 2.7, 1.91, 4.0, 2.44]
329	('gd.1', 'PHQ_DEP', 'conflict.1', 'WARMTH.1', 'conflict.1', 'TEMP_INHIB.1')	1	[2.25, 1.33, 1.67, 4.91, 1.31, 3.57]
330	('gd.1', 'PHQ_DEP', 'CONFLICT.1', 'LAB_NEG.1', 'CONFLICT.1', 'ins.1')	1	[2.25, 1.33, 1.67, 1.88, 3.69, 3.73]
331	('TEMP_INHIB.1', 'TEMP_FOC.1', 'WARMTH.1', 'stress_par.1', 'conflict.1', 'lab_neg.1')	1	[3.07, 4.36, 4.09, 1.9, 1.31, 1.79]
332	('TEMP_INHIB.1', 'TEMP_FOC.1', 'WARMTH.1', 'stress_par.1', 'CONFLICT.1', 'support_e.1')	1	[3.07, 4.36, 4.09, 1.9, 1.31, 4.07]
333	('TEMP_INHIB.1', 'TEMP_FOC.1', 'warmth.1', 'reg.1', 'SUPPORT_E.1', 'cu.1')	1	[3.07, 4.36, 4.09, 4.01, 4.47, 1.4]
334	('TEMP_INHIB.1', 'TEMP_FOC.1', 'warmth.1', 'reg.1', 'SUPPORT_E.1', 'CU.1')	1	[3.07, 4.36, 4.09, 4.01, 4.47, 1.4]
335	('TEMP_INHIB.1', 'TEMP_FOC.1', 'warmth.1', 'REG.1', 'phq_ans.1', 'LAXNESS.1')	1	[3.07, 4.36, 4.09, 4.01, 2.0, 1.84]
336	('TEMP_INHIB.1', 'temp_foc.1', 'gd.1', 'ins.1', 'overreact.1', 'gd.1')	1	[3.07, 4.36, 1.92, 2.0, 2.38, 1.09]
337	('TEMP_INHIB.1', 'temp_foc.1', 'gd.1', 'INS.1', 'laxness.1', 'stress_perc.1')	1	[3.07, 4.36, 1.92, 2.0, 2.88, 1.58]
338	('CU.1', 'TEMP_INHIB.1', 'SUPPORT_I.1', 'lab_neg.1', 'SUPPORT_E.1', 'phq_ans.1')	1	[2.19, 2.19, 4.87, 1.83, 4.2, 1.33]
339	('cu.1', 'GD.1', 'ins.1', 'lab_neg.1', 'laxness.1', 'conflict.1')	1	[2.19, 1.25, 2.93, 1.99, 1.38, 1.31]
340	('CU.1', 'TEMP_INHIB.1', 'SUPPORT_I.1', 'lab_neg.1', 'SUPPORT_E.1', 'PHQ_ANS.1')	1	[2.19, 2.19, 4.87, 1.83, 4.2, 1.33]
341	('CU.1', 'TEMP_INHIB.1', 'SUPPORT_I.1', 'LAB_NEG.1', 'emp_cog.1', 'laxness.1')	1	[2.19, 2.19, 4.87, 1.83, 4.33, 1.12]
342	('cu.1', 'gd.1', 'phq_dep', 'WARMTH.1', 'EMP_COG.1', 'SUPPORT_E.1')	1	[2.19, 1.25, 2.0, 3.91, 4.78, 2.2]
343	('cu.1', 'GD.1', 'ins.1', 'lab_neg.1', 'LAXNESS.1', 'lab_neg.1')	1	[2.19, 1.25, 2.93, 1.99, 1.38, 1.46]
344	('conflict.1', 'conflict.1', 'LAB_NEG.1', 'laxness.1', 'support_e.1')	1	[1.67, 1.06, 1.77, 2.38, 3.53]
345	('conflict.1', 'conflict.1', 'LAB_NEG.1', 'laxness.1', 'SUPPORT_E.1', 'STRESS_PAR.1')	1	[1.67, 1.06, 1.77, 2.38, 3.53, 2.0]
346	('conflict.1', 'conflict.1', 'LAB_NEG.1', 'LAXNESS.1')	1	[1.67, 1.06, 1.77, 2.38]
347	('conflict.1', 'conflict.1', 'lab_neg.1', 'cu.1', 'TEMP_INHIB.1', 'REG.1')	1	[1.67, 1.06, 1.77, 1.07, 3.57, 4.59]
348	('conflict.1', 'conflict.1', 'lab_neg.1', 'cu.1', 'TEMP_INHIB.1', 'reg.1')	1	[1.67, 1.06, 1.77, 1.07, 3.57, 4.59]
349	('conflict.1', 'conflict.1', 'lab_neg.1', 'CU.1', 'WARMTH.1', 'TEMP_FOC.1')	1	[1.67, 1.06, 1.77, 1.07, 4.5, 3.43]
350	('conflict.1', 'CONFLICT.1', 'gd.1', 'gd.1', 'lab_neg.1', 'laxness.1')	1	[1.67, 1.06, 1.25, 1.09, 1.91, 1.62]
351	('conflict.1', 'CONFLICT.1', 'gd.1', 'GD.1', 'laxness.1', 'phq_dep')	1	[1.67, 1.06, 1.25, 1.09, 1.38, 2.67]
352	('CONFLICT.1', 'LAB_NEG.1', 'gd.1', 'ins.1', 'TEMP_FOC.1')	1	[1.67, 2.21, 3.59, 1.6, 2.64]
353	('ins.1', 'conflict.1', 'OVERREACT.1', 'stress_par.1', 'SUPPORT_I.1', 'GD.1')	1	[2.0, 1.31, 2.38, 1.1, 4.07, 1.25]
354	('ins.1', 'conflict.1', 'OVERREACT.1', 'STRESS_PAR.1', 'gd.1', 'CU.1')	1	[2.0, 1.31, 2.38, 1.1, 1.25, 1.07]
355	('INS.1', 'REG.1', 'TEMP_INHIB.1', 'laxness.1', 'overreact.1', 'conflict.1')	1	[2.0, 3.59, 3.07, 1.62, 3.12, 1.19]
356	('ins.1', 'conflict.1', 'overreact.1', 'lab_neg.1', 'reg.1', 'REG.1')	1	[2.0, 1.31, 2.38, 2.12, 4.92, 4.42]
357	('ins.1', 'conflict.1', 'OVERREACT.1', 'stress_par.1', 'SUPPORT_I.1', 'gd.1')	1	[2.0, 1.31, 2.38, 1.1, 4.07, 1.25]
358	('INS.1', 'reg.1', 'gd.1', 'lab_neg.1', 'OVERREACT.1', 'ins.1')	1	[2.0, 3.59, 1.59, 2.21, 2.12, 3.07]
359	('ins.1', 'conflict.1', 'overreact.1', 'lab_neg.1', 'reg.1', 'reg.1')	1	[2.0, 1.31, 2.38, 2.12, 4.92, 4.42]
360	('ins.1', 'conflict.1', 'OVERREACT.1', 'stress_par.1', 'support_i.1')	1	[2.0, 1.31, 2.38, 1.1, 4.07]
361	('ins.1', 'conflict.1', 'overreact.1', 'lab_neg.1', 'REG.1', 'cu.1')	1	[2.0, 1.31, 2.38, 2.12, 4.92, 1.2]
362	('INS.1', 'REG.1', 'TEMP_INHIB.1', 'LAXNESS.1', 'SUPPORT_I.1', 'lab_neg.1')	1	[2.0, 3.59, 3.07, 1.62, 4.33, 1.46]
363	('conflict.1', 'ins.1', 'gd.1', 'lab_neg.1', 'LAXNESS.1', 'support_i.1')	1	[2.32, 2.05, 1.59, 1.87, 1.88, 3.53]
364	('conflict.1', 'ins.1', 'gd.1', 'LAB_NEG.1', 'temp_foc.1', 'overreact.1')	1	[2.32, 2.05, 1.59, 1.87, 2.71, 2.38]
365	('conflict.1', 'ins.1', 'GD.1', 'conflict.1', 'laxness.1')	1	[2.32, 2.05, 1.59, 1.06, 1.38]
366	('CONFLICT.1', 'EMP_COG.1', 'gd.1', 'laxness.1', 'WARMTH.1')	1	[2.32, 1.22, 2.07, 1.38, 4.91]
367	('conflict.1', 'INS.1', 'ins.1', 'cu.1', 'TEMP_INHIB.1', 'EMP_AF.1')	1	[2.32, 2.05, 3.6, 1.49, 3.69, 4.78]
368	('conflict.1', 'ins.1', 'gd.1', 'lab_neg.1', 'laxness.1', 'TEMP_FOC.1')	1	[2.32, 2.05, 1.59, 1.87, 1.88, 4.93]
369	('conflict.1', 'ins.1', 'GD.1', 'CONFLICT.1', 'PHQ_DEP')	1	[2.32, 2.05, 1.59, 1.06, 3.0]
370	('conflict.1', 'INS.1', 'ins.1', 'cu.1', 'temp_inhib.1', 'LAXNESS.1')	1	[2.32, 2.05, 3.6, 1.49, 3.69, 3.12]
371	('CONFLICT.1', 'EMP_COG.1', 'gd.1', 'LAXNESS.1', 'emp_af.1', 'overreact.1')	1	[2.32, 1.22, 2.07, 1.38, 4.78, 1.88]
372	('CONFLICT.1', 'EMP_COG.1', 'gd.1', 'LAXNESS.1', 'EMP_AF.1', 'gd.1')	1	[2.32, 1.22, 2.07, 1.38, 4.78, 1.09]
373	('CONFLICT.1', 'EMP_COG.1', 'GD.1', 'gd.1', 'GD.1', 'STRESS_PAR.1')	1	[2.32, 1.22, 2.07, 3.04, 2.42, 3.8]
374	('conflict.1', 'ins.1', 'gd.1', 'lab_neg.1', 'LAXNESS.1', 'SUPPORT_I.1')	1	[2.32, 2.05, 1.59, 1.87, 1.88, 3.53]
375	('conflict.1', 'temp_foc.1', 'overreact.1', 'conflict.1', 'overreact.1')	1	[1.69, 4.23, 2.88, 1.06, 1.62]
376	('conflict.1', 'TEMP_FOC.1', 'lab_neg.1', 'stress_par.1', 'lab_neg.1')	1	[1.69, 4.23, 1.47, 3.0, 1.04]
377	('conflict.1', 'TEMP_FOC.1', 'LAB_NEG.1', 'TEMP_FOC.1', 'gd.1', 'support_i.1')	1	[1.69, 4.23, 1.47, 4.93, 1.42, 4.47]
378	('conflict.1', 'TEMP_FOC.1', 'LAB_NEG.1', 'temp_foc.1', 'temp_foc.1', 'REG.1')	1	[1.69, 4.23, 1.47, 4.93, 4.64, 4.75]
379	('conflict.1', 'TEMP_FOC.1', 'lab_neg.1', 'stress_par.1', 'LAB_NEG.1', 'phq_ans.1')	1	[1.69, 4.23, 1.47, 3.0, 1.04, 2.67]
380	('conflict.1', 'TEMP_FOC.1', 'LAB_NEG.1', 'TEMP_FOC.1', 'gd.1', 'SUPPORT_I.1')	1	[1.69, 4.23, 1.47, 4.93, 1.42, 4.47]
381	('conflict.1', 'temp_foc.1', 'OVERREACT.1', 'TEMP_INHIB.1', 'TEMP_FOC.1', 'LAXNESS.1')	1	[1.69, 4.23, 2.88, 1.75, 3.22, 2.88]
382	('CONFLICT.1', 'emp_cog.1', 'CONFLICT.1', 'lab_neg.1', 'OVERREACT.1', 'warmth.1')	1	[1.69, 4.45, 2.32, 2.71, 2.88, 3.41]
383	('CONFLICT.1', 'EMP_COG.1', 'TEMP_FOC.1', 'REG.1', 'support_i.1', 'TEMP_FOC.1')	1	[1.69, 4.45, 3.22, 3.92, 4.87, 4.43]
384	('conflict.1', 'temp_foc.1', 'overreact.1', 'conflict.1', 'OVERREACT.1', 'TEMP_INHIB.1')	1	[1.69, 4.23, 2.88, 1.06, 1.62, 3.32]
385	('CONFLICT.1', 'EMP_COG.1', 'temp_foc.1', 'phq_dep', 'temp_foc.1', 'reg.1')	1	[1.69, 4.45, 3.22, 2.0, 2.78, 4.09]
386	('gd.1', 'INS.1', 'conflict.1', 'TEMP_INHIB.1', 'emp_af.1', 'EMP_COG.1')	1	[3.25, 2.05, 1.33, 3.32, 3.45, 4.33]
387	('gd.1', 'ins.1', 'EMP_COG.1', 'LAB_NEG.1', 'reg.1', 'phq_ans.1')	1	[3.25, 2.05, 4.78, 1.71, 4.75, 1.33]
388	('gd.1', 'INS.1', 'conflict.1', 'TEMP_INHIB.1', 'EMP_AF.1', 'laxness.1')	1	[3.25, 2.05, 1.33, 3.32, 3.45, 1.62]
389	('gd.1', 'ins.1', 'EMP_COG.1', 'lab_neg.1', 'conflict.1', 'stress_perc.1')	1	[3.25, 2.05, 4.78, 1.71, 2.32, 1.62]
390	('gd.1', 'ins.1', 'emp_cog.1', 'temp_foc.1', 'CU.1', 'CU.1')	1	[3.25, 2.05, 4.78, 3.07, 1.67, 2.0]
391	('gd.1', 'ins.1', 'emp_cog.1', 'TEMP_FOC.1', 'cu.1', 'lab_neg.1')	1	[3.25, 2.05, 4.78, 3.07, 1.21, 1.96]
392	('gd.1', 'INS.1', 'CONFLICT.1', 'SUPPORT_E.1', 'overreact.1', 'emp_af.1')	1	[3.25, 2.05, 1.33, 4.87, 1.88, 4.33]
393	('gd.1', 'ins.1', 'EMP_COG.1', 'lab_neg.1', 'conflict.1', 'STRESS_PERC.1')	1	[3.25, 2.05, 4.78, 1.71, 2.32, 1.62]
394	('lab_neg.1', 'ins.1', 'temp_foc.1', 'gd.1', 'OVERREACT.1', 'WARMTH.1')	1	[2.07, 2.0, 3.84, 1.92, 3.12, 4.59]
395	('lab_neg.1', 'ins.1', 'TEMP_FOC.1', 'conflict.1', 'GD.1', 'conflict.1')	1	[2.07, 2.0, 3.84, 1.69, 1.59, 1.06]
396	('LAB_NEG.1', 'REG.1', 'conflict.1', 'OVERREACT.1', 'conflict.1', 'SUPPORT_I.1')	1	[2.07, 3.42, 2.69, 1.62, 1.06, 4.87]
397	('lab_neg.1', 'INS.1', 'conflict.1', 'lab_neg.1', 'TEMP_INHIB.1', 'stress_par.1')	1	[2.07, 2.0, 1.33, 1.46, 3.26, 1.9]
398	('lab_neg.1', 'ins.1', 'TEMP_FOC.1', 'conflict.1', 'gd.1', 'laxness.1')	1	[2.07, 2.0, 3.84, 1.69, 1.59, 1.62]
399	('lab_neg.1', 'INS.1', 'conflict.1', 'lab_neg.1', 'TEMP_INHIB.1', 'STRESS_PAR.1')	1	[2.07, 2.0, 1.33, 1.46, 3.26, 1.9]
400	('LAB_NEG.1', 'REG.1', 'CONFLICT.1', 'laxness.1', 'PHQ_ANS.1', 'LAXNESS.1')	1	[2.07, 3.42, 2.69, 2.88, 2.67, 2.38]
401	('lab_neg.1', 'ins.1', 'TEMP_FOC.1', 'conflict.1', 'gd.1', 'LAXNESS.1')	1	[2.07, 2.0, 3.84, 1.69, 1.59, 1.62]
402	('lab_neg.1', 'ins.1', 'TEMP_FOC.1', 'CONFLICT.1', 'OVERREACT.1', 'EMP_AF.1')	1	[2.07, 2.0, 3.84, 1.69, 2.12, 4.11]
403	('lab_neg.1', 'conflict.1', 'WARMTH.1', 'phq_dep', 'overreact.1', 'EMP_COG.1')	1	[2.37, 1.31, 4.91, 2.0, 2.88, 4.78]
404	('lab_neg.1', 'conflict.1', 'WARMTH.1', 'PHQ_DEP', 'cu.1', 'lab_neg.1')	1	[2.37, 1.31, 4.91, 2.0, 1.2, 1.5]
405	('lab_neg.1', 'CONFLICT.1', 'GD.1', 'PHQ_DEP', 'temp_foc.1')	1	[2.37, 1.31, 1.25, 2.0, 1.36]
406	('lab_neg.1', 'conflict.1', 'warmth.1', 'phq_ans.1', 'cu.1', 'SUPPORT_E.1')	1	[2.37, 1.31, 4.91, 2.0, 1.07, 4.87]
407	('lab_neg.1', 'CONFLICT.1', 'gd.1', 'phq_ans.1', 'temp_inhib.1', 'stress_par.1')	1	[2.37, 1.31, 1.25, 1.33, 4.07, 2.4]
408	('lab_neg.1', 'conflict.1', 'warmth.1', 'PHQ_ANS.1', 'conflict.1', 'TEMP_INHIB.1')	1	[2.37, 1.31, 4.91, 2.0, 1.06, 3.07]
409	('LAB_NEG.1', 'gd.1', 'CONFLICT.1', 'temp_foc.1', 'lab_neg.1', 'OVERREACT.1')	1	[2.37, 2.07, 1.38, 4.36, 3.24, 3.62]
410	('gd.1', 'STRESS_PAR.1', 'cu.1', 'temp_inhib.1', 'conflict.1', 'emp_cog.1')	1	[2.25, 1.32, 1.21, 3.69, 1.31, 3.89]
411	('gd.1', 'stress_par.1', 'cu.1', 'gd.1', 'overreact.1', 'warmth.1')	1	[2.25, 1.32, 2.93, 1.09, 2.12, 4.59]
412	('gd.1', 'STRESS_PAR.1', 'CU.1', 'TEMP_FOC.1', 'OVERREACT.1', 'SUPPORT_I.1')	1	[2.25, 1.32, 1.21, 4.0, 2.62, 4.2]
413	('gd.1', 'stress_par.1', 'cu.1', 'gd.1', 'overreact.1', 'WARMTH.1')	1	[2.25, 1.32, 2.93, 1.09, 2.12, 4.59]
414	('gd.1', 'stress_par.1', 'cu.1', 'gd.1', 'OVERREACT.1', 'conflict.1')	1	[2.25, 1.32, 2.93, 1.09, 2.12, 1.06]
415	('GD.1', 'SUPPORT_I.1', 'REG.1', 'TEMP_FOC.1', 'TEMP_INHIB.1', 'temp_inhib.1')	1	[2.25, 2.34, 3.59, 4.14, 3.75, 4.12]
416	('temp_foc.1', 'lab_neg.1', 'cu.1', 'conflict.1', 'overreact.1', 'CONFLICT.1')	1	[3.22, 2.37, 2.8, 2.32, 1.88, 1.44]
417	('TEMP_FOC.1', 'GD.1', 'TEMP_INHIB.1', 'STRESS_PAR.1', 'ins.1', 'CU.1')	1	[3.22, 1.25, 3.07, 1.3, 3.6, 2.12]
418	('TEMP_FOC.1', 'gd.1', 'lab_neg.1', 'lab_neg.1', 'warmth.1', 'STRESS_PERC.1')	1	[3.22, 1.25, 1.88, 1.55, 4.25, 2.12]
419	('TEMP_FOC.1', 'gd.1', 'lab_neg.1', 'lab_neg.1', 'WARMTH.1', 'ins.1')	1	[3.22, 1.25, 1.88, 1.55, 4.25, 1.6]
420	('TEMP_FOC.1', 'GD.1', 'TEMP_INHIB.1', 'stress_par.1', 'gd.1', 'lab_neg.1')	1	[3.22, 1.25, 3.07, 1.3, 1.59, 1.46]
421	('temp_foc.1', 'lab_neg.1', 'cu.1', 'CONFLICT.1', 'STRESS_PAR.1', 'laxness.1')	1	[3.22, 2.37, 2.8, 2.32, 1.5, 1.88]
422	('temp_foc.1', 'LAB_NEG.1', 'gd.1', 'TEMP_FOC.1', 'gd.1', 'ins.1')	1	[3.22, 2.37, 2.92, 2.07, 1.09, 2.73]
423	('TEMP_FOC.1', 'gd.1', 'LAB_NEG.1', 'ins.1', 'EMP_AF.1', 'TEMP_INHIB.1')	1	[3.22, 1.25, 1.88, 2.93, 4.78, 3.82]
424	('TEMP_FOC.1', 'gd.1', 'LAB_NEG.1', 'INS.1', 'conflict.1', 'TEMP_INHIB.1')	1	[3.22, 1.25, 1.88, 2.93, 1.62, 3.5]
425	('TEMP_FOC.1', 'GD.1', 'TEMP_INHIB.1', 'stress_par.1', 'GD.1', 'CU.1')	1	[3.22, 1.25, 3.07, 1.3, 1.59, 3.2]
426	('TEMP_FOC.1', 'gd.1', 'lab_neg.1', 'lab_neg.1', 'WARMTH.1', 'INS.1')	1	[3.22, 1.25, 1.88, 1.55, 4.25, 1.6]
427	('TEMP_FOC.1', 'gd.1', 'lab_neg.1', 'LAB_NEG.1', 'LAB_NEG.1', 'phq_ans.1')	1	[3.22, 1.25, 1.88, 1.55, 1.61, 3.33]
428	('lab_neg.1', 'CU.1', 'warmth.1', 'lab_neg.1', 'temp_foc.1', 'conflict.1')	1	[2.17, 1.21, 4.59, 1.71, 2.93, 1.5]
429	('lab_neg.1', 'CU.1', 'WARMTH.1', 'SUPPORT_I.1', 'ins.1', 'phq_dep')	1	[2.17, 1.21, 4.59, 3.53, 1.6, 1.33]
430	('lab_neg.1', 'cu.1', 'TEMP_INHIB.1', 'stress_par.1', 'overreact.1', 'stress_perc.1')	1	[2.17, 1.21, 3.44, 1.1, 3.0, 2.62]
431	('lab_neg.1', 'cu.1', 'temp_inhib.1', 'INS.1', 'CU.1', 'temp_foc.1')	1	[2.17, 1.21, 3.44, 3.2, 1.07, 1.63]
432	('lab_neg.1', 'cu.1', 'TEMP_INHIB.1', 'STRESS_PAR.1', 'conflict.1', 'conflict.1')	1	[2.17, 1.21, 3.44, 1.1, 1.31, 1.06]
433	('lab_neg.1', 'CU.1', 'warmth.1', 'lab_neg.1', 'temp_foc.1', 'CONFLICT.1')	1	[2.17, 1.21, 4.59, 1.71, 2.93, 1.5]
434	('lab_neg.1', 'CU.1', 'warmth.1', 'lab_neg.1', 'TEMP_FOC.1', 'stress_par.1')	1	[2.17, 1.21, 4.59, 1.71, 2.93, 1.3]
435	('LAB_NEG.1', 'gd.1', 'CU.1', 'emp_cog.1', 'ins.1', 'REG.1')	1	[2.17, 3.25, 1.73, 3.89, 2.93, 3.75]
436	('ins.1', 'CONFLICT.1', 'TEMP_INHIB.1', 'cu.1', 'temp_foc.1', 'overreact.1')	1	[2.53, 1.33, 3.8, 1.6, 4.21, 1.62]
437	('ins.1', 'conflict.1', 'temp_inhib.1', 'ins.1', 'warmth.1', 'conflict.1')	1	[2.53, 1.33, 3.73, 1.6, 4.84, 1.19]
438	('ins.1', 'conflict.1', 'TEMP_INHIB.1', 'WARMTH.1', 'LAB_NEG.1', 'STRESS_PAR.1')	1	[2.53, 1.33, 3.73, 3.91, 1.77, 1.3]
439	('ins.1', 'CONFLICT.1', 'TEMP_INHIB.1', 'cu.1', 'TEMP_FOC.1', 'emp_af.1')	1	[2.53, 1.33, 3.8, 1.6, 4.21, 3.45]
440	('ins.1', 'conflict.1', 'TEMP_INHIB.1', 'WARMTH.1', 'lab_neg.1', 'EMP_AF.1')	1	[2.53, 1.33, 3.73, 3.91, 1.77, 3.89]
441	('ins.1', 'CONFLICT.1', 'temp_inhib.1', 'phq_dep', 'TEMP_FOC.1', 'phq_ans.1')	1	[2.53, 1.33, 3.8, 2.0, 3.91, 1.33]
442	('ins.1', 'conflict.1', 'temp_inhib.1', 'ins.1', 'warmth.1', 'CONFLICT.1')	1	[2.53, 1.33, 3.73, 1.6, 4.84, 1.19]
443	('ins.1', 'conflict.1', 'TEMP_INHIB.1', 'warmth.1', 'temp_inhib.1', 'overreact.1')	1	[2.53, 1.33, 3.73, 3.91, 4.57, 2.38]
444	('ins.1', 'CONFLICT.1', 'temp_inhib.1', 'PHQ_DEP', 'reg.1', 'overreact.1')	1	[2.53, 1.33, 3.8, 2.0, 4.59, 1.88]
445	('ins.1', 'conflict.1', 'temp_inhib.1', 'ins.1', 'WARMTH.1', 'reg.1')	1	[2.53, 1.33, 3.73, 1.6, 4.84, 4.92]
446	('lab_neg.1', 'INS.1', 'stress_par.1', 'lab_neg.1', 'warmth.1', 'SUPPORT_E.1')	1	[2.25, 2.05, 1.45, 1.46, 4.75, 3.67]
447	('LAB_NEG.1', 'temp_inhib.1', 'lab_neg.1')	1	[2.25, 2.19, 2.46]
448	('lab_neg.1', 'ins.1', 'stress_par.1', 'conflict.1', 'conflict.1', 'lab_neg.1')	1	[2.25, 2.05, 1.23, 1.94, 1.31, 1.71]
449	('lab_neg.1', 'INS.1', 'stress_par.1', 'lab_neg.1', 'WARMTH.1', 'phq_ans.1')	1	[2.25, 2.05, 1.45, 1.46, 4.75, 2.0]
450	('lab_neg.1', 'INS.1', 'stress_par.1', 'lab_neg.1', 'warmth.1', 'support_e.1')	1	[2.25, 2.05, 1.45, 1.46, 4.75, 3.67]
451	('lab_neg.1', 'INS.1', 'STRESS_PAR.1', 'SUPPORT_I.1', 'PHQ_DEP', 'laxness.1')	1	[2.25, 2.05, 1.45, 3.8, 3.33, 1.38]
452	('lab_neg.1', 'ins.1', 'STRESS_PAR.1', 'TEMP_INHIB.1', 'gd.1', 'stress_par.1')	1	[2.25, 2.05, 1.23, 3.82, 1.42, 2.8]
453	('lab_neg.1', 'ins.1', 'stress_par.1', 'conflict.1', 'CONFLICT.1', 'LAXNESS.1')	1	[2.25, 2.05, 1.23, 1.94, 1.31, 1.38]
454	('lab_neg.1', 'ins.1', 'stress_par.1', 'conflict.1', 'conflict.1', 'LAB_NEG.1')	1	[2.25, 2.05, 1.23, 1.94, 1.31, 1.71]
455	('lab_neg.1', 'TEMP_INHIB.1', 'reg.1', 'laxness.1', 'reg.1', 'lab_neg.1')	1	[2.25, 3.53, 3.75, 2.38, 3.59, 1.57]
456	('LAB_NEG.1', 'lab_neg.1', 'cu.1', 'cu.1', 'TEMP_INHIB.1', 'phq_ans.1')	1	[2.25, 3.13, 2.93, 1.73, 3.94, 2.67]
457	('lab_neg.1', 'TEMP_INHIB.1', 'REG.1', 'WARMTH.1', 'lab_neg.1', 'support_e.1')	1	[2.25, 3.53, 3.75, 4.91, 1.65, 4.33]
458	('lab_neg.1', 'TEMP_INHIB.1', 'REG.1', 'warmth.1', 'conflict.1', 'conflict.1')	1	[2.25, 3.53, 3.75, 4.91, 1.31, 1.06]
459	('lab_neg.1', 'TEMP_INHIB.1', 'REG.1', 'WARMTH.1', 'lab_neg.1', 'SUPPORT_E.1')	1	[2.25, 3.53, 3.75, 4.91, 1.65, 4.33]
460	('lab_neg.1', 'temp_inhib.1', 'CONFLICT.1', 'STRESS_PAR.1', 'CONFLICT.1', 'overreact.1')	1	[2.25, 3.53, 2.07, 1.5, 3.26, 3.75]
461	('lab_neg.1', 'TEMP_INHIB.1', 'reg.1', 'laxness.1', 'REG.1', 'gd.1')	1	[2.25, 3.53, 3.75, 2.38, 3.59, 1.09]
462	('phq_dep', 'cu.1', 'GD.1', 'conflict.1', 'overreact.1', 'CU.1')	1	[2.0, 1.6, 1.25, 1.69, 2.38, 1.47]
463	('PHQ_DEP', 'stress_par.1', 'overreact.1', 'GD.1', 'conflict.1', 'STRESS_PERC.1')	1	[2.0, 1.7, 2.62, 1.25, 1.44, 3.25]
464	('phq_dep', 'CU.1', 'conflict.1', 'TEMP_INHIB.1', 'TEMP_FOC.1', 'stress_perc.1')	1	[2.0, 1.6, 1.69, 3.32, 4.5, 2.62]
465	('phq_dep', 'cu.1', 'gd.1', 'stress_par.1', 'emp_cog.1', 'lab_neg.1')	1	[2.0, 1.6, 1.25, 2.8, 4.33, 1.55]
466	('phq_dep', 'CU.1', 'CONFLICT.1', 'support_e.1', 'lab_neg.1')	1	[2.0, 1.6, 1.69, 4.07, 1.96]
467	('PHQ_DEP', 'stress_par.1', 'overreact.1', 'gd.1', 'ins.1', 'reg.1')	1	[2.0, 1.7, 2.62, 1.25, 2.13, 4.83]
468	('phq_dep', 'cu.1', 'gd.1', 'stress_par.1', 'EMP_COG.1', 'phq_ans.1')	1	[2.0, 1.6, 1.25, 2.8, 4.33, 2.0]
469	('temp_inhib.1', 'temp_foc.1', 'REG.1', 'STRESS_PERC.1', 'stress_perc.1')	1	[2.94, 1.36, 3.42, 1.38, 1.88]
470	('temp_inhib.1', 'TEMP_FOC.1', 'gd.1', 'lab_neg.1', 'INS.1', 'EMP_AF.1')	1	[2.94, 1.36, 3.09, 2.85, 4.45, 3.0]
471	('TEMP_INHIB.1', 'conflict.1', 'ins.1', 'LAB_NEG.1', 'temp_foc.1', 'overreact.1')	1	[2.94, 1.06, 3.2, 1.88, 3.86, 2.62]
472	('TEMP_INHIB.1', 'conflict.1', 'ins.1', 'lab_neg.1', 'lab_neg.1', 'TEMP_FOC.1')	1	[2.94, 1.06, 3.2, 1.88, 1.63, 4.21]
473	('TEMP_INHIB.1', 'conflict.1', 'ins.1', 'LAB_NEG.1', 'temp_foc.1', 'OVERREACT.1')	1	[2.94, 1.06, 3.2, 1.88, 3.86, 2.62]
474	('TEMP_INHIB.1', 'conflict.1', 'ins.1', 'lab_neg.1', 'lab_neg.1', 'temp_foc.1')	1	[2.94, 1.06, 3.2, 1.88, 1.63, 4.21]
475	('TEMP_INHIB.1', 'CONFLICT.1', 'CONFLICT.1', 'temp_inhib.1', 'SUPPORT_I.1', 'LAXNESS.1')	1	[2.94, 1.06, 2.47, 3.32, 4.73, 2.5]
476	('TEMP_INHIB.1', 'conflict.1', 'ins.1', 'lab_neg.1', 'LAB_NEG.1', 'cu.1')	1	[2.94, 1.06, 3.2, 1.88, 1.63, 2.33]
477	('TEMP_INHIB.1', 'CONFLICT.1', 'conflict.1', 'temp_inhib.1', 'laxness.1', 'lab_neg.1')	1	[2.94, 1.06, 2.47, 3.73, 1.62, 1.88]
478	('conflict.1', 'lab_neg.1', 'gd.1', 'TEMP_INHIB.1', 'support_i.1')	1	[1.67, 1.46, 2.01, 3.07, 4.33]
479	('conflict.1', 'LAB_NEG.1', 'temp_inhib.1', 'lab_neg.1', 'temp_inhib.1', 'INS.1')	1	[1.67, 1.46, 3.67, 2.37, 2.38, 3.4]
480	('conflict.1', 'lab_neg.1', 'gd.1', 'TEMP_INHIB.1', 'SUPPORT_I.1', 'stress_perc.1')	1	[1.67, 1.46, 2.01, 3.07, 4.33, 2.62]
481	('conflict.1', 'lab_neg.1', 'GD.1', 'WARMTH.1', 'STRESS_PERC.1')	1	[1.67, 1.46, 2.01, 4.91, 1.62]
482	('conflict.1', 'LAB_NEG.1', 'temp_inhib.1', 'lab_neg.1', 'temp_inhib.1', 'ins.1')	1	[1.67, 1.46, 3.67, 2.37, 2.38, 3.4]
483	('conflict.1', 'LAB_NEG.1', 'TEMP_INHIB.1', 'ins.1', 'gd.1', 'SUPPORT_I.1')	1	[1.67, 1.46, 3.67, 3.2, 1.09, 3.67]
484	('conflict.1', 'LAB_NEG.1', 'TEMP_INHIB.1', 'ins.1', 'GD.1', 'TEMP_FOC.1')	1	[1.67, 1.46, 3.67, 3.2, 1.09, 4.76]
485	('gd.1', 'conflict.1', 'LAB_NEG.1', 'lab_neg.1', 'STRESS_PAR.1', 'stress_perc.1')	1	[1.25, 1.44, 1.55, 1.91, 1.9, 2.75]
486	('gd.1', 'conflict.1', 'lab_neg.1', 'PHQ_ANS.1', 'warmth.1', 'WARMTH.1')	1	[1.25, 1.44, 1.55, 1.33, 4.75, 4.25]
487	('gd.1', 'conflict.1', 'lab_neg.1', 'PHQ_ANS.1', 'WARMTH.1', 'OVERREACT.1')	1	[1.25, 1.44, 1.55, 1.33, 4.75, 2.38]
488	('GD.1', 'ins.1', 'laxness.1', 'lab_neg.1', 'PHQ_DEP', 'conflict.1')	1	[1.25, 3.6, 3.5, 2.11, 1.33, 1.06]
489	('gd.1', 'conflict.1', 'lab_neg.1', 'phq_ans.1', 'phq_dep', 'conflict.1')	1	[1.25, 1.44, 1.55, 1.33, 2.0, 1.25]
490	('gd.1', 'conflict.1', 'lab_neg.1', 'PHQ_ANS.1', 'warmth.1', 'warmth.1')	1	[1.25, 1.44, 1.55, 1.33, 4.75, 4.25]
491	('gd.1', 'CONFLICT.1', 'emp_cog.1', 'phq_dep', 'TEMP_FOC.1')	1	[1.25, 1.44, 3.45, 1.33, 4.79]
492	('gd.1', 'conflict.1', 'lab_neg.1', 'PHQ_ANS.1', 'WARMTH.1', 'overreact.1')	1	[1.25, 1.44, 1.55, 1.33, 4.75, 2.38]
493	('gd.1', 'conflict.1', 'LAB_NEG.1', 'lab_neg.1', 'stress_par.1', 'PHQ_ANS.1')	1	[1.25, 1.44, 1.55, 1.91, 1.9, 1.33]
494	('temp_inhib.1', 'cu.1', 'STRESS_PAR.1', 'TEMP_INHIB.1', 'warmth.1', 'ins.1')	1	[3.34, 2.19, 1.9, 2.94, 4.59, 2.0]
495	('TEMP_INHIB.1', 'gd.1', 'PHQ_DEP', 'conflict.1', 'warmth.1')	1	[3.34, 1.09, 2.0, 1.06, 4.84]
496	('TEMP_INHIB.1', 'gd.1', 'PHQ_DEP', 'conflict.1', 'WARMTH.1', 'STRESS_PERC.1')	1	[3.34, 1.09, 2.0, 1.06, 4.84, 3.12]
497	('TEMP_INHIB.1', 'GD.1', 'TEMP_FOC.1', 'TEMP_INHIB.1', 'lab_neg.1', 'gd.1')	1	[3.34, 1.09, 3.64, 4.44, 1.46, 1.59]
498	('TEMP_INHIB.1', 'gd.1', 'phq_dep', 'WARMTH.1', 'stress_par.1', 'ins.1')	1	[3.34, 1.09, 2.0, 4.91, 2.1, 2.0]
499	('TEMP_INHIB.1', 'gd.1', 'phq_dep', 'warmth.1', 'PHQ_ANS.1', 'ins.1')	1	[3.34, 1.09, 2.0, 4.91, 2.0, 2.13]
500	('TEMP_INHIB.1', 'gd.1', 'phq_dep', 'warmth.1', 'phq_ans.1', 'lab_neg.1')	1	[3.34, 1.09, 2.0, 4.91, 2.0, 1.92]
501	('temp_inhib.1', 'CU.1', 'lab_neg.1', 'cu.1', 'phq_dep', 'emp_af.1')	1	[3.34, 2.19, 2.37, 2.8, 2.0, 4.33]
502	('TEMP_INHIB.1', 'GD.1', 'temp_foc.1', 'cu.1', 'conflict.1', 'STRESS_PERC.1')	1	[3.34, 1.09, 3.64, 1.07, 1.31, 1.12]
503	('temp_inhib.1', 'cu.1', 'stress_par.1', 'conflict.1', 'cu.1', 'lab_neg.1')	1	[3.34, 2.19, 1.9, 1.81, 1.07, 1.71]
504	('TEMP_INHIB.1', 'gd.1', 'PHQ_DEP', 'CONFLICT.1', 'STRESS_PERC.1', 'TEMP_FOC.1')	1	[3.34, 1.09, 2.0, 1.06, 2.12, 3.14]
505	('TEMP_INHIB.1', 'gd.1', 'PHQ_DEP', 'conflict.1', 'WARMTH.1', 'stress_perc.1')	1	[3.34, 1.09, 2.0, 1.06, 4.84, 3.12]
506	('lab_neg.1', 'ins.1', 'LAXNESS.1', 'phq_dep')	1	[2.37, 2.05, 2.62, 1.33]
507	('LAB_NEG.1', 'REG.1', 'laxness.1', 'TEMP_INHIB.1', 'phq_dep')	1	[2.37, 3.42, 1.38, 2.57, 1.33]
508	('lab_neg.1', 'INS.1', 'conflict.1', 'TEMP_INHIB.1', 'REG.1', 'cu.1')	1	[2.37, 2.05, 1.31, 3.57, 3.75, 2.07]
509	('LAB_NEG.1', 'REG.1', 'laxness.1', 'TEMP_INHIB.1', 'PHQ_DEP', 'reg.1')	1	[2.37, 3.42, 1.38, 2.57, 1.33, 4.09]
510	('lab_neg.1', 'ins.1', 'laxness.1', 'gd.1', 'stress_par.1', 'conflict.1')	1	[2.37, 2.05, 2.62, 1.92, 1.5, 1.94]
511	('lab_neg.1', 'ins.1', 'laxness.1', 'gd.1', 'STRESS_PAR.1', 'conflict.1')	1	[2.37, 2.05, 2.62, 1.92, 1.5, 1.19]
512	('lab_neg.1', 'INS.1', 'conflict.1', 'TEMP_INHIB.1', 'reg.1', 'SUPPORT_I.1')	1	[2.37, 2.05, 1.31, 3.57, 3.75, 4.6]
513	('gd.1', 'LAB_NEG.1', 'WARMTH.1', 'laxness.1')	1	[1.71, 2.25, 4.37, 1.12]
514	('GD.1', 'temp_inhib.1', 'stress_par.1', 'PHQ_DEP', 'temp_foc.1', 'stress_par.1')	1	[1.71, 2.44, 1.7, 1.33, 1.79, 1.2]
515	('gd.1', 'lab_neg.1', 'conflict.1', 'STRESS_PAR.1', 'TEMP_FOC.1', 'temp_inhib.1')	1	[1.71, 2.25, 1.31, 1.1, 4.79, 4.07]
516	('gd.1', 'lab_neg.1', 'conflict.1', 'stress_par.1', 'TEMP_INHIB.1', 'ins.1')	1	[1.71, 2.25, 1.31, 1.1, 3.32, 1.73]
517	('gd.1', 'lab_neg.1', 'conflict.1', 'stress_par.1', 'temp_inhib.1', 'CU.1')	1	[1.71, 2.25, 1.31, 1.1, 3.32, 1.2]
518	('gd.1', 'lab_neg.1', 'conflict.1', 'STRESS_PAR.1', 'TEMP_FOC.1', 'TEMP_INHIB.1')	1	[1.71, 2.25, 1.31, 1.1, 4.79, 4.07]
519	('GD.1', 'TEMP_INHIB.1', 'lab_neg.1', 'CONFLICT.1', 'laxness.1', 'reg.1')	1	[1.71, 2.44, 1.99, 1.54, 1.88, 4.75]
520	('gd.1', 'lab_neg.1', 'conflict.1', 'stress_par.1', 'TEMP_INHIB.1', 'INS.1')	1	[1.71, 2.25, 1.31, 1.1, 3.32, 1.73]
521	('gd.1', 'lab_neg.1', 'conflict.1', 'STRESS_PAR.1', 'temp_foc.1', 'TEMP_INHIB.1')	1	[1.71, 2.25, 1.31, 1.1, 4.79, 3.69]
522	('gd.1', 'temp_inhib.1', 'ins.1', 'conflict.1', 'TEMP_FOC.1', 'STRESS_PERC.1')	1	[2.25, 3.34, 2.47, 1.31, 3.75, 2.38]
523	('gd.1', 'TEMP_INHIB.1', 'conflict.1', 'conflict.1', 'support_i.1', 'support_e.1')	1	[2.25, 3.34, 1.19, 1.06, 4.87, 3.27]
524	('gd.1', 'temp_inhib.1', 'INS.1', 'stress_perc.1', 'STRESS_PERC.1', 'temp_foc.1')	1	[2.25, 3.34, 2.47, 1.88, 1.12, 2.5]
525	('gd.1', 'TEMP_INHIB.1', 'conflict.1', 'conflict.1', 'support_i.1', 'SUPPORT_E.1')	1	[2.25, 3.34, 1.19, 1.06, 4.87, 3.27]
526	('gd.1', 'TEMP_INHIB.1', 'conflict.1', 'conflict.1', 'SUPPORT_I.1', 'reg.1')	1	[2.25, 3.34, 1.19, 1.06, 4.87, 4.92]
527	('gd.1', 'TEMP_INHIB.1', 'conflict.1', 'CONFLICT.1', 'gd.1', 'temp_foc.1')	1	[2.25, 3.34, 1.19, 1.06, 1.42, 4.64]
528	('gd.1', 'temp_inhib.1', 'ins.1', 'conflict.1', 'TEMP_FOC.1', 'stress_perc.1')	1	[2.25, 3.34, 2.47, 1.31, 3.75, 2.38]
529	('gd.1', 'TEMP_INHIB.1', 'CONFLICT.1', 'CONFLICT.1', 'STRESS_PERC.1', 'SUPPORT_E.1')	1	[2.25, 3.34, 1.19, 2.32, 1.62, 4.87]
530	('GD.1', 'conflict.1', 'CU.1', 'WARMTH.1')	1	[2.25, 3.76, 2.6, 4.9]
531	('gd.1', 'temp_inhib.1', 'ins.1', 'CONFLICT.1', 'gd.1', 'reg.1')	1	[2.25, 3.34, 2.47, 1.31, 1.25, 3.92]
532	('reg.1', 'gd.1', 'phq_ans.1', 'EMP_COG.1', 'stress_par.1')	1	[3.75, 3.59, 2.0, 4.78, 2.1]
533	('REG.1', 'conflict.1', 'GD.1', 'phq_ans.1', 'EMP_COG.1', 'TEMP_INHIB.1')	1	[3.75, 1.33, 1.42, 3.33, 4.78, 4.32]
534	('REG.1', 'conflict.1', 'gd.1', 'gd.1', 'lab_neg.1', 'reg.1')	1	[3.75, 1.33, 1.42, 1.09, 1.47, 4.83]
535	('reg.1', 'gd.1', 'PHQ_ANS.1', 'stress_par.1', 'PHQ_DEP', 'lab_neg.1')	1	[3.75, 3.59, 2.0, 3.4, 2.67, 1.9]
536	('REG.1', 'conflict.1', 'gd.1', 'GD.1', 'lab_neg.1', 'stress_perc.1')	1	[3.75, 1.33, 1.42, 1.09, 1.96, 1.62]
537	('REG.1', 'conflict.1', 'gd.1', 'gd.1', 'lab_neg.1', 'REG.1')	1	[3.75, 1.33, 1.42, 1.09, 1.47, 4.83]
538	('REG.1', 'CONFLICT.1', 'ins.1', 'SUPPORT_I.1', 'CONFLICT.1', 'laxness.1')	1	[3.75, 1.33, 3.07, 4.07, 1.69, 1.38]
539	('REG.1', 'conflict.1', 'gd.1', 'GD.1', 'LAB_NEG.1', 'temp_foc.1')	1	[3.75, 1.33, 1.42, 1.09, 1.96, 2.93]
540	('REG.1', 'conflict.1', 'gd.1', 'gd.1', 'LAB_NEG.1', 'laxness.1')	1	[3.75, 1.33, 1.42, 1.09, 1.47, 2.88]
541	('lab_neg.1', 'ins.1', 'warmth.1', 'phq_ans.1', 'STRESS_PERC.1', 'emp_cog.1')	1	[2.37, 2.05, 4.09, 1.33, 1.88, 4.55]
542	('lab_neg.1', 'INS.1', 'STRESS_PAR.1', 'EMP_AF.1', 'conflict.1', 'TEMP_FOC.1')	1	[2.37, 2.05, 1.45, 4.33, 1.56, 4.28]
543	('LAB_NEG.1', 'gd.1', 'cu.1', 'stress_par.1', 'CU.1', 'phq_dep')	1	[2.37, 3.84, 1.87, 1.5, 1.07, 1.33]
544	('lab_neg.1', 'ins.1', 'WARMTH.1', 'conflict.1', 'EMP_COG.1', 'TEMP_FOC.1')	1	[2.37, 2.05, 4.09, 1.31, 4.78, 4.07]
545	('lab_neg.1', 'ins.1', 'warmth.1', 'phq_ans.1', 'STRESS_PERC.1', 'EMP_COG.1')	1	[2.37, 2.05, 4.09, 1.33, 1.88, 4.55]
546	('lab_neg.1', 'ins.1', 'warmth.1', 'PHQ_ANS.1', 'support_i.1', 'lab_neg.1')	1	[2.37, 2.05, 4.09, 1.33, 3.8, 1.86]
547	('lab_neg.1', 'ins.1', 'WARMTH.1', 'conflict.1', 'emp_cog.1', 'stress_par.1')	1	[2.37, 2.05, 4.09, 1.31, 4.78, 1.23]
548	('lab_neg.1', 'ins.1', 'WARMTH.1', 'CONFLICT.1', 'ins.1', 'lab_neg.1')	1	[2.37, 2.05, 4.09, 1.31, 1.33, 1.55]
549	('lab_neg.1', 'ins.1', 'WARMTH.1', 'conflict.1', 'EMP_COG.1', 'temp_foc.1')	1	[2.37, 2.05, 4.09, 1.31, 4.78, 4.07]
550	('lab_neg.1', 'WARMTH.1', 'gd.1', 'laxness.1', 'CU.1')	1	[1.99, 4.09, 1.42, 1.62, 1.33]
551	('lab_neg.1', 'WARMTH.1', 'GD.1', 'LAXNESS.1', 'TEMP_INHIB.1', 'lab_neg.1')	1	[1.99, 4.09, 1.42, 1.38, 4.51, 1.46]
552	('lab_neg.1', 'WARMTH.1', 'GD.1', 'laxness.1', 'phq_ans.1', 'phq_dep')	1	[1.99, 4.09, 1.42, 1.38, 2.0, 2.67]
553	('lab_neg.1', 'warmth.1', 'cu.1', 'TEMP_INHIB.1', 'phq_ans.1', 'temp_inhib.1')	1	[1.99, 4.09, 1.73, 3.26, 1.33, 4.38]
554	('lab_neg.1', 'WARMTH.1', 'gd.1', 'LAXNESS.1', 'phq_ans.1', 'GD.1')	1	[1.99, 4.09, 1.42, 1.62, 1.33, 1.25]
555	('lab_neg.1', 'warmth.1', 'cu.1', 'TEMP_INHIB.1', 'PHQ_ANS.1', 'emp_cog.1')	1	[1.99, 4.09, 1.73, 3.26, 1.33, 3.45]
556	('lab_neg.1', 'WARMTH.1', 'GD.1', 'laxness.1', 'phq_ans.1', 'PHQ_DEP')	1	[1.99, 4.09, 1.42, 1.38, 2.0, 2.67]
557	('lab_neg.1', 'WARMTH.1', 'GD.1', 'laxness.1', 'PHQ_ANS.1', 'PHQ_DEP')	1	[1.99, 4.09, 1.42, 1.38, 2.0, 3.33]
558	('lab_neg.1', 'WARMTH.1', 'gd.1', 'laxness.1', 'cu.1', 'stress_perc.1')	1	[1.99, 4.09, 1.42, 1.62, 1.33, 3.75]
559	('lab_neg.1', 'WARMTH.1', 'gd.1', 'LAXNESS.1', 'PHQ_ANS.1', 'conflict.1')	1	[1.99, 4.09, 1.42, 1.62, 1.33, 1.19]
560	('ins.1', 'EMP_COG.1', 'stress_par.1', 'TEMP_FOC.1', 'gd.1', 'WARMTH.1')	1	[2.47, 4.78, 1.45, 3.78, 1.09, 4.0]
561	('INS.1', 'TEMP_FOC.1', 'lab_neg.1', 'stress_par.1', 'laxness.1', 'PHQ_ANS.1')	1	[2.47, 1.23, 2.25, 1.7, 1.62, 1.33]
562	('ins.1', 'emp_cog.1', 'overreact.1', 'cu.1', 'stress_par.1', 'REG.1')	1	[2.47, 4.78, 2.88, 1.2, 1.1, 3.42]
563	('ins.1', 'EMP_COG.1', 'stress_par.1', 'temp_foc.1', 'stress_par.1', 'support_i.1')	1	[2.47, 4.78, 1.45, 3.78, 1.1, 4.73]
564	('INS.1', 'TEMP_FOC.1', 'lab_neg.1', 'STRESS_PAR.1', 'PHQ_DEP', 'laxness.1')	1	[2.47, 1.23, 2.25, 1.7, 2.0, 1.25]
565	('ins.1', 'EMP_COG.1', 'STRESS_PAR.1', 'lab_neg.1', 'reg.1', 'REG.1')	1	[2.47, 4.78, 1.45, 2.13, 4.75, 4.59]
566	('ins.1', 'EMP_COG.1', 'stress_par.1', 'TEMP_FOC.1', 'GD.1', 'WARMTH.1')	1	[2.47, 4.78, 1.45, 3.78, 1.09, 4.41]
567	('lab_neg.1', 'GD.1', 'conflict.1', 'TEMP_INHIB.1', 'laxness.1', 'LAXNESS.1')	1	[1.91, 1.42, 1.46, 3.62, 1.75, 1.12]
568	('lab_neg.1', 'gd.1', 'lab_neg.1', 'conflict.1', 'SUPPORT_E.1', 'EMP_COG.1')	1	[1.91, 1.42, 1.47, 1.19, 4.6, 4.78]
569	('lab_neg.1', 'gd.1', 'LAB_NEG.1', 'INS.1', 'reg.1', 'phq_dep')	1	[1.91, 1.42, 1.47, 2.13, 4.59, 1.33]
570	('lab_neg.1', 'gd.1', 'lab_neg.1', 'conflict.1', 'support_e.1', 'STRESS_PAR.1')	1	[1.91, 1.42, 1.47, 1.19, 4.6, 1.1]
571	('lab_neg.1', 'gd.1', 'LAB_NEG.1', 'ins.1', 'STRESS_PERC.1', 'reg.1')	1	[1.91, 1.42, 1.47, 2.13, 1.88, 4.83]
572	('lab_neg.1', 'gd.1', 'lab_neg.1', 'conflict.1', 'SUPPORT_E.1', 'emp_cog.1')	1	[1.91, 1.42, 1.47, 1.19, 4.6, 4.78]
573	('LAB_NEG.1', 'lab_neg.1', 'gd.1', 'stress_par.1', 'ins.1', 'conflict.1')	1	[1.91, 3.13, 1.75, 3.1, 1.6, 1.06]
574	('lab_neg.1', 'GD.1', 'CONFLICT.1', 'stress_par.1', 'CONFLICT.1')	1	[1.91, 1.42, 1.46, 3.9, 3.13]
575	('lab_neg.1', 'GD.1', 'CONFLICT.1', 'STRESS_PAR.1')	1	[1.91, 1.42, 1.46, 3.9]
576	('lab_neg.1', 'gd.1', 'lab_neg.1', 'CONFLICT.1', 'reg.1', 'TEMP_INHIB.1')	1	[1.91, 1.42, 1.47, 1.19, 4.92, 2.88]
577	('REG.1', 'lab_neg.1', 'TEMP_INHIB.1', 'lab_neg.1', 'conflict.1', 'TEMP_FOC.1')	1	[3.75, 1.91, 3.69, 1.55, 1.19, 3.36]
578	('REG.1', 'lab_neg.1', 'TEMP_INHIB.1', 'LAB_NEG.1', 'cu.1', 'laxness.1')	1	[3.75, 1.91, 3.69, 1.55, 1.6, 1.62]
579	('REG.1', 'LAB_NEG.1', 'cu.1', 'stress_perc.1', 'temp_foc.1', 'emp_af.1')	1	[3.75, 1.91, 1.49, 2.38, 2.0, 4.78]
580	('REG.1', 'lab_neg.1', 'TEMP_INHIB.1', 'lab_neg.1', 'CONFLICT.1', 'TEMP_INHIB.1')	1	[3.75, 1.91, 3.69, 1.55, 1.19, 4.07]
581	('reg.1', 'lab_neg.1', 'cu.1', 'conflict.1', 'stress_perc.1', 'lab_neg.1')	1	[3.75, 2.94, 1.87, 2.01, 3.38, 1.88]
582	('ins.1', 'gd.1', 'OVERREACT.1', 'stress_perc.1', 'conflict.1', 'STRESS_PAR.1')	1	[2.47, 1.25, 2.38, 2.88, 1.06, 1.6]
583	('ins.1', 'GD.1', 'conflict.1', 'laxness.1', 'support_e.1', 'GD.1')	1	[2.47, 1.25, 1.06, 2.75, 4.6, 1.5]
584	('ins.1', 'GD.1', 'conflict.1', 'laxness.1', 'SUPPORT_E.1')	1	[2.47, 1.25, 1.06, 2.75, 4.6]
585	('INS.1', 'gd.1', 'conflict.1', 'lab_neg.1', 'GD.1', 'temp_inhib.1')	1	[2.47, 3.25, 1.69, 2.42, 1.59, 2.38]
586	('ins.1', 'gd.1', 'overreact.1', 'TEMP_INHIB.1', 'lab_neg.1', 'lab_neg.1')	1	[2.47, 1.25, 2.38, 4.07, 1.88, 1.55]
587	('ins.1', 'gd.1', 'OVERREACT.1', 'stress_perc.1', 'CONFLICT.1', 'reg.1')	1	[2.47, 1.25, 2.38, 2.88, 1.06, 3.59]
588	('ins.1', 'gd.1', 'overreact.1', 'temp_inhib.1', 'stress_par.1', 'TEMP_INHIB.1')	1	[2.47, 1.25, 2.38, 4.07, 1.45, 3.32]
589	('INS.1', 'GD.1', 'conflict.1')	1	[2.47, 3.25, 1.44]
590	('ins.1', 'gd.1', 'OVERREACT.1', 'stress_perc.1', 'conflict.1', 'stress_par.1')	1	[2.47, 1.25, 2.38, 2.88, 1.06, 1.6]
591	('ins.1', 'GD.1', 'conflict.1', 'laxness.1', 'support_e.1', 'gd.1')	1	[2.47, 1.25, 1.06, 2.75, 4.6, 1.5]
592	('ins.1', 'gd.1', 'overreact.1', 'TEMP_INHIB.1', 'lab_neg.1', 'LAB_NEG.1')	1	[2.47, 1.25, 2.38, 4.07, 1.88, 1.55]
593	('cu.1', 'GD.1', 'TEMP_INHIB.1', 'SUPPORT_I.1', 'emp_cog.1', 'stress_perc.1')	1	[2.67, 1.25, 2.94, 4.33, 3.45, 1.88]
594	('cu.1', 'gd.1', 'conflict.1', 'STRESS_PAR.1', 'TEMP_INHIB.1', 'reg.1')	1	[2.67, 1.25, 1.44, 1.1, 3.44, 4.38]
595	('cu.1', 'gd.1', 'conflict.1', 'stress_par.1', 'lab_neg.1', 'TEMP_INHIB.1')	1	[2.67, 1.25, 1.44, 1.1, 1.63, 3.32]
596	('CU.1', 'conflict.1', 'stress_perc.1')	1	[2.67, 1.5, 2.75]
597	('cu.1', 'stress_perc.1', 'EMP_AF.1', 'lab_neg.1', 'overreact.1', 'stress_par.1')	1	[2.67, 1.88, 4.33, 2.29, 1.62, 1.3]
598	('cu.1', 'stress_perc.1', 'EMP_AF.1', 'lab_neg.1', 'OVERREACT.1', 'laxness.1')	1	[2.67, 1.88, 4.33, 2.29, 1.62, 1.12]
599	('cu.1', 'stress_perc.1', 'emp_af.1', 'TEMP_FOC.1', 'laxness.1', 'WARMTH.1')	1	[2.67, 1.88, 4.33, 3.78, 1.88, 4.91]
600	('cu.1', 'stress_perc.1', 'EMP_AF.1', 'lab_neg.1', 'overreact.1', 'STRESS_PAR.1')	1	[2.67, 1.88, 4.33, 2.29, 1.62, 1.3]
601	('cu.1', 'STRESS_PERC.1', 'temp_foc.1', 'GD.1', 'REG.1', 'CONFLICT.1')	1	[2.67, 1.88, 3.47, 2.09, 4.75, 2.94]
602	('cu.1', 'stress_perc.1', 'EMP_AF.1', 'lab_neg.1', 'OVERREACT.1', 'LAXNESS.1')	1	[2.67, 1.88, 4.33, 2.29, 1.62, 1.12]
603	('cu.1', 'stress_perc.1', 'emp_af.1', 'TEMP_FOC.1', 'LAXNESS.1', 'TEMP_INHIB.1')	1	[2.67, 1.88, 4.33, 3.78, 1.88, 3.44]
604	('gd.1', 'TEMP_INHIB.1', 'cu.1', 'stress_perc.1', 'TEMP_INHIB.1', 'reg.1')	1	[2.07, 3.67, 1.21, 1.62, 4.19, 4.42]
605	('gd.1', 'TEMP_INHIB.1', 'cu.1', 'stress_perc.1', 'TEMP_INHIB.1', 'REG.1')	1	[2.07, 3.67, 1.21, 1.62, 4.19, 4.42]
606	('gd.1', 'TEMP_INHIB.1', 'cu.1', 'stress_perc.1', 'temp_inhib.1', 'temp_foc.1')	1	[2.07, 3.67, 1.21, 1.62, 4.19, 4.21]
607	('GD.1', 'lab_neg.1', 'gd.1', 'emp_cog.1')	1	[2.07, 2.37, 3.92, 3.0]
608	('gd.1', 'TEMP_INHIB.1', 'CU.1', 'lab_neg.1', 'stress_par.1', 'TEMP_FOC.1')	1	[2.07, 3.67, 1.21, 2.03, 1.5, 4.21]
609	('gd.1', 'TEMP_INHIB.1', 'cu.1', 'STRESS_PERC.1', 'WARMTH.1', 'TEMP_FOC.1')	1	[2.07, 3.67, 1.21, 1.62, 3.91, 4.36]
610	('gd.1', 'TEMP_INHIB.1', 'CU.1', 'lab_neg.1', 'STRESS_PAR.1', 'emp_cog.1')	1	[2.07, 3.67, 1.21, 2.03, 1.5, 3.89]
611	('gd.1', 'temp_inhib.1', 'warmth.1', 'REG.1', 'LAXNESS.1', 'phq_dep')	1	[2.07, 3.67, 4.09, 3.93, 2.38, 2.0]
612	('ins.1', 'LAB_NEG.1', 'conflict.1', 'TEMP_FOC.1', 'INS.1')	1	[2.61, 1.47, 1.06, 4.64, 2.13]
613	('INS.1', 'LAB_NEG.1', 'cu.1', 'SUPPORT_E.1', 'gd.1', 'overreact.1')	1	[2.61, 2.37, 1.91, 4.87, 1.09, 2.0]
614	('ins.1', 'LAB_NEG.1', 'conflict.1', 'temp_foc.1', 'lab_neg.1', 'TEMP_FOC.1')	1	[2.61, 1.47, 1.06, 4.64, 1.88, 2.22]
615	('ins.1', 'lab_neg.1', 'WARMTH.1', 'temp_foc.1', 'LAXNESS.1', 'ins.1')	1	[2.61, 1.47, 3.84, 4.31, 1.88, 2.26]
616	('ins.1', 'lab_neg.1', 'WARMTH.1', 'TEMP_FOC.1', 'conflict.1', 'conflict.1')	1	[2.61, 1.47, 3.84, 4.31, 1.94, 1.31]
617	('ins.1', 'lab_neg.1', 'WARMTH.1', 'temp_foc.1', 'laxness.1', 'stress_par.1')	1	[2.61, 1.47, 3.84, 4.31, 1.88, 1.3]
618	('ins.1', 'lab_neg.1', 'WARMTH.1', 'TEMP_FOC.1', 'conflict.1', 'CONFLICT.1')	1	[2.61, 1.47, 3.84, 4.31, 1.94, 1.31]
619	('INS.1', 'lab_neg.1', 'REG.1', 'temp_foc.1', 'cu.1', 'LAB_NEG.1')	1	[2.61, 2.37, 3.42, 2.47, 1.6, 1.96]
620	('INS.1', 'lab_neg.1', 'REG.1', 'TEMP_FOC.1', 'emp_cog.1', 'LAB_NEG.1')	1	[2.61, 2.37, 3.42, 2.47, 3.45, 2.21]
621	('conflict.1', 'temp_foc.1', 'ins.1', 'overreact.1', 'GD.1', 'temp_inhib.1')	1	[1.67, 3.64, 1.77, 2.88, 1.09, 3.82]
622	('conflict.1', 'temp_foc.1', 'INS.1', 'phq_ans.1', 'WARMTH.1', 'support_i.1')	1	[1.67, 3.64, 1.77, 2.0, 3.84, 3.93]
623	('conflict.1', 'temp_foc.1', 'ins.1', 'overreact.1', 'gd.1', 'lab_neg.1')	1	[1.67, 3.64, 1.77, 2.88, 1.09, 1.63]
624	('conflict.1', 'TEMP_FOC.1', 'lab_neg.1', 'conflict.1', 'EMP_COG.1', 'conflict.1')	1	[1.67, 3.64, 1.88, 1.44, 4.78, 1.31]
625	('conflict.1', 'temp_foc.1', 'INS.1', 'PHQ_ANS.1', 'warmth.1', 'overreact.1')	1	[1.67, 3.64, 1.77, 2.0, 3.58, 2.62]
626	('conflict.1', 'lab_neg.1', 'emp_cog.1', 'overreact.1')	1	[1.67, 1.65, 3.89, 1.88]
627	('conflict.1', 'LAB_NEG.1', 'phq_ans.1', 'CU.1', 'phq_dep', 'REG.1')	1	[1.67, 1.65, 2.67, 1.35, 1.33, 4.75]
628	('conflict.1', 'LAB_NEG.1', 'PHQ_ANS.1', 'gd.1', 'warmth.1', 'temp_inhib.1')	1	[1.67, 1.65, 2.67, 1.25, 4.5, 3.94]
629	('CONFLICT.1', 'TEMP_INHIB.1', 'SUPPORT_E.1', 'CU.1', 'INS.1', 'conflict.1')	1	[1.67, 2.94, 4.33, 1.47, 2.19, 1.81]
630	('CONFLICT.1', 'TEMP_INHIB.1', 'SUPPORT_E.1', 'cu.1', 'TEMP_INHIB.1', 'cu.1')	1	[1.67, 2.94, 4.33, 1.47, 4.32, 1.07]
631	('conflict.1', 'lab_neg.1', 'EMP_COG.1', 'phq_ans.1', 'overreact.1', 'SUPPORT_E.1')	1	[1.67, 1.65, 3.89, 2.0, 1.62, 4.07]
632	('conflict.1', 'lab_neg.1', 'emp_cog.1', 'OVERREACT.1', 'lab_neg.1', 'phq_ans.1')	1	[1.67, 1.65, 3.89, 1.88, 1.47, 2.0]
633	('conflict.1', 'lab_neg.1', 'EMP_COG.1', 'PHQ_ANS.1', 'EMP_AF.1', 'TEMP_INHIB.1')	1	[1.67, 1.65, 3.89, 2.0, 4.33, 3.57]
634	('conflict.1', 'lab_neg.1', 'EMP_COG.1', 'PHQ_ANS.1', 'emp_af.1', 'temp_inhib.1')	1	[1.67, 1.65, 3.89, 2.0, 4.33, 3.94]
635	('conflict.1', 'LAB_NEG.1', 'PHQ_ANS.1', 'gd.1', 'warmth.1', 'TEMP_INHIB.1')	1	[1.67, 1.65, 2.67, 1.25, 4.5, 3.94]
636	('conflict.1', 'lab_neg.1', 'EMP_COG.1', 'phq_ans.1', 'OVERREACT.1', 'TEMP_INHIB.1')	1	[1.67, 1.65, 3.89, 2.0, 1.62, 3.32]
637	('conflict.1', 'LAB_NEG.1', 'phq_ans.1', 'cu.1', 'stress_perc.1', 'ins.1')	1	[1.67, 1.65, 2.67, 1.35, 1.62, 3.4]
638	('CONFLICT.1', 'TEMP_INHIB.1', 'support_e.1', 'CU.1', 'LAXNESS.1', 'EMP_AF.1')	1	[1.67, 2.94, 4.33, 1.33, 2.38, 3.89]
639	('GD.1', 'temp_inhib.1', 'WARMTH.1', 'overreact.1', 'stress_perc.1')	1	[2.07, 3.07, 4.91, 3.5, 1.88]
640	('gd.1', 'conflict.1', 'lab_neg.1', 'conflict.1', 'lab_neg.1', 'TEMP_FOC.1')	1	[2.07, 1.69, 1.87, 1.06, 1.77, 4.21]
641	('gd.1', 'conflict.1', 'lab_neg.1', 'conflict.1', 'LAB_NEG.1', 'EMP_COG.1')	1	[2.07, 1.69, 1.87, 1.06, 1.77, 4.11]
642	('gd.1', 'conflict.1', 'LAB_NEG.1', 'temp_inhib.1')	1	[2.07, 1.69, 1.87, 2.07]
643	('GD.1', 'TEMP_INHIB.1', 'conflict.1', 'INS.1', 'EMP_COG.1', 'overreact.1')	1	[2.07, 3.07, 2.07, 2.6, 3.89, 1.88]
644	('GD.1', 'TEMP_INHIB.1', 'CONFLICT.1', 'SUPPORT_E.1', 'GD.1', 'REG.1')	1	[2.07, 3.07, 2.07, 4.6, 2.34, 4.17]
645	('gd.1', 'conflict.1', 'lab_neg.1', 'conflict.1', 'lab_neg.1', 'temp_foc.1')	1	[2.07, 1.69, 1.87, 1.06, 1.77, 4.21]
646	('lab_neg.1', 'ins.1', 'overreact.1', 'CONFLICT.1', 'TEMP_FOC.1', 'temp_inhib.1')	1	[1.95, 2.0, 2.38, 1.56, 4.71, 4.69]
647	('lab_neg.1', 'ins.1', 'OVERREACT.1', 'stress_par.1', 'conflict.1')	1	[1.95, 2.0, 2.38, 1.1, 1.06]
648	('lab_neg.1', 'INS.1', 'laxness.1', 'stress_perc.1', 'gd.1', 'overreact.1')	1	[1.95, 2.0, 1.62, 3.12, 2.5, 1.62]
649	('lab_neg.1', 'INS.1', 'laxness.1', 'STRESS_PERC.1', 'emp_cog.1')	1	[1.95, 2.0, 1.62, 3.12, 4.33]
650	('lab_neg.1', 'INS.1', 'LAXNESS.1', 'lab_neg.1', 'overreact.1')	1	[1.95, 2.0, 1.62, 1.37, 1.62]
651	('LAB_NEG.1', 'cu.1', 'CONFLICT.1', 'overreact.1', 'EMP_AF.1')	1	[1.95, 2.8, 2.32, 1.88, 3.89]
652	('lab_neg.1', 'ins.1', 'overreact.1', 'conflict.1', 'gd.1', 'overreact.1')	1	[1.95, 2.0, 2.38, 1.56, 1.09, 1.12]
653	('lab_neg.1', 'ins.1', 'OVERREACT.1', 'STRESS_PAR.1', 'temp_foc.1', 'laxness.1')	1	[1.95, 2.0, 2.38, 1.1, 2.78, 1.88]
654	('lab_neg.1', 'ins.1', 'overreact.1', 'conflict.1', 'GD.1', 'emp_af.1')	1	[1.95, 2.0, 2.38, 1.56, 1.09, 4.78]
655	('lab_neg.1', 'ins.1', 'overreact.1', 'CONFLICT.1', 'temp_foc.1', 'REG.1')	1	[1.95, 2.0, 2.38, 1.56, 4.71, 4.92]
656	('lab_neg.1', 'ins.1', 'overreact.1', 'CONFLICT.1', 'TEMP_FOC.1', 'TEMP_INHIB.1')	1	[1.95, 2.0, 2.38, 1.56, 4.71, 4.69]
657	('lab_neg.1', 'ins.1', 'OVERREACT.1', 'stress_par.1', 'CONFLICT.1', 'REG.1')	1	[1.95, 2.0, 2.38, 1.1, 1.06, 4.5]
658	('LAB_NEG.1', 'cu.1', 'CONFLICT.1', 'overreact.1', 'emp_af.1')	1	[1.95, 2.8, 2.32, 1.88, 3.89]
659	('lab_neg.1', 'INS.1', 'LAXNESS.1', 'lab_neg.1', 'OVERREACT.1', 'STRESS_PERC.1')	1	[1.95, 2.0, 1.62, 1.37, 1.62, 2.12]
660	('lab_neg.1', 'ins.1', 'overreact.1', 'conflict.1', 'gd.1', 'OVERREACT.1')	1	[1.95, 2.0, 2.38, 1.56, 1.09, 1.12]
661	('lab_neg.1', 'ins.1', 'OVERREACT.1', 'STRESS_PAR.1', 'TEMP_FOC.1', 'conflict.1')	1	[1.95, 2.0, 2.38, 1.1, 2.78, 1.06]
662	('lab_neg.1', 'INS.1', 'laxness.1', 'stress_perc.1', 'gd.1', 'OVERREACT.1')	1	[1.95, 2.0, 1.62, 3.12, 2.5, 1.62]
663	('gd.1', 'ins.1', 'TEMP_FOC.1', 'support_e.1', 'ins.1')	1	[3.25, 2.0, 4.93, 4.6, 1.07]
664	('gd.1', 'ins.1', 'TEMP_FOC.1', 'support_e.1', 'INS.1', 'stress_perc.1')	1	[3.25, 2.0, 4.93, 4.6, 1.07, 1.88]
665	('gd.1', 'ins.1', 'TEMP_FOC.1', 'SUPPORT_E.1', 'gd.1', 'REG.1')	1	[3.25, 2.0, 4.93, 4.6, 1.59, 4.01]
666	('gd.1', 'ins.1', 'temp_foc.1', 'gd.1', 'stress_par.1', 'ins.1')	1	[3.25, 2.0, 4.93, 1.25, 1.5, 1.6]
667	('GD.1', 'TEMP_FOC.1', 'INS.1')	1	[3.25, 2.71, 4.2]
668	('gd.1', 'ins.1', 'TEMP_FOC.1', 'SUPPORT_E.1', 'gd.1', 'reg.1')	1	[3.25, 2.0, 4.93, 4.6, 1.59, 4.01]
669	('gd.1', 'INS.1', 'lab_neg.1', 'phq_dep', 'TEMP_INHIB.1', 'EMP_AF.1')	1	[3.25, 2.0, 2.37, 2.0, 3.34, 4.33]
670	('gd.1', 'temp_foc.1', 'TEMP_INHIB.1', 'EMP_AF.1', 'TEMP_INHIB.1', 'laxness.1')	1	[2.07, 4.21, 3.34, 4.33, 4.44, 1.62]
671	('gd.1', 'TEMP_FOC.1', 'lab_neg.1', 'support_i.1', 'phq_dep', 'emp_af.1')	1	[2.07, 4.21, 1.88, 3.8, 2.0, 3.89]
672	('gd.1', 'TEMP_FOC.1', 'lab_neg.1', 'SUPPORT_I.1', 'reg.1', 'WARMTH.1')	1	[2.07, 4.21, 1.88, 3.8, 4.38, 4.59]
673	('gd.1', 'temp_foc.1', 'TEMP_INHIB.1', 'emp_af.1', 'lab_neg.1', 'TEMP_INHIB.1')	1	[2.07, 4.21, 3.34, 4.33, 2.03, 4.19]
674	('gd.1', 'temp_foc.1', 'TEMP_INHIB.1', 'EMP_AF.1', 'TEMP_INHIB.1', 'LAXNESS.1')	1	[2.07, 4.21, 3.34, 4.33, 4.44, 1.62]
675	('gd.1', 'temp_foc.1', 'temp_inhib.1', 'STRESS_PAR.1', 'lab_neg.1')	1	[2.07, 4.21, 3.34, 2.9, 1.92]
676	('gd.1', 'TEMP_FOC.1', 'LAB_NEG.1', 'STRESS_PERC.1', 'LAB_NEG.1')	1	[2.07, 4.21, 1.88, 2.62, 1.96]
677	('gd.1', 'TEMP_FOC.1', 'lab_neg.1', 'SUPPORT_I.1', 'reg.1', 'warmth.1')	1	[2.07, 4.21, 1.88, 3.8, 4.38, 4.59]
678	('gd.1', 'temp_foc.1', 'TEMP_INHIB.1', 'EMP_AF.1', 'temp_inhib.1', 'stress_perc.1')	1	[2.07, 4.21, 3.34, 4.33, 4.44, 1.62]
679	('conflict.1', 'CU.1', 'lab_neg.1', 'temp_foc.1', 'overreact.1', 'conflict.1')	1	[2.47, 1.33, 1.96, 4.5, 1.88, 1.19]
680	('conflict.1', 'CU.1', 'lab_neg.1', 'TEMP_FOC.1', 'REG.1', 'EMP_COG.1')	1	[2.47, 1.33, 1.96, 4.5, 4.09, 4.55]
681	('conflict.1', 'cu.1', 'TEMP_INHIB.1', 'gd.1', 'TEMP_FOC.1', 'temp_inhib.1')	1	[2.47, 1.33, 3.82, 1.59, 4.93, 4.82]
682	('conflict.1', 'CU.1', 'LAB_NEG.1', 'lab_neg.1', 'stress_perc.1', 'laxness.1')	1	[2.47, 1.33, 1.96, 2.55, 2.12, 1.62]
683	('CONFLICT.1', 'conflict.1', 'lab_neg.1', 'CU.1', 'temp_foc.1')	1	[2.47, 3.76, 2.13, 2.0, 3.28]
684	('conflict.1', 'cu.1', 'temp_inhib.1', 'conflict.1', 'CONFLICT.1', 'lab_neg.1')	1	[2.47, 1.33, 3.82, 1.31, 1.06, 1.55]
685	('conflict.1', 'cu.1', 'temp_inhib.1', 'conflict.1', 'conflict.1', 'phq_dep')	1	[2.47, 1.33, 3.82, 1.31, 1.06, 3.33]
686	('conflict.1', 'CU.1', 'lab_neg.1', 'TEMP_FOC.1', 'REG.1', 'emp_cog.1')	1	[2.47, 1.33, 1.96, 4.5, 4.09, 4.55]
687	('conflict.1', 'cu.1', 'TEMP_INHIB.1', 'gd.1', 'temp_foc.1', 'stress_par.1')	1	[2.47, 1.33, 3.82, 1.59, 4.93, 2.5]
688	('lab_neg.1', 'temp_foc.1', 'conflict.1', 'laxness.1', 'overreact.1')	1	[2.11, 3.58, 1.06, 1.12, 1.75]
689	('lab_neg.1', 'temp_foc.1', 'conflict.1', 'LAXNESS.1', 'STRESS_PAR.1')	1	[2.11, 3.58, 1.06, 1.12, 1.5]
690	('lab_neg.1', 'TEMP_FOC.1', 'laxness.1', 'phq_dep', 'temp_inhib.1')	1	[2.11, 3.58, 1.12, 2.0, 4.07]
691	('lab_neg.1', 'TEMP_FOC.1', 'laxness.1', 'phq_dep', 'TEMP_INHIB.1', 'stress_perc.1')	1	[2.11, 3.58, 1.12, 2.0, 4.07, 1.88]
692	('lab_neg.1', 'TEMP_FOC.1', 'LAXNESS.1', 'overreact.1', 'conflict.1', 'lab_neg.1')	1	[2.11, 3.58, 1.12, 2.38, 1.31, 1.71]
693	('lab_neg.1', 'temp_foc.1', 'CONFLICT.1', 'gd.1', 'WARMTH.1', 'CU.1')	1	[2.11, 3.58, 1.06, 1.25, 4.09, 1.33]
694	('lab_neg.1', 'temp_foc.1', 'conflict.1', 'LAXNESS.1', 'stress_par.1', 'TEMP_INHIB.1')	1	[2.11, 3.58, 1.06, 1.12, 1.5, 3.32]
695	('lab_neg.1', 'TEMP_FOC.1', 'LAXNESS.1', 'OVERREACT.1', 'gd.1', 'STRESS_PERC.1')	1	[2.11, 3.58, 1.12, 2.38, 1.25, 2.38]
696	('lab_neg.1', 'TEMP_FOC.1', 'laxness.1', 'phq_dep', 'TEMP_INHIB.1', 'STRESS_PERC.1')	1	[2.11, 3.58, 1.12, 2.0, 4.07, 1.88]
697	('lab_neg.1', 'ins.1', 'INS.1', 'gd.1', 'overreact.1', 'phq_dep')	1	[2.37, 2.05, 1.47, 1.42, 1.62, 1.33]
698	('lab_neg.1', 'INS.1', 'gd.1', 'lab_neg.1', 'EMP_AF.1', 'TEMP_FOC.1')	1	[2.37, 2.05, 1.25, 1.55, 4.33, 4.72]
699	('lab_neg.1', 'INS.1', 'GD.1', 'TEMP_FOC.1', 'laxness.1', 'stress_perc.1')	1	[2.37, 2.05, 1.25, 4.5, 1.38, 2.38]
700	('lab_neg.1', 'ins.1', 'ins.1', 'gd.1', 'conflict.1', 'ins.1')	1	[2.37, 2.05, 1.47, 1.59, 1.56, 1.2]
701	('lab_neg.1', 'INS.1', 'gd.1', 'lab_neg.1', 'emp_af.1', 'EMP_COG.1')	1	[2.37, 2.05, 1.25, 1.55, 4.33, 4.78]
702	('lab_neg.1', 'ins.1', 'INS.1', 'gd.1', 'overreact.1', 'PHQ_DEP')	1	[2.37, 2.05, 1.47, 1.42, 1.62, 1.33]
703	('lab_neg.1', 'INS.1', 'gd.1', 'lab_neg.1', 'EMP_AF.1', 'temp_foc.1')	1	[2.37, 2.05, 1.25, 1.55, 4.33, 4.72]
704	('LAB_NEG.1', 'EMP_COG.1', 'stress_perc.1', 'SUPPORT_E.1', 'reg.1', 'temp_inhib.1')	1	[2.37, 4.33, 2.12, 4.6, 4.83, 3.44]
705	('lab_neg.1', 'ins.1', 'ins.1', 'gd.1', 'conflict.1', 'INS.1')	1	[2.37, 2.05, 1.47, 1.59, 1.56, 1.2]
706	('ins.1', 'ins.1', 'LAB_NEG.1', 'LAXNESS.1', 'TEMP_INHIB.1', 'reg.1')	1	[3.47, 2.0, 1.71, 2.38, 3.44, 4.17]
707	('INS.1', 'EMP_AF.1', 'stress_perc.1', 'warmth.1', 'phq_dep', 'support_i.1')	1	[3.47, 1.45, 2.62, 4.91, 2.0, 3.93]
708	('INS.1', 'EMP_AF.1', 'stress_perc.1', 'WARMTH.1', 'emp_af.1', 'STRESS_PERC.1')	1	[3.47, 1.45, 2.62, 4.91, 4.33, 1.88]
709	('ins.1', 'ins.1', 'lab_neg.1', 'STRESS_PAR.1', 'lab_neg.1', 'conflict.1')	1	[3.47, 2.0, 1.71, 1.3, 1.55, 1.19]
710	('ins.1', 'ins.1', 'LAB_NEG.1', 'laxness.1', 'temp_foc.1', 'ins.1')	1	[3.47, 2.0, 1.71, 2.38, 2.36, 1.67]
711	('ins.1', 'ins.1', 'LAB_NEG.1', 'laxness.1', 'TEMP_FOC.1', 'support_i.1')	1	[3.47, 2.0, 1.71, 2.38, 2.36, 3.53]
712	('ins.1', 'ins.1', 'lab_neg.1', 'stress_par.1', 'conflict.1', 'TEMP_INHIB.1')	1	[3.47, 2.0, 1.71, 1.3, 1.31, 3.57]
713	('INS.1', 'EMP_AF.1', 'stress_perc.1', 'WARMTH.1', 'emp_af.1', 'stress_perc.1')	1	[3.47, 1.45, 2.62, 4.91, 4.33, 1.88]
714	('ins.1', 'INS.1', 'lab_neg.1', 'gd.1', 'stress_par.1', 'emp_af.1')	1	[3.47, 2.0, 1.88, 2.42, 3.3, 3.45]
715	('conflict.1', 'TEMP_INHIB.1', 'CU.1', 'EMP_COG.1', 'OVERREACT.1', 'warmth.1')	1	[1.67, 3.73, 1.6, 3.45, 2.0, 4.59]
716	('conflict.1', 'TEMP_INHIB.1', 'cu.1', 'WARMTH.1', 'stress_par.1', 'reg.1')	1	[1.67, 3.73, 1.6, 4.91, 3.3, 4.59]
717	('conflict.1', 'temp_inhib.1', 'cu.1', 'SUPPORT_I.1', 'ins.1', 'temp_foc.1')	1	[1.67, 3.73, 2.73, 3.8, 2.0, 2.57]
718	('CONFLICT.1', 'ins.1', 'OVERREACT.1', 'gd.1', 'WARMTH.1', 'CONFLICT.1')	1	[1.67, 2.93, 3.12, 2.07, 4.91, 2.5]
719	('CONFLICT.1', 'ins.1', 'OVERREACT.1', 'GD.1', 'SUPPORT_I.1')	1	[1.67, 2.93, 3.12, 2.07, 4.87]
720	('conflict.1', 'TEMP_INHIB.1', 'cu.1', 'WARMTH.1', 'stress_par.1', 'REG.1')	1	[1.67, 3.73, 1.6, 4.91, 3.3, 4.59]
721	('conflict.1', 'temp_inhib.1', 'cu.1', 'support_i.1', 'overreact.1', 'reg.1')	1	[1.67, 3.73, 2.73, 3.8, 2.88, 3.92]
722	('cu.1', 'gd.1', 'LAB_NEG.1', 'conflict.1', 'warmth.1', 'STRESS_PERC.1')	1	[1.85, 1.25, 1.87, 1.31, 4.25, 2.75]
723	('cu.1', 'gd.1', 'lab_neg.1', 'conflict.1', 'ins.1', 'support_i.1')	1	[1.85, 1.25, 1.87, 1.31, 2.53, 4.87]
724	('cu.1', 'GD.1', 'conflict.1', 'TEMP_INHIB.1', 'cu.1', 'stress_par.1')	1	[1.85, 1.25, 2.69, 3.82, 1.6, 1.1]
725	('cu.1', 'GD.1', 'CONFLICT.1', 'emp_cog.1', 'lab_neg.1')	1	[1.85, 1.25, 2.69, 4.11, 1.87]
726	('CU.1', 'stress_par.1', 'conflict.1', 'emp_cog.1')	1	[1.85, 1.3, 2.82, 2.55]
727	('CU.1', 'stress_par.1', 'conflict.1', 'EMP_COG.1', 'TEMP_FOC.1', 'INS.1')	1	[1.85, 1.3, 2.82, 2.55, 2.15, 3.53]
728	('cu.1', 'gd.1', 'LAB_NEG.1', 'conflict.1', 'WARMTH.1', 'ins.1')	1	[1.85, 1.25, 1.87, 1.31, 4.25, 2.4]
729	('cu.1', 'gd.1', 'lab_neg.1', 'conflict.1', 'ins.1', 'SUPPORT_I.1')	1	[1.85, 1.25, 1.87, 1.31, 2.53, 4.87]
730	('CU.1', 'STRESS_PAR.1', 'conflict.1', 'lab_neg.1', 'WARMTH.1', 'OVERREACT.1')	1	[1.85, 1.3, 2.32, 2.37, 4.82, 2.12]
731	('temp_inhib.1', 'CONFLICT.1', 'TEMP_FOC.1', 'overreact.1', 'stress_perc.1')	1	[3.41, 2.32, 2.07, 1.88, 2.38]
732	('TEMP_INHIB.1', 'GD.1', 'stress_perc.1', 'stress_par.1', 'conflict.1', 'reg.1')	1	[3.41, 1.09, 1.88, 1.45, 1.06, 4.92]
733	('TEMP_INHIB.1', 'GD.1', 'stress_perc.1', 'stress_par.1', 'CONFLICT.1', 'PHQ_ANS.1')	1	[3.41, 1.09, 1.88, 1.45, 1.06, 2.0]
734	('TEMP_INHIB.1', 'GD.1', 'STRESS_PERC.1', 'TEMP_FOC.1', 'SUPPORT_I.1', 'ins.1')	1	[3.41, 1.09, 1.88, 4.5, 4.47, 1.4]
735	('TEMP_INHIB.1', 'gd.1', 'EMP_COG.1', 'TEMP_INHIB.1', 'cu.1', 'laxness.1')	1	[3.41, 1.09, 1.89, 3.57, 2.0, 1.12]
736	('TEMP_INHIB.1', 'GD.1', 'stress_perc.1', 'stress_par.1', 'conflict.1', 'REG.1')	1	[3.41, 1.09, 1.88, 1.45, 1.06, 4.92]
737	('TEMP_INHIB.1', 'gd.1', 'EMP_COG.1', 'temp_inhib.1', 'lab_neg.1', 'phq_ans.1')	1	[3.41, 1.09, 1.89, 3.57, 1.83, 1.33]
738	('TEMP_INHIB.1', 'GD.1', 'stress_perc.1', 'STRESS_PAR.1', 'ins.1', 'INS.1')	1	[3.41, 1.09, 1.88, 1.45, 1.73, 1.2]
739	('temp_inhib.1', 'CONFLICT.1', 'TEMP_FOC.1', 'overreact.1', 'STRESS_PERC.1')	1	[3.41, 2.32, 2.07, 1.88, 2.38]
740	('TEMP_INHIB.1', 'gd.1', 'EMP_COG.1', 'TEMP_INHIB.1', 'cu.1', 'LAXNESS.1')	1	[3.41, 1.09, 1.89, 3.57, 2.0, 1.12]
741	('TEMP_INHIB.1', 'GD.1', 'stress_perc.1', 'stress_par.1', 'CONFLICT.1', 'phq_ans.1')	1	[3.41, 1.09, 1.88, 1.45, 1.06, 2.0]
742	('stress_perc.1', 'ins.1', 'CONFLICT.1', 'support_i.1', 'TEMP_FOC.1', 'warmth.1')	1	[2.71, 2.53, 1.19, 3.53, 3.64, 4.41]
743	('STRESS_PERC.1', 'cu.1', 'TEMP_INHIB.1', 'TEMP_FOC.1', 'temp_inhib.1', 'warmth.1')	1	[2.71, 2.27, 3.69, 3.64, 4.57, 4.75]
744	('stress_perc.1', 'ins.1', 'conflict.1', 'TEMP_INHIB.1', 'INS.1', 'lab_neg.1')	1	[2.71, 2.53, 1.19, 3.82, 1.07, 1.71]
745	('stress_perc.1', 'ins.1', 'conflict.1', 'TEMP_INHIB.1', 'ins.1', 'TEMP_FOC.1')	1	[2.71, 2.53, 1.19, 3.82, 1.07, 4.0]
746	('stress_perc.1', 'INS.1', 'phq_ans.1', 'GD.1', 'WARMTH.1', 'overreact.1')	1	[2.71, 2.53, 2.67, 2.09, 4.91, 1.25]
747	('stress_perc.1', 'ins.1', 'conflict.1', 'temp_inhib.1', 'lab_neg.1', 'phq_ans.1')	1	[2.71, 2.53, 1.19, 3.82, 1.91, 3.67]
748	('temp_inhib.1', 'lab_neg.1', 'gd.1', 'stress_par.1', 'reg.1', 'temp_inhib.1')	1	[3.32, 2.37, 3.75, 2.7, 4.03, 2.07]
749	('TEMP_INHIB.1', 'LAB_NEG.1', 'warmth.1', 'laxness.1', 'support_e.1')	1	[3.32, 2.07, 4.59, 2.12, 3.53]
750	('TEMP_INHIB.1', 'LAB_NEG.1', 'WARMTH.1', 'ins.1')	1	[3.32, 2.07, 4.59, 1.47]
751	('TEMP_INHIB.1', 'lab_neg.1', 'gd.1', 'reg.1', 'conflict.1', 'laxness.1')	1	[3.32, 2.07, 1.25, 4.59, 1.56, 1.62]
752	('TEMP_INHIB.1', 'lab_neg.1', 'GD.1', 'laxness.1', 'INS.1', 'conflict.1')	1	[3.32, 2.07, 1.25, 1.38, 1.47, 1.31]
753	('temp_inhib.1', 'lab_neg.1', 'gd.1', 'STRESS_PAR.1', 'overreact.1', 'STRESS_PERC.1')	1	[3.32, 2.37, 3.75, 2.7, 3.88, 2.12]
754	('TEMP_INHIB.1', 'lab_neg.1', 'gd.1', 'REG.1', 'support_i.1', 'conflict.1')	1	[3.32, 2.07, 1.25, 4.59, 4.87, 2.19]
755	('TEMP_INHIB.1', 'lab_neg.1', 'GD.1', 'LAXNESS.1', 'overreact.1', 'ins.1')	1	[3.32, 2.07, 1.25, 1.38, 1.62, 3.27]
756	('temp_inhib.1', 'lab_neg.1', 'gd.1', 'STRESS_PAR.1', 'overreact.1', 'stress_perc.1')	1	[3.32, 2.37, 3.75, 2.7, 3.88, 2.12]
757	('TEMP_INHIB.1', 'lab_neg.1', 'gd.1', 'reg.1', 'conflict.1', 'LAXNESS.1')	1	[3.32, 2.07, 1.25, 4.59, 1.56, 1.62]
758	('TEMP_INHIB.1', 'lab_neg.1', 'gd.1', 'reg.1', 'CONFLICT.1', 'cu.1')	1	[3.32, 2.07, 1.25, 4.59, 1.56, 1.33]
759	('TEMP_INHIB.1', 'lab_neg.1', 'gd.1', 'REG.1', 'SUPPORT_I.1', 'conflict.1')	1	[3.32, 2.07, 1.25, 4.59, 4.87, 1.19]
760	('TEMP_INHIB.1', 'lab_neg.1', 'GD.1', 'laxness.1', 'INS.1', 'CONFLICT.1')	1	[3.32, 2.07, 1.25, 1.38, 1.47, 1.31]
761	('cu.1', 'ins.1', 'conflict.1', 'TEMP_FOC.1', 'ins.1', 'stress_par.1')	1	[2.19, 2.53, 1.31, 3.36, 1.2, 1.7]
762	('cu.1', 'ins.1', 'conflict.1', 'temp_foc.1', 'reg.1', 'gd.1')	1	[2.19, 2.53, 1.31, 3.36, 4.59, 1.5]
763	('cu.1', 'INS.1', 'lab_neg.1', 'conflict.1', 'emp_cog.1', 'TEMP_FOC.1')	1	[2.19, 2.53, 2.37, 1.81, 3.45, 3.29]
764	('cu.1', 'ins.1', 'CONFLICT.1', 'conflict.1', 'temp_inhib.1', 'lab_neg.1')	1	[2.19, 2.53, 1.31, 2.32, 3.8, 1.46]
765	('cu.1', 'ins.1', 'conflict.1', 'TEMP_FOC.1', 'ins.1', 'STRESS_PAR.1')	1	[2.19, 2.53, 1.31, 3.36, 1.2, 1.7]
766	('cu.1', 'ins.1', 'CONFLICT.1', 'CONFLICT.1', 'PHQ_ANS.1', 'phq_dep')	1	[2.19, 2.53, 1.31, 2.32, 2.67, 2.67]
767	('CU.1', 'conflict.1', 'TEMP_INHIB.1', 'CU.1', 'WARMTH.1')	1	[2.19, 3.69, 3.32, 2.4, 4.75]
768	('cu.1', 'ins.1', 'conflict.1', 'TEMP_FOC.1', 'INS.1', 'laxness.1')	1	[2.19, 2.53, 1.31, 3.36, 1.2, 2.88]
769	('gd.1', 'ins.1', 'TEMP_FOC.1', 'stress_par.1', 'reg.1')	1	[3.59, 2.47, 3.64, 1.1, 3.92]
770	('gd.1', 'INS.1', 'LAB_NEG.1', 'reg.1', 'INS.1', 'phq_ans.1')	1	[3.59, 2.47, 2.17, 4.25, 4.45, 2.67]
771	('gd.1', 'ins.1', 'TEMP_FOC.1', 'stress_par.1', 'REG.1', 'TEMP_FOC.1')	1	[3.59, 2.47, 3.64, 1.1, 3.92, 4.93]
772	('gd.1', 'ins.1', 'temp_foc.1', 'TEMP_INHIB.1', 'lab_neg.1', 'WARMTH.1')	1	[3.59, 2.47, 3.64, 3.73, 1.71, 4.25]
773	('GD.1', 'TEMP_FOC.1')	1	[3.59, 3.5]
774	('gd.1', 'INS.1', 'lab_neg.1', 'WARMTH.1', 'overreact.1', 'phq_ans.1')	1	[3.59, 2.47, 2.17, 4.91, 2.62, 2.0]
775	('gd.1', 'INS.1', 'LAB_NEG.1', 'REG.1', 'lab_neg.1', 'warmth.1')	1	[3.59, 2.47, 2.17, 4.25, 3.25, 3.91]
776	('lab_neg.1', 'conflict.1', 'lab_neg.1', 'overreact.1', 'support_i.1', 'phq_dep')	1	[2.17, 1.33, 1.77, 1.88, 4.07, 2.67]
777	('lab_neg.1', 'conflict.1', 'LAB_NEG.1', 'support_e.1', 'gd.1', 'SUPPORT_I.1')	1	[2.17, 1.33, 1.77, 4.47, 1.25, 4.2]
778	('lab_neg.1', 'CONFLICT.1', 'temp_foc.1', 'PHQ_ANS.1', 'emp_cog.1', 'CU.1')	1	[2.17, 1.33, 1.64, 1.33, 4.78, 1.21]
779	('lab_neg.1', 'CONFLICT.1', 'temp_foc.1', 'PHQ_ANS.1', 'EMP_COG.1')	1	[2.17, 1.33, 1.64, 1.33, 4.78]
780	('lab_neg.1', 'CONFLICT.1', 'TEMP_FOC.1', 'temp_foc.1', 'support_i.1', 'emp_cog.1')	1	[2.17, 1.33, 1.64, 4.36, 4.33, 2.55]
781	('lab_neg.1', 'conflict.1', 'lab_neg.1', 'overreact.1', 'SUPPORT_I.1', 'stress_par.1')	1	[2.17, 1.33, 1.77, 1.88, 4.07, 1.1]
782	('lab_neg.1', 'conflict.1', 'lab_neg.1', 'overreact.1', 'SUPPORT_I.1', 'STRESS_PAR.1')	1	[2.17, 1.33, 1.77, 1.88, 4.07, 1.1]
783	('lab_neg.1', 'conflict.1', 'lab_neg.1', 'OVERREACT.1', 'cu.1', 'conflict.1')	1	[2.17, 1.33, 1.77, 1.88, 1.21, 1.06]
784	('lab_neg.1', 'conflict.1', 'LAB_NEG.1', 'support_e.1', 'gd.1', 'support_i.1')	1	[2.17, 1.33, 1.77, 4.47, 1.25, 4.2]
785	('lab_neg.1', 'conflict.1', 'LAB_NEG.1', 'support_e.1', 'GD.1', 'warmth.1')	1	[2.17, 1.33, 1.77, 4.47, 1.25, 4.59]
786	('lab_neg.1', 'CONFLICT.1', 'temp_foc.1', 'PHQ_ANS.1', 'emp_cog.1', 'cu.1')	1	[2.17, 1.33, 1.64, 1.33, 4.78, 1.21]
787	('lab_neg.1', 'CONFLICT.1', 'TEMP_FOC.1', 'TEMP_FOC.1', 'PHQ_DEP', 'temp_foc.1')	1	[2.17, 1.33, 1.64, 4.36, 2.67, 4.72]
788	('LAB_NEG.1', 'reg.1', 'ins.1')	1	[2.17, 3.09, 2.01]
789	('conflict.1', 'temp_inhib.1', 'ins.1', 'stress_perc.1', 'LAB_NEG.1')	1	[1.67, 3.67, 1.73, 2.12, 1.71]
790	('conflict.1', 'temp_inhib.1', 'ins.1', 'STRESS_PERC.1', 'temp_inhib.1', 'EMP_COG.1')	1	[1.67, 3.67, 1.73, 2.12, 3.19, 4.55]
791	('conflict.1', 'temp_inhib.1', 'INS.1', 'EMP_COG.1', 'STRESS_PERC.1', 'support_i.1')	1	[1.67, 3.67, 1.73, 3.89, 1.88, 3.0]
792	('conflict.1', 'TEMP_INHIB.1', 'lab_neg.1', 'WARMTH.1', 'support_e.1', 'ins.1')	1	[1.67, 3.67, 1.63, 3.91, 4.87, 1.13]
793	('conflict.1', 'TEMP_INHIB.1', 'LAB_NEG.1', 'conflict.1', 'STRESS_PAR.1', 'temp_foc.1')	1	[1.67, 3.67, 1.63, 1.31, 2.1, 3.86]
794	('conflict.1', 'TEMP_INHIB.1', 'lab_neg.1', 'WARMTH.1', 'SUPPORT_E.1', 'laxness.1')	1	[1.67, 3.67, 1.63, 3.91, 4.87, 1.62]
795	('conflict.1', 'temp_inhib.1', 'ins.1', 'stress_perc.1', 'lab_neg.1', 'warmth.1')	1	[1.67, 3.67, 1.73, 2.12, 1.71, 4.91]
796	('conflict.1', 'temp_inhib.1', 'ins.1', 'stress_perc.1', 'lab_neg.1', 'WARMTH.1')	1	[1.67, 3.67, 1.73, 2.12, 1.71, 4.91]
797	('conflict.1', 'temp_inhib.1', 'ins.1', 'STRESS_PERC.1', 'temp_inhib.1', 'emp_cog.1')	1	[1.67, 3.67, 1.73, 2.12, 3.19, 4.55]
798	('conflict.1', 'temp_inhib.1', 'ins.1', 'STRESS_PERC.1', 'TEMP_INHIB.1', 'ins.1')	1	[1.67, 3.67, 1.73, 2.12, 3.19, 1.07]
799	('conflict.1', 'TEMP_INHIB.1', 'lab_neg.1', 'WARMTH.1', 'SUPPORT_E.1', 'LAXNESS.1')	1	[1.67, 3.67, 1.63, 3.91, 4.87, 1.62]
800	('conflict.1', 'temp_inhib.1', 'INS.1', 'EMP_COG.1', 'stress_perc.1', 'STRESS_PERC.1')	1	[1.67, 3.67, 1.73, 3.89, 1.88, 1.38]
801	('conflict.1', 'TEMP_INHIB.1', 'LAB_NEG.1', 'conflict.1', 'stress_par.1', 'EMP_COG.1')	1	[1.67, 3.67, 1.63, 1.31, 2.1, 4.33]
802	('lab_neg.1', 'gd.1', 'TEMP_FOC.1', 'TEMP_INHIB.1', 'support_i.1', 'WARMTH.1')	1	[1.99, 1.42, 4.36, 3.57, 4.33, 4.41]
803	('LAB_NEG.1', 'REG.1', 'support_e.1', 'support_e.1', 'ins.1', 'TEMP_INHIB.1')	1	[1.99, 3.42, 4.33, 3.27, 2.8, 3.5]
804	('lab_neg.1', 'gd.1', 'TEMP_FOC.1', 'TEMP_INHIB.1', 'support_i.1', 'warmth.1')	1	[1.99, 1.42, 4.36, 3.57, 4.33, 4.41]
805	('lab_neg.1', 'gd.1', 'TEMP_FOC.1', 'TEMP_INHIB.1', 'SUPPORT_I.1', 'temp_foc.1')	1	[1.99, 1.42, 4.36, 3.57, 4.33, 4.64]
806	('lab_neg.1', 'GD.1', 'lab_neg.1', 'SUPPORT_E.1', 'OVERREACT.1', 'EMP_COG.1')	1	[1.99, 1.42, 1.63, 3.8, 2.88, 3.89]
807	('lab_neg.1', 'gd.1', 'temp_foc.1', 'stress_par.1', 'emp_af.1', 'SUPPORT_E.1')	1	[1.99, 1.42, 4.36, 3.3, 3.89, 4.87]
808	('lab_neg.1', 'GD.1', 'LAB_NEG.1', 'STRESS_PERC.1', 'phq_dep', 'gd.1')	1	[1.99, 1.42, 1.63, 1.17, 1.33, 2.17]
809	('lab_neg.1', 'gd.1', 'TEMP_FOC.1', 'temp_inhib.1', 'warmth.1', 'laxness.1')	1	[1.99, 1.42, 4.36, 3.57, 4.25, 2.71]
810	('LAB_NEG.1', 'REG.1', 'SUPPORT_E.1', 'temp_inhib.1', 'LAB_NEG.1', 'emp_cog.1')	1	[1.99, 3.42, 4.33, 2.94, 2.04, 2.11]
811	('lab_neg.1', 'gd.1', 'TEMP_FOC.1', 'TEMP_INHIB.1', 'SUPPORT_I.1', 'TEMP_FOC.1')	1	[1.99, 1.42, 4.36, 3.57, 4.33, 4.64]
812	('conflict.1', 'temp_inhib.1', 'cu.1', 'overreact.1', 'temp_inhib.1', 'TEMP_FOC.1')	1	[1.67, 3.57, 2.4, 2.88, 2.07, 1.79]
813	('conflict.1', 'TEMP_INHIB.1', 'cu.1', 'laxness.1', 'temp_foc.1', 'support_i.1')	1	[1.67, 3.57, 1.21, 1.38, 3.5, 4.87]
814	('conflict.1', 'TEMP_INHIB.1', 'CU.1', 'LAXNESS.1', 'CONFLICT.1', 'TEMP_INHIB.1')	1	[1.67, 3.57, 1.21, 1.38, 1.44, 3.8]
815	('conflict.1', 'TEMP_INHIB.1', 'CU.1', 'laxness.1', 'CONFLICT.1', 'SUPPORT_E.1')	1	[1.67, 3.57, 1.21, 1.38, 1.06, 4.6]
816	('conflict.1', 'TEMP_INHIB.1', 'cu.1', 'laxness.1', 'TEMP_FOC.1', 'stress_par.1')	1	[1.67, 3.57, 1.21, 1.38, 3.5, 2.0]
817	('CONFLICT.1', 'gd.1', 'gd.1', 'stress_par.1', 'overreact.1', 'CONFLICT.1')	1	[1.67, 3.25, 1.75, 2.1, 1.88, 1.93]
818	('conflict.1', 'temp_inhib.1', 'cu.1', 'overreact.1', 'temp_inhib.1', 'temp_foc.1')	1	[1.67, 3.57, 2.4, 2.88, 2.07, 1.79]
819	('conflict.1', 'TEMP_INHIB.1', 'CU.1', 'laxness.1', 'conflict.1', 'cu.1')	1	[1.67, 3.57, 1.21, 1.38, 1.06, 1.87]
820	('conflict.1', 'TEMP_INHIB.1', 'cu.1', 'LAXNESS.1', 'STRESS_PERC.1', 'cu.1')	1	[1.67, 3.57, 1.21, 1.38, 2.62, 1.14]
821	('conflict.1', 'TEMP_INHIB.1', 'cu.1', 'LAXNESS.1', 'stress_perc.1', 'WARMTH.1')	1	[1.67, 3.57, 1.21, 1.38, 2.62, 4.91]
822	('cu.1', 'INS.1', 'laxness.1', 'STRESS_PERC.1', 'gd.1', 'stress_perc.1')	1	[2.19, 2.53, 1.62, 2.12, 1.09, 2.38]
823	('cu.1', 'INS.1', 'LAXNESS.1', 'lab_neg.1', 'temp_foc.1', 'WARMTH.1')	1	[2.19, 2.53, 1.62, 2.11, 2.07, 4.59]
824	('CU.1', 'lab_neg.1', 'conflict.1', 'TEMP_FOC.1', 'LAB_NEG.1')	1	[2.19, 2.55, 1.19, 3.71, 1.58]
825	('cu.1', 'ins.1', 'stress_par.1', 'INS.1', 'conflict.1', 'laxness.1')	1	[2.19, 2.53, 1.3, 1.47, 1.33, 1.5]
826	('cu.1', 'ins.1', 'stress_par.1', 'ins.1', 'TEMP_INHIB.1', 'temp_inhib.1')	1	[2.19, 2.53, 1.3, 1.47, 3.62, 4.57]
827	('cu.1', 'INS.1', 'laxness.1', 'stress_perc.1', 'TEMP_FOC.1', 'EMP_AF.1')	1	[2.19, 2.53, 1.62, 2.12, 2.36, 2.78]
828	('cu.1', 'ins.1', 'stress_par.1', 'ins.1', 'temp_inhib.1', 'INS.1')	1	[2.19, 2.53, 1.3, 1.47, 3.62, 1.33]
829	('CU.1', 'lab_neg.1', 'conflict.1', 'TEMP_FOC.1', 'lab_neg.1')	1	[2.19, 2.55, 1.19, 3.71, 1.58]
830	('CU.1', 'LAB_NEG.1', 'SUPPORT_I.1', 'gd.1', 'laxness.1')	1	[2.19, 2.55, 2.34, 2.09, 1.5]
831	('cu.1', 'ins.1', 'STRESS_PAR.1', 'lab_neg.1', 'conflict.1', 'TEMP_INHIB.1')	1	[2.19, 2.53, 1.3, 1.91, 1.31, 3.44]
832	('cu.1', 'ins.1', 'stress_par.1', 'ins.1', 'TEMP_INHIB.1', 'TEMP_INHIB.1')	1	[2.19, 2.53, 1.3, 1.47, 3.62, 4.57]
833	('cu.1', 'INS.1', 'laxness.1', 'STRESS_PERC.1', 'gd.1', 'STRESS_PERC.1')	1	[2.19, 2.53, 1.62, 2.12, 1.09, 2.38]
834	('gd.1', 'phq_ans.1', 'LAB_NEG.1', 'ins.1', 'PHQ_DEP')	1	[2.07, 2.0, 1.95, 1.87, 1.33]
835	('GD.1', 'lab_neg.1', 'OVERREACT.1', 'SUPPORT_I.1', 'temp_inhib.1')	1	[2.07, 2.29, 2.38, 4.33, 2.32]
836	('gd.1', 'PHQ_ANS.1', 'conflict.1', 'lab_neg.1', 'phq_dep', 'phq_dep')	1	[2.07, 2.0, 1.81, 1.63, 2.0, 1.33]
837	('gd.1', 'phq_ans.1', 'LAB_NEG.1', 'ins.1', 'phq_dep', 'lab_neg.1')	1	[2.07, 2.0, 1.95, 1.87, 1.33, 2.04]
838	('gd.1', 'phq_ans.1', 'lab_neg.1', 'gd.1', 'EMP_COG.1', 'lab_neg.1')	1	[2.07, 2.0, 1.95, 1.25, 1.89, 1.46]
839	('gd.1', 'PHQ_ANS.1', 'conflict.1', 'lab_neg.1', 'PHQ_DEP', 'OVERREACT.1')	1	[2.07, 2.0, 1.81, 1.63, 2.0, 2.88]
840	('gd.1', 'PHQ_ANS.1', 'CONFLICT.1', 'REG.1', 'STRESS_PERC.1')	1	[2.07, 2.0, 1.81, 3.59, 4.38]
841	('GD.1', 'lab_neg.1', 'overreact.1', 'SUPPORT_I.1', 'EMP_AF.1', 'GD.1')	1	[2.07, 2.29, 2.38, 4.87, 3.0, 2.42]
842	('gd.1', 'phq_ans.1', 'lab_neg.1', 'GD.1', 'conflict.1', 'REG.1')	1	[2.07, 2.0, 1.95, 1.25, 1.31, 4.09]
843	('gd.1', 'PHQ_ANS.1', 'conflict.1', 'lab_neg.1', 'phq_dep', 'PHQ_DEP')	1	[2.07, 2.0, 1.81, 1.63, 2.0, 1.33]
844	('cu.1', 'INS.1', 'support_e.1', 'EMP_AF.1', 'ins.1', 'SUPPORT_I.1')	1	[1.85, 2.0, 3.8, 4.33, 2.13, 4.87]
845	('cu.1', 'INS.1', 'SUPPORT_E.1', 'STRESS_PAR.1', 'temp_inhib.1')	1	[1.85, 2.0, 3.8, 1.45, 1.81]
846	('CU.1', 'conflict.1', 'stress_perc.1', 'conflict.1', 'lab_neg.1', 'OVERREACT.1')	1	[1.85, 2.32, 2.71, 1.62, 1.58, 2.12]
847	('CU.1', 'conflict.1', 'stress_perc.1', 'conflict.1', 'LAB_NEG.1', 'laxness.1')	1	[1.85, 2.32, 2.71, 1.62, 1.58, 1.12]
848	('cu.1', 'INS.1', 'SUPPORT_E.1', 'stress_par.1', 'lab_neg.1', 'phq_ans.1')	1	[1.85, 2.0, 3.8, 1.45, 1.63, 2.0]
849	('cu.1', 'ins.1', 'EMP_COG.1', 'lab_neg.1', 'gd.1', 'TEMP_FOC.1')	1	[1.85, 2.0, 1.67, 1.73, 1.59, 4.31]
850	('cu.1', 'ins.1', 'EMP_COG.1', 'LAB_NEG.1', 'LAXNESS.1', 'emp_cog.1')	1	[1.85, 2.0, 1.67, 1.73, 1.62, 3.89]
851	('CU.1', 'conflict.1', 'stress_perc.1', 'conflict.1', 'lab_neg.1', 'overreact.1')	1	[1.85, 2.32, 2.71, 1.62, 1.58, 2.12]
852	('CU.1', 'CONFLICT.1', 'stress_perc.1', 'TEMP_INHIB.1', 'lab_neg.1', 'lab_neg.1')	1	[1.85, 2.32, 3.12, 1.5, 2.37, 1.63]
853	('lab_neg.1', 'lab_neg.1', 'emp_cog.1', 'temp_foc.1', 'stress_perc.1', 'overreact.1')	1	[2.25, 1.47, 4.78, 4.07, 2.38, 2.12]
854	('lab_neg.1', 'lab_neg.1', 'EMP_COG.1', 'gd.1', 'INS.1')	1	[2.25, 1.47, 4.78, 1.09, 2.0]
855	('LAB_NEG.1', 'gd.1', 'lab_neg.1', 'conflict.1', 'OVERREACT.1', 'STRESS_PAR.1')	1	[2.25, 2.07, 3.24, 1.06, 2.38, 1.1]
856	('lab_neg.1', 'lab_neg.1', 'EMP_COG.1', 'GD.1', 'INS.1', 'WARMTH.1')	1	[2.25, 1.47, 4.78, 1.09, 1.13, 4.58]
857	('lab_neg.1', 'lab_neg.1', 'EMP_COG.1', 'gd.1', 'ins.1', 'laxness.1')	1	[2.25, 1.47, 4.78, 1.09, 2.0, 1.12]
858	('lab_neg.1', 'lab_neg.1', 'emp_cog.1', 'TEMP_FOC.1', 'CONFLICT.1', 'reg.1')	1	[2.25, 1.47, 4.78, 4.07, 1.19, 4.25]
859	('lab_neg.1', 'lab_neg.1', 'emp_cog.1', 'temp_foc.1', 'stress_perc.1', 'OVERREACT.1')	1	[2.25, 1.47, 4.78, 4.07, 2.38, 2.12]
860	('lab_neg.1', 'lab_neg.1', 'emp_cog.1', 'TEMP_FOC.1', 'conflict.1', 'stress_par.1')	1	[2.25, 1.47, 4.78, 4.07, 1.19, 2.1]
861	('lab_neg.1', 'lab_neg.1', 'emp_cog.1', 'temp_foc.1', 'STRESS_PERC.1', 'REG.1')	1	[2.25, 1.47, 4.78, 4.07, 2.38, 4.42]
862	('lab_neg.1', 'LAB_NEG.1', 'CONFLICT.1', 'phq_dep', 'warmth.1', 'GD.1')	1	[2.25, 1.47, 2.47, 1.33, 4.16, 1.92]
863	('LAB_NEG.1', 'gd.1', 'lab_neg.1', 'conflict.1', 'OVERREACT.1', 'stress_par.1')	1	[2.25, 2.07, 3.24, 1.06, 2.38, 1.1]
864	('LAB_NEG.1', 'GD.1', 'conflict.1', 'ins.1', 'cu.1', 'conflict.1')	1	[2.25, 2.07, 3.19, 3.47, 1.33, 1.62]
865	('lab_neg.1', 'lab_neg.1', 'EMP_COG.1', 'gd.1', 'ins.1', 'LAXNESS.1')	1	[2.25, 1.47, 4.78, 1.09, 2.0, 1.12]
866	('lab_neg.1', 'LAB_NEG.1', 'conflict.1', 'laxness.1', 'REG.1', 'EMP_COG.1')	1	[2.25, 1.47, 2.47, 1.38, 3.25, 3.89]
867	('lab_neg.1', 'TEMP_INHIB.1', 'emp_cog.1', 'stress_par.1', 'ins.1', 'STRESS_PERC.1')	1	[2.17, 3.8, 4.33, 1.1, 2.07, 1.38]
868	('lab_neg.1', 'TEMP_INHIB.1', 'emp_cog.1', 'STRESS_PAR.1', 'emp_cog.1')	1	[2.17, 3.8, 4.33, 1.1, 2.78]
869	('lab_neg.1', 'TEMP_INHIB.1', 'EMP_COG.1', 'stress_par.1', 'emp_af.1', 'overreact.1')	1	[2.17, 3.8, 4.33, 3.2, 3.89, 2.62]
870	('lab_neg.1', 'TEMP_INHIB.1', 'EMP_COG.1', 'stress_par.1', 'EMP_AF.1', 'conflict.1')	1	[2.17, 3.8, 4.33, 3.2, 3.89, 1.31]
871	('lab_neg.1', 'TEMP_INHIB.1', 'emp_cog.1', 'stress_par.1', 'ins.1', 'stress_perc.1')	1	[2.17, 3.8, 4.33, 1.1, 2.07, 1.38]
872	('LAB_NEG.1', 'temp_inhib.1', 'EMP_AF.1', 'LAXNESS.1', 'reg.1', 'phq_dep')	1	[2.17, 3.32, 4.78, 2.12, 4.83, 1.33]
873	('LAB_NEG.1', 'TEMP_INHIB.1', 'phq_dep', 'WARMTH.1', 'temp_foc.1', 'STRESS_PERC.1')	1	[2.17, 3.32, 2.0, 4.09, 4.42, 2.41]
874	('lab_neg.1', 'temp_inhib.1', 'phq_dep', 'REG.1', 'SUPPORT_E.1', 'REG.1')	1	[2.17, 3.8, 2.0, 4.03, 2.47, 4.92]
875	('lab_neg.1', 'TEMP_INHIB.1', 'EMP_COG.1', 'stress_par.1', 'emp_af.1', 'OVERREACT.1')	1	[2.17, 3.8, 4.33, 3.2, 3.89, 2.62]
876	('cu.1', 'temp_inhib.1', 'lab_neg.1', 'lab_neg.1', 'laxness.1', 'STRESS_PAR.1')	1	[2.19, 3.41, 2.13, 1.46, 2.12, 2.4]
877	('cu.1', 'TEMP_INHIB.1', 'WARMTH.1', 'lab_neg.1', 'lab_neg.1', 'conflict.1')	1	[2.19, 3.41, 4.91, 1.96, 1.55, 1.19]
878	('CU.1', 'lab_neg.1', 'emp_af.1', 'STRESS_PERC.1', 'STRESS_PAR.1', 'ins.1')	1	[2.19, 2.13, 3.89, 1.38, 2.1, 2.67]
879	('CU.1', 'lab_neg.1', 'EMP_AF.1')	1	[2.19, 2.13, 3.89]
880	('CU.1', 'LAB_NEG.1', 'TEMP_INHIB.1', 'SUPPORT_I.1', 'WARMTH.1', 'REG.1')	1	[2.19, 2.13, 2.62, 4.33, 4.91, 3.59]
881	('cu.1', 'TEMP_INHIB.1', 'warmth.1', 'ins.1', 'gd.1', 'EMP_COG.1')	1	[2.19, 3.41, 4.91, 3.07, 1.25, 4.33]
882	('cu.1', 'temp_inhib.1', 'lab_neg.1', 'lab_neg.1', 'laxness.1', 'stress_par.1')	1	[2.19, 3.41, 2.13, 1.46, 2.12, 2.4]
883	('cu.1', 'TEMP_INHIB.1', 'warmth.1', 'ins.1', 'GD.1', 'stress_par.1')	1	[2.19, 3.41, 4.91, 3.07, 1.25, 1.3]
884	('cu.1', 'TEMP_INHIB.1', 'WARMTH.1', 'LAB_NEG.1', 'gd.1', 'REG.1')	1	[2.19, 3.41, 4.91, 1.96, 1.59, 4.67]
885	('gd.1', 'temp_inhib.1', 'CU.1', 'lab_neg.1', 'conflict.1', 'stress_perc.1')	1	[3.25, 3.53, 1.49, 2.37, 2.44, 1.62]
886	('gd.1', 'TEMP_INHIB.1', 'LAB_NEG.1', 'conflict.1', 'WARMTH.1', 'SUPPORT_I.1')	1	[3.25, 3.53, 1.87, 1.06, 4.41, 4.07]
887	('gd.1', 'TEMP_INHIB.1', 'lab_neg.1', 'conflict.1', 'conflict.1', 'support_i.1')	1	[3.25, 3.53, 1.87, 2.32, 1.19, 4.87]
888	('gd.1', 'temp_inhib.1', 'cu.1', 'stress_par.1', 'LAXNESS.1', 'SUPPORT_I.1')	1	[3.25, 3.53, 1.49, 1.7, 2.88, 4.6]
889	('gd.1', 'TEMP_INHIB.1', 'LAB_NEG.1', 'conflict.1', 'WARMTH.1', 'support_i.1')	1	[3.25, 3.53, 1.87, 1.06, 4.41, 4.07]
890	('GD.1', 'TEMP_INHIB.1', 'laxness.1', 'SUPPORT_I.1')	1	[3.25, 2.62, 2.12, 3.13]
891	('gd.1', 'TEMP_INHIB.1', 'lab_neg.1', 'conflict.1', 'conflict.1', 'SUPPORT_I.1')	1	[3.25, 3.53, 1.87, 2.32, 1.19, 4.87]
892	('gd.1', 'TEMP_INHIB.1', 'lab_neg.1', 'conflict.1', 'CONFLICT.1', 'temp_inhib.1')	1	[3.25, 3.53, 1.87, 2.32, 1.19, 3.87]
893	('conflict.1', 'TEMP_INHIB.1', 'conflict.1', 'stress_par.1', 'PHQ_DEP', 'PHQ_DEP')	1	[2.32, 3.34, 1.06, 1.1, 2.0, 3.67]
894	('conflict.1', 'TEMP_INHIB.1', 'conflict.1', 'stress_par.1', 'phq_dep', 'cu.1')	1	[2.32, 3.34, 1.06, 1.1, 2.0, 1.21]
895	('conflict.1', 'TEMP_INHIB.1', 'conflict.1', 'STRESS_PAR.1', 'SUPPORT_E.1', 'lab_neg.1')	1	[2.32, 3.34, 1.06, 1.1, 1.53, 1.77]
896	('CONFLICT.1', 'cu.1', 'lab_neg.1', 'EMP_AF.1', 'TEMP_INHIB.1')	1	[2.32, 2.67, 2.79, 4.78, 3.69]
897	('conflict.1', 'TEMP_INHIB.1', 'conflict.1', 'stress_par.1', 'phq_dep', 'CU.1')	1	[2.32, 3.34, 1.06, 1.1, 2.0, 1.21]
898	('lab_neg.1', 'temp_inhib.1', 'overreact.1', 'STRESS_PAR.1', 'support_e.1')	1	[2.25, 4.07, 2.62, 1.1, 2.2]
899	('lab_neg.1', 'TEMP_INHIB.1', 'conflict.1', 'WARMTH.1', 'overreact.1', 'phq_ans.1')	1	[2.25, 4.07, 1.44, 4.91, 1.62, 2.67]
900	('lab_neg.1', 'temp_inhib.1', 'overreact.1', 'stress_par.1', 'lab_neg.1', 'LAXNESS.1')	1	[2.25, 4.07, 2.62, 1.1, 1.65, 1.88]
901	('lab_neg.1', 'TEMP_INHIB.1', 'conflict.1', 'WARMTH.1', 'OVERREACT.1', 'TEMP_FOC.1')	1	[2.25, 4.07, 1.44, 4.91, 1.62, 4.07]
902	('lab_neg.1', 'temp_inhib.1', 'overreact.1', 'stress_par.1', 'lab_neg.1', 'laxness.1')	1	[2.25, 4.07, 2.62, 1.1, 1.65, 1.88]
903	('lab_neg.1', 'TEMP_INHIB.1', 'conflict.1', 'warmth.1', 'TEMP_FOC.1', 'WARMTH.1')	1	[2.25, 4.07, 1.44, 4.91, 4.21, 3.91]
904	('lab_neg.1', 'TEMP_INHIB.1', 'conflict.1', 'WARMTH.1', 'overreact.1', 'PHQ_ANS.1')	1	[2.25, 4.07, 1.44, 4.91, 1.62, 2.67]
905	('gd.1', 'conflict.1', 'lab_neg.1', 'TEMP_INHIB.1', 'temp_inhib.1', 'laxness.1')	1	[1.75, 1.33, 1.47, 3.57, 4.07, 1.62]
906	('gd.1', 'conflict.1', 'lab_neg.1', 'TEMP_INHIB.1', 'temp_inhib.1', 'LAXNESS.1')	1	[1.75, 1.33, 1.47, 3.57, 4.07, 1.62]
907	('gd.1', 'conflict.1', 'lab_neg.1', 'TEMP_INHIB.1', 'TEMP_INHIB.1', 'phq_dep')	1	[1.75, 1.33, 1.47, 3.57, 4.07, 2.0]
908	('gd.1', 'conflict.1', 'lab_neg.1', 'temp_inhib.1', 'STRESS_PAR.1', 'emp_af.1')	1	[1.75, 1.33, 1.47, 3.57, 1.9, 3.23]
909	('GD.1', 'conflict.1', 'TEMP_FOC.1', 'temp_inhib.1', 'OVERREACT.1', 'EMP_AF.1')	1	[1.75, 2.47, 1.36, 3.07, 2.62, 4.78]
910	('GD.1', 'CONFLICT.1', 'stress_par.1', 'stress_par.1', 'emp_cog.1', 'lab_neg.1')	1	[1.75, 2.47, 2.9, 1.9, 4.78, 1.96]
911	('gd.1', 'CONFLICT.1', 'stress_par.1', 'phq_ans.1', 'EMP_COG.1', 'lab_neg.1')	1	[1.75, 1.33, 3.1, 2.0, 4.78, 1.71]
912	('gd.1', 'conflict.1', 'lab_neg.1', 'temp_inhib.1', 'stress_par.1', 'temp_foc.1')	1	[1.75, 1.33, 1.47, 3.57, 1.9, 4.28]
913	('conflict.1', 'CONFLICT.1', 'temp_foc.1', 'laxness.1', 'cu.1', 'stress_perc.1')	1	[2.32, 1.33, 4.31, 1.62, 1.93, 2.0]
914	('conflict.1', 'CONFLICT.1', 'TEMP_FOC.1', 'laxness.1', 'PHQ_DEP', 'ins.1')	1	[2.32, 1.33, 4.31, 2.38, 2.0, 1.33]
915	('conflict.1', 'CONFLICT.1', 'temp_foc.1', 'LAXNESS.1', 'lab_neg.1', 'temp_foc.1')	1	[2.32, 1.33, 4.31, 1.62, 2.21, 1.93]
916	('conflict.1', 'conflict.1', 'cu.1', 'TEMP_INHIB.1', 'overreact.1', 'TEMP_FOC.1')	1	[2.32, 1.33, 2.93, 3.73, 2.38, 3.53]
917	('CONFLICT.1', 'stress_perc.1', 'EMP_AF.1', 'CU.1', 'EMP_AF.1', 'CONFLICT.1')	1	[2.32, 3.12, 3.89, 1.33, 4.78, 2.47]
918	('conflict.1', 'conflict.1', 'cu.1', 'TEMP_INHIB.1', 'OVERREACT.1', 'INS.1')	1	[2.32, 1.33, 2.93, 3.73, 2.38, 1.33]
919	('conflict.1', 'gd.1', 'temp_inhib.1', 'STRESS_PAR.1', 'PHQ_ANS.1')	1	[1.69, 1.42, 3.57, 1.5, 2.67]
920	('conflict.1', 'gd.1', 'TEMP_INHIB.1', 'laxness.1', 'reg.1', 'lab_neg.1')	1	[1.69, 1.42, 3.57, 1.62, 4.38, 1.71]
921	('conflict.1', 'gd.1', 'TEMP_INHIB.1', 'laxness.1', 'REG.1', 'lab_neg.1')	1	[1.69, 1.42, 3.57, 1.62, 4.38, 1.96]
922	('conflict.1', 'gd.1', 'temp_inhib.1', 'stress_par.1', 'TEMP_INHIB.1', 'overreact.1')	1	[1.69, 1.42, 3.57, 1.5, 3.32, 2.12]
923	('CONFLICT.1', 'lab_neg.1', 'stress_perc.1', 'SUPPORT_I.1', 'STRESS_PAR.1', 'EMP_AF.1')	1	[1.69, 2.37, 1.38, 4.87, 1.1, 2.78]
924	('conflict.1', 'gd.1', 'temp_inhib.1', 'STRESS_PAR.1', 'phq_ans.1', 'emp_af.1')	1	[1.69, 1.42, 3.57, 1.5, 2.67, 2.56]
925	('conflict.1', 'GD.1', 'CU.1', 'phq_ans.1')	1	[1.69, 1.42, 2.4, 1.33]
926	('CONFLICT.1', 'lab_neg.1', 'STRESS_PERC.1', 'LAXNESS.1', 'emp_af.1', 'temp_foc.1')	1	[1.69, 2.37, 1.38, 2.88, 4.33, 3.79]
927	('conflict.1', 'gd.1', 'TEMP_INHIB.1', 'LAXNESS.1', 'cu.1', 'TEMP_FOC.1')	1	[1.69, 1.42, 3.57, 1.62, 1.21, 2.93]
928	('cu.1', 'stress_par.1', 'gd.1', 'lab_neg.1', 'INS.1', 'INS.1')	1	[1.42, 1.45, 1.25, 1.46, 2.19, 2.27]
929	('cu.1', 'stress_par.1', 'GD.1', 'support_e.1', 'REG.1', 'warmth.1')	1	[1.42, 1.45, 1.25, 4.07, 4.34, 4.41]
930	('CU.1', 'TEMP_INHIB.1', 'PHQ_DEP', 'emp_cog.1', 'EMP_AF.1')	1	[1.42, 3.34, 1.33, 2.55, 4.55]
931	('cu.1', 'stress_par.1', 'gd.1', 'lab_neg.1', 'ins.1', 'laxness.1')	1	[1.42, 1.45, 1.25, 1.46, 2.19, 1.38]
932	('CU.1', 'TEMP_INHIB.1', 'phq_dep', 'lab_neg.1', 'EMP_AF.1', 'gd.1')	1	[1.42, 3.34, 1.33, 1.88, 2.55, 1.34]
933	('cu.1', 'stress_par.1', 'gd.1', 'lab_neg.1', 'ins.1', 'LAXNESS.1')	1	[1.42, 1.45, 1.25, 1.46, 2.19, 1.38]
934	('cu.1', 'STRESS_PAR.1', 'warmth.1', 'emp_cog.1', 'emp_cog.1')	1	[1.42, 1.45, 4.41, 3.0, 2.55]
935	('cu.1', 'STRESS_PAR.1', 'warmth.1', 'EMP_COG.1', 'lab_neg.1', 'conflict.1')	1	[1.42, 1.45, 4.41, 3.0, 1.46, 1.88]
936	('CU.1', 'TEMP_INHIB.1', 'phq_dep', 'LAB_NEG.1', 'REG.1', 'cu.1')	1	[1.42, 3.34, 1.33, 1.88, 4.34, 1.73]
937	('cu.1', 'stress_par.1', 'GD.1', 'SUPPORT_E.1', 'lab_neg.1', 'TEMP_FOC.1')	1	[1.42, 1.45, 1.25, 4.07, 1.96, 3.22]
938	('CU.1', 'TEMP_INHIB.1', 'phq_dep', 'lab_neg.1', 'EMP_AF.1', 'GD.1')	1	[1.42, 3.34, 1.33, 1.88, 2.55, 1.34]
939	('gd.1', 'conflict.1', 'emp_cog.1', 'gd.1', 'emp_cog.1', 'ins.1')	1	[2.07, 1.33, 4.78, 1.59, 3.0, 1.67]
940	('gd.1', 'conflict.1', 'emp_cog.1', 'GD.1', 'STRESS_PAR.1')	1	[2.07, 1.33, 4.78, 1.59, 2.5]
941	('gd.1', 'CONFLICT.1', 'gd.1', 'CONFLICT.1', 'SUPPORT_E.1', 'overreact.1')	1	[2.07, 1.33, 1.09, 1.94, 4.87, 1.88]
942	('gd.1', 'conflict.1', 'EMP_COG.1', 'TEMP_INHIB.1', 'lab_neg.1', 'lab_neg.1')	1	[2.07, 1.33, 4.78, 3.41, 1.91, 1.13]
943	('gd.1', 'conflict.1', 'EMP_COG.1', 'TEMP_INHIB.1', 'lab_neg.1', 'LAB_NEG.1')	1	[2.07, 1.33, 4.78, 3.41, 1.91, 1.13]
944	('gd.1', 'conflict.1', 'emp_cog.1', 'gd.1', 'emp_cog.1', 'INS.1')	1	[2.07, 1.33, 4.78, 1.59, 3.0, 1.67]
945	('gd.1', 'conflict.1', 'EMP_COG.1', 'temp_inhib.1', 'TEMP_FOC.1', 'ins.1')	1	[2.07, 1.33, 4.78, 3.41, 4.07, 1.13]
946	('gd.1', 'CONFLICT.1', 'GD.1', 'LAB_NEG.1', 'CU.1', 'stress_par.1')	1	[2.07, 1.33, 1.09, 2.37, 1.33, 1.3]
947	('gd.1', 'CONFLICT.1', 'gd.1', 'conflict.1', 'lab_neg.1', 'TEMP_INHIB.1')	1	[2.07, 1.33, 1.09, 1.94, 1.87, 3.44]
948	('gd.1', 'conflict.1', 'EMP_COG.1', 'temp_inhib.1', 'temp_foc.1', 'stress_par.1')	1	[2.07, 1.33, 4.78, 3.41, 4.07, 2.6]
949	('ins.1', 'lab_neg.1', 'temp_foc.1', 'phq_dep')	1	[2.53, 1.43, 3.07, 1.33]
950	('ins.1', 'lab_neg.1', 'TEMP_FOC.1', 'laxness.1', 'conflict.1')	1	[2.53, 1.43, 3.07, 1.12, 1.25]
951	('INS.1', 'cu.1', 'conflict.1', 'INS.1')	1	[2.53, 1.87, 1.67, 4.45]
952	('INS.1', 'cu.1', 'CONFLICT.1', 'emp_af.1', 'stress_perc.1', 'phq_ans.1')	1	[2.53, 1.87, 1.67, 4.78, 1.58, 1.33]
953	('ins.1', 'lab_neg.1', 'TEMP_FOC.1', 'LAXNESS.1', 'stress_par.1', 'reg.1')	1	[2.53, 1.43, 3.07, 1.12, 3.3, 4.25]
954	('ins.1', 'LAB_NEG.1', 'temp_foc.1', 'TEMP_INHIB.1', 'laxness.1', 'conflict.1')	1	[2.53, 1.43, 4.07, 3.94, 2.75, 2.38]
955	('INS.1', 'CU.1', 'gd.1', 'EMP_AF.1', 'TEMP_INHIB.1')	1	[2.53, 1.87, 3.09, 4.78, 3.5]
956	('INS.1', 'CU.1', 'GD.1', 'lab_neg.1', 'CU.1')	1	[2.53, 1.87, 3.09, 2.21, 3.4]
957	('ins.1', 'LAB_NEG.1', 'TEMP_FOC.1', 'TEMP_INHIB.1', 'phq_dep', 'WARMTH.1')	1	[2.53, 1.43, 4.07, 3.53, 2.0, 4.41]
958	('ins.1', 'lab_neg.1', 'TEMP_FOC.1', 'LAXNESS.1', 'stress_par.1', 'REG.1')	1	[2.53, 1.43, 3.07, 1.12, 3.3, 4.25]
959	('INS.1', 'cu.1', 'CONFLICT.1', 'EMP_AF.1', 'STRESS_PAR.1', 'OVERREACT.1')	1	[2.53, 1.87, 1.67, 4.78, 1.1, 3.5]
960	('stress_perc.1', 'TEMP_INHIB.1', 'lab_neg.1', 'EMP_AF.1', 'stress_perc.1', 'TEMP_INHIB.1')	1	[2.71, 3.34, 1.91, 4.78, 1.88, 3.82]
961	('STRESS_PERC.1', 'ins.1', 'cu.1', 'lab_neg.1', 'reg.1', 'gd.1')	1	[2.71, 2.47, 1.47, 1.55, 4.75, 1.09]
962	('STRESS_PERC.1', 'ins.1', 'cu.1', 'lab_neg.1', 'REG.1', 'temp_foc.1')	1	[2.71, 2.47, 1.47, 1.55, 4.75, 4.28]
963	('stress_perc.1', 'TEMP_INHIB.1', 'lab_neg.1', 'EMP_AF.1', 'stress_perc.1', 'temp_inhib.1')	1	[2.71, 3.34, 1.91, 4.78, 1.88, 3.82]
964	('STRESS_PERC.1', 'ins.1', 'cu.1', 'LAB_NEG.1', 'TEMP_INHIB.1', 'phq_dep')	1	[2.71, 2.47, 1.47, 1.55, 4.26, 3.67]
965	('stress_perc.1', 'TEMP_INHIB.1', 'lab_neg.1', 'EMP_AF.1', 'STRESS_PERC.1', 'lab_neg.1')	1	[2.71, 3.34, 1.91, 4.78, 1.88, 1.55]
966	('stress_perc.1', 'TEMP_INHIB.1', 'lab_neg.1', 'emp_af.1', 'laxness.1', 'STRESS_PERC.1')	1	[2.71, 3.34, 1.91, 4.78, 1.62, 1.62]
967	('STRESS_PERC.1', 'ins.1', 'cu.1', 'lab_neg.1', 'reg.1', 'GD.1')	1	[2.71, 2.47, 1.47, 1.55, 4.75, 1.09]
968	('stress_perc.1', 'TEMP_INHIB.1', 'lab_neg.1', 'emp_af.1', 'LAXNESS.1', 'conflict.1')	1	[2.71, 3.34, 1.91, 4.78, 1.62, 1.06]
969	('gd.1', 'REG.1', 'stress_par.1', 'cu.1', 'conflict.1', 'TEMP_INHIB.1')	1	[3.25, 3.59, 1.9, 1.33, 1.31, 3.57]
970	('gd.1', 'reg.1', 'overreact.1', 'lab_neg.1', 'REG.1', 'gd.1')	1	[3.25, 3.59, 2.62, 2.5, 3.25, 2.42]
971	('gd.1', 'REG.1', 'stress_par.1', 'CU.1', 'TEMP_INHIB.1', 'conflict.1')	1	[3.25, 3.59, 1.9, 1.33, 4.07, 1.69]
972	('gd.1', 'REG.1', 'stress_par.1', 'CU.1', 'temp_inhib.1', 'EMP_COG.1')	1	[3.25, 3.59, 1.9, 1.33, 4.07, 4.78]
973	('cu.1', 'ins.1', 'STRESS_PAR.1', 'overreact.1')	1	[2.13, 2.05, 1.3, 1.62]
974	('cu.1', 'ins.1', 'stress_par.1', 'lab_neg.1', 'WARMTH.1', 'gd.1')	1	[2.13, 2.05, 1.3, 1.88, 3.91, 1.25]
975	('cu.1', 'ins.1', 'stress_par.1', 'lab_neg.1', 'warmth.1', 'GD.1')	1	[2.13, 2.05, 1.3, 1.88, 3.91, 1.09]
976	('CU.1', 'cu.1', 'gd.1', 'temp_foc.1', 'laxness.1')	1	[2.13, 2.93, 2.07, 2.57, 1.25]
977	('CU.1', 'CU.1', 'TEMP_INHIB.1', 'INS.1')	1	[2.13, 2.93, 1.81, 4.2]
978	('cu.1', 'ins.1', 'stress_par.1', 'LAB_NEG.1', 'conflict.1', 'support_i.1')	1	[2.13, 2.05, 1.3, 1.88, 2.38, 4.47]
979	('lab_neg.1', 'warmth.1', 'stress_par.1', 'CONFLICT.1', 'emp_af.1')	1	[1.87, 4.91, 1.32, 1.75, 3.89]
980	('lab_neg.1', 'warmth.1', 'stress_par.1', 'CONFLICT.1', 'EMP_AF.1', 'EMP_AF.1')	1	[1.87, 4.91, 1.32, 1.75, 3.89, 4.78]
981	('lab_neg.1', 'warmth.1', 'STRESS_PAR.1', 'lab_neg.1', 'ins.1', 'PHQ_DEP')	1	[1.87, 4.91, 1.32, 1.46, 2.47, 2.0]
982	('lab_neg.1', 'WARMTH.1', 'TEMP_FOC.1', 'ins.1', 'laxness.1', 'lab_neg.1')	1	[1.87, 4.91, 3.5, 1.28, 1.38, 1.09]
983	('lab_neg.1', 'WARMTH.1', 'TEMP_FOC.1', 'ins.1', 'LAXNESS.1', 'SUPPORT_I.1')	1	[1.87, 4.91, 3.5, 1.28, 1.38, 4.6]
984	('lab_neg.1', 'WARMTH.1', 'temp_foc.1', 'overreact.1', 'SUPPORT_E.1', 'ins.1')	1	[1.87, 4.91, 3.5, 3.38, 4.87, 2.0]
985	('lab_neg.1', 'WARMTH.1', 'TEMP_FOC.1', 'ins.1', 'LAXNESS.1', 'support_i.1')	1	[1.87, 4.91, 3.5, 1.28, 1.38, 4.6]
986	('lab_neg.1', 'warmth.1', 'stress_par.1', 'conflict.1', 'phq_ans.1', 'STRESS_PERC.1')	1	[1.87, 4.91, 1.32, 1.75, 1.33, 1.38]
987	('lab_neg.1', 'WARMTH.1', 'TEMP_FOC.1', 'INS.1', 'cu.1', 'lab_neg.1')	1	[1.87, 4.91, 3.5, 1.28, 1.14, 1.55]
988	('LAB_NEG.1', 'ins.1', 'cu.1', 'gd.1', 'STRESS_PAR.1', 'warmth.1')	1	[1.87, 3.6, 2.27, 2.59, 3.1, 4.25]
989	('lab_neg.1', 'WARMTH.1', 'TEMP_FOC.1', 'INS.1', 'CU.1', 'TEMP_FOC.1')	1	[1.87, 4.91, 3.5, 1.28, 1.14, 4.43]
990	('LAB_NEG.1', 'INS.1', 'EMP_AF.1', 'gd.1', 'phq_ans.1', 'STRESS_PERC.1')	1	[1.87, 3.6, 2.55, 2.92, 2.0, 2.12]
991	('lab_neg.1', 'WARMTH.1', 'TEMP_FOC.1', 'ins.1', 'laxness.1', 'LAB_NEG.1')	1	[1.87, 4.91, 3.5, 1.28, 1.38, 1.09]
992	('TEMP_FOC.1', 'ins.1', 'CU.1', 'conflict.1', 'OVERREACT.1', 'emp_af.1')	1	[3.38, 2.05, 1.2, 1.56, 1.88, 3.45]
993	('TEMP_FOC.1', 'ins.1', 'cu.1', 'stress_par.1', 'conflict.1', 'gd.1')	1	[3.38, 2.05, 1.2, 3.3, 1.19, 1.59]
994	('temp_foc.1', 'STRESS_PAR.1', 'WARMTH.1', 'TEMP_INHIB.1', 'stress_perc.1')	1	[3.38, 3.1, 3.66, 1.81, 2.12]
995	('TEMP_FOC.1', 'INS.1', 'support_i.1', 'warmth.1', 'PHQ_ANS.1', 'REG.1')	1	[3.38, 2.05, 4.07, 4.59, 2.0, 4.42]
996	('TEMP_FOC.1', 'ins.1', 'cu.1', 'stress_par.1', 'CONFLICT.1', 'PHQ_DEP')	1	[3.38, 2.05, 1.2, 3.3, 1.19, 2.0]
997	('TEMP_INHIB.1', 'conflict.1', 'PHQ_ANS.1', 'gd.1', 'warmth.1')	1	[3.34, 1.06, 1.33, 1.09, 4.91]
998	('TEMP_INHIB.1', 'conflict.1', 'PHQ_ANS.1', 'GD.1', 'lab_neg.1', 'EMP_COG.1')	1	[3.34, 1.06, 1.33, 1.09, 1.71, 4.33]
999	('TEMP_INHIB.1', 'conflict.1', 'phq_ans.1', 'cu.1', 'TEMP_INHIB.1', 'laxness.1')	1	[3.34, 1.06, 1.33, 1.47, 3.69, 1.38]
1000	('TEMP_INHIB.1', 'CONFLICT.1', 'gd.1', 'stress_par.1', 'WARMTH.1', 'stress_perc.1')	1	[3.34, 1.06, 1.25, 3.2, 4.82, 1.12]
1001	('TEMP_INHIB.1', 'conflict.1', 'PHQ_ANS.1', 'gd.1', 'WARMTH.1', 'LAB_NEG.1')	1	[3.34, 1.06, 1.33, 1.09, 4.91, 1.37]
1002	('TEMP_INHIB.1', 'conflict.1', 'phq_ans.1', 'CU.1', 'EMP_AF.1', 'OVERREACT.1')	1	[3.34, 1.06, 1.33, 1.47, 3.67, 1.88]
1003	('TEMP_INHIB.1', 'CONFLICT.1', 'GD.1', 'WARMTH.1', 'stress_par.1', 'TEMP_INHIB.1')	1	[3.34, 1.06, 1.25, 4.91, 2.1, 4.19]
1004	('TEMP_INHIB.1', 'conflict.1', 'PHQ_ANS.1', 'gd.1', 'WARMTH.1', 'lab_neg.1')	1	[3.34, 1.06, 1.33, 1.09, 4.91, 1.37]
1005	('temp_inhib.1', 'CU.1', 'cu.1', 'conflict.1', 'temp_inhib.1', 'laxness.1')	1	[3.34, 2.4, 3.13, 3.19, 2.82, 1.12]
1006	('TEMP_INHIB.1', 'conflict.1', 'PHQ_ANS.1', 'GD.1', 'lab_neg.1', 'emp_cog.1')	1	[3.34, 1.06, 1.33, 1.09, 1.71, 4.33]
1007	('TEMP_INHIB.1', 'conflict.1', 'phq_ans.1', 'cu.1', 'TEMP_INHIB.1', 'LAXNESS.1')	1	[3.34, 1.06, 1.33, 1.47, 3.69, 1.38]
1008	('temp_inhib.1', 'cu.1', 'laxness.1', 'lab_neg.1', 'LAB_NEG.1', 'conflict.1')	1	[3.34, 2.4, 1.88, 1.96, 1.79, 1.94]
1009	('temp_inhib.1', 'cu.1', 'phq_dep', 'reg.1', 'temp_foc.1', 'phq_ans.1')	1	[2.94, 2.13, 2.0, 3.59, 2.93, 2.0]
1010	('TEMP_INHIB.1', 'REG.1', 'gd.1', 'CU.1', 'EMP_COG.1', 'emp_af.1')	1	[2.94, 2.78, 1.25, 1.21, 4.78, 3.89]
1011	('TEMP_INHIB.1', 'REG.1', 'gd.1', 'cu.1', 'TEMP_INHIB.1', 'overreact.1')	1	[2.94, 2.78, 1.25, 1.21, 3.57, 2.38]
1012	('temp_inhib.1', 'cu.1', 'phq_dep', 'REG.1', 'conflict.1', 'gd.1')	1	[2.94, 2.13, 2.0, 3.59, 1.56, 1.09]
1013	('TEMP_INHIB.1', 'REG.1', 'GD.1', 'lab_neg.1', 'conflict.1', 'phq_dep')	1	[2.94, 2.78, 1.25, 1.99, 1.31, 1.33]
1014	('gd.1', 'ins.1', 'phq_dep', 'WARMTH.1', 'EMP_AF.1', 'SUPPORT_I.1')	1	[1.71, 1.85, 1.33, 4.91, 4.78, 4.73]
1015	('gd.1', 'ins.1', 'PHQ_DEP', 'temp_inhib.1', 'OVERREACT.1', 'lab_neg.1')	1	[1.71, 1.85, 1.33, 4.19, 2.38, 1.29]
1016	('gd.1', 'INS.1', 'stress_par.1', 'ins.1', 'TEMP_INHIB.1', 'gd.1')	1	[1.71, 1.85, 1.9, 3.47, 4.32, 1.17]
1017	('gd.1', 'ins.1', 'phq_dep', 'WARMTH.1', 'EMP_AF.1', 'support_i.1')	1	[1.71, 1.85, 1.33, 4.91, 4.78, 4.73]
1018	('gd.1', 'ins.1', 'phq_dep', 'warmth.1', 'stress_par.1', 'warmth.1')	1	[1.71, 1.85, 1.33, 4.91, 1.5, 4.59]
1019	('GD.1', 'conflict.1', 'lab_neg.1', 'CONFLICT.1', 'SUPPORT_I.1', 'emp_cog.1')	1	[1.71, 3.76, 2.21, 1.19, 4.33, 2.78]
1020	('gd.1', 'ins.1', 'PHQ_DEP', 'TEMP_INHIB.1', 'OVERREACT.1', 'temp_inhib.1')	1	[1.71, 1.85, 1.33, 4.19, 1.38, 4.69]
1021	('gd.1', 'ins.1', 'phq_dep', 'WARMTH.1', 'emp_af.1', 'LAB_NEG.1')	1	[1.71, 1.85, 1.33, 4.91, 4.78, 1.29]
1022	('GD.1', 'conflict.1', 'lab_neg.1', 'conflict.1', 'TEMP_FOC.1', 'CU.1')	1	[1.71, 3.76, 2.21, 1.19, 4.71, 2.87]
1023	('gd.1', 'INS.1', 'stress_par.1', 'ins.1', 'TEMP_INHIB.1', 'GD.1')	1	[1.71, 1.85, 1.9, 3.47, 4.32, 1.17]
1024	('gd.1', 'ins.1', 'PHQ_DEP', 'temp_inhib.1', 'overreact.1', 'cu.1')	1	[1.71, 1.85, 1.33, 4.19, 2.38, 1.2]
1025	('CU.1', 'lab_neg.1', 'WARMTH.1', 'conflict.1', 'cu.1')	1	[2.13, 2.29, 4.74, 1.06, 2.4]
1026	('cu.1', 'TEMP_INHIB.1', 'lab_neg.1', 'emp_cog.1', 'support_e.1', 'lab_neg.1')	1	[2.13, 3.53, 1.91, 4.22, 4.87, 1.55]
1027	('cu.1', 'TEMP_INHIB.1', 'lab_neg.1', 'EMP_COG.1', 'WARMTH.1', 'gd.1')	1	[2.13, 3.53, 1.91, 4.22, 3.91, 1.09]
1028	('CU.1', 'lab_neg.1', 'WARMTH.1', 'conflict.1', 'CU.1')	1	[2.13, 2.29, 4.74, 1.06, 2.4]
1029	('CU.1', 'lab_neg.1', 'WARMTH.1', 'CONFLICT.1', 'overreact.1')	1	[2.13, 2.29, 4.74, 1.06, 2.25]
1030	('cu.1', 'TEMP_INHIB.1', 'lab_neg.1', 'emp_cog.1', 'SUPPORT_E.1', 'REG.1')	1	[2.13, 3.53, 1.91, 4.22, 4.87, 3.75]
1031	('cu.1', 'TEMP_INHIB.1', 'LAB_NEG.1', 'SUPPORT_I.1', 'PHQ_DEP', 'OVERREACT.1')	1	[2.13, 3.53, 1.91, 4.87, 1.33, 2.38]
1032	('TEMP_INHIB.1', 'ins.1', 'STRESS_PAR.1', 'cu.1', 'reg.1', 'stress_perc.1')	1	[2.94, 2.0, 1.5, 1.2, 3.92, 2.38]
1033	('TEMP_INHIB.1', 'INS.1', 'conflict.1', 'laxness.1', 'TEMP_FOC.1', 'overreact.1')	1	[2.94, 2.0, 2.32, 1.38, 3.92, 1.88]
1034	('TEMP_INHIB.1', 'ins.1', 'stress_par.1', 'conflict.1', 'stress_perc.1', 'LAXNESS.1')	1	[2.94, 2.0, 1.5, 1.69, 1.88, 1.88]
1035	('TEMP_INHIB.1', 'INS.1', 'conflict.1', 'laxness.1', 'temp_foc.1', 'emp_cog.1')	1	[2.94, 2.0, 2.32, 1.38, 3.92, 4.11]
1036	('TEMP_INHIB.1', 'INS.1', 'conflict.1', 'laxness.1', 'TEMP_FOC.1', 'OVERREACT.1')	1	[2.94, 2.0, 2.32, 1.38, 3.92, 1.88]
1037	('TEMP_INHIB.1', 'ins.1', 'stress_par.1', 'conflict.1', 'stress_perc.1', 'laxness.1')	1	[2.94, 2.0, 1.5, 1.69, 1.88, 1.88]
1038	('temp_inhib.1', 'lab_neg.1', 'cu.1', 'PHQ_DEP', 'EMP_AF.1', 'reg.1')	1	[2.94, 3.21, 2.53, 2.0, 4.78, 4.25]
1039	('temp_inhib.1', 'TEMP_FOC.1', 'stress_par.1', 'ins.1', 'REG.1')	1	[3.34, 1.23, 1.9, 1.73, 4.59]
1040	('TEMP_INHIB.1', 'warmth.1', 'reg.1', 'stress_par.1', 'overreact.1', 'support_i.1')	1	[3.34, 4.82, 4.21, 1.3, 2.38, 3.8]
1041	('TEMP_INHIB.1', 'WARMTH.1', 'lab_neg.1', 'conflict.1', 'conflict.1', 'stress_perc.1')	1	[3.34, 4.82, 1.65, 2.19, 1.19, 1.38]
1042	('TEMP_INHIB.1', 'WARMTH.1', 'lab_neg.1', 'conflict.1', 'CONFLICT.1', 'reg.1')	1	[3.34, 4.82, 1.65, 2.19, 1.19, 4.59]
1043	('TEMP_INHIB.1', 'warmth.1', 'reg.1', 'STRESS_PAR.1', 'SUPPORT_I.1', 'gd.1')	1	[3.34, 4.82, 4.21, 1.3, 4.87, 1.09]
1044	('TEMP_INHIB.1', 'WARMTH.1', 'LAB_NEG.1', 'STRESS_PAR.1', 'INS.1', 'support_i.1')	1	[3.34, 4.82, 1.65, 1.1, 1.27, 3.53]
1045	('TEMP_INHIB.1', 'WARMTH.1', 'lab_neg.1', 'conflict.1', 'conflict.1', 'STRESS_PERC.1')	1	[3.34, 4.82, 1.65, 2.19, 1.19, 1.38]
1046	('TEMP_INHIB.1', 'warmth.1', 'REG.1', 'GD.1', 'CONFLICT.1', 'TEMP_FOC.1')	1	[3.34, 4.82, 4.21, 1.25, 1.06, 4.93]
1047	('TEMP_INHIB.1', 'warmth.1', 'REG.1', 'GD.1', 'conflict.1', 'phq_ans.1')	1	[3.34, 4.82, 4.21, 1.25, 1.06, 1.67]
1048	('temp_inhib.1', 'TEMP_FOC.1', 'stress_par.1', 'ins.1', 'reg.1', 'LAXNESS.1')	1	[3.34, 1.23, 1.9, 1.73, 4.59, 1.62]
1049	('TEMP_INHIB.1', 'warmth.1', 'reg.1', 'stress_par.1', 'OVERREACT.1', 'EMP_AF.1')	1	[3.34, 4.82, 4.21, 1.3, 2.38, 3.45]
1050	('temp_inhib.1', 'TEMP_FOC.1', 'STRESS_PAR.1', 'cu.1', 'gd.1', 'SUPPORT_I.1')	1	[3.34, 1.23, 1.9, 1.33, 1.25, 4.87]
1051	('TEMP_INHIB.1', 'WARMTH.1', 'LAB_NEG.1', 'stress_par.1', 'ins.1', 'conflict.1')	1	[3.34, 4.82, 1.65, 1.1, 1.6, 1.62]
1052	('gd.1', 'temp_inhib.1', 'cu.1', 'lab_neg.1', 'support_i.1')	1	[1.71, 3.87, 1.35, 1.46, 4.47]
1053	('gd.1', 'temp_inhib.1', 'CU.1', 'lab_neg.1', 'ins.1', 'PHQ_ANS.1')	1	[1.71, 3.87, 1.35, 3.05, 1.47, 2.33]
1054	('gd.1', 'TEMP_INHIB.1', 'support_e.1', 'lab_neg.1', 'OVERREACT.1')	1	[1.71, 3.87, 4.6, 1.17, 1.62]
1055	('gd.1', 'TEMP_INHIB.1', 'SUPPORT_E.1', 'INS.1', 'conflict.1', 'EMP_COG.1')	1	[1.71, 3.87, 4.6, 1.07, 1.19, 4.78]
1056	('GD.1', 'phq_dep', 'ins.1', 'conflict.1', 'EMP_AF.1', 'reg.1')	1	[1.71, 2.0, 2.93, 2.66, 3.89, 4.42]
1057	('gd.1', 'temp_inhib.1', 'CU.1', 'lab_neg.1', 'ins.1', 'phq_ans.1')	1	[1.71, 3.87, 1.35, 3.05, 1.47, 2.33]
1058	('gd.1', 'TEMP_INHIB.1', 'support_e.1', 'lab_neg.1', 'overreact.1')	1	[1.71, 3.87, 4.6, 1.17, 1.62]
1059	('GD.1', 'phq_dep', 'INS.1', 'stress_par.1', 'laxness.1', 'laxness.1')	1	[1.71, 2.0, 2.93, 1.5, 1.5, 1.12]
1060	('gd.1', 'TEMP_INHIB.1', 'SUPPORT_E.1', 'INS.1', 'conflict.1', 'emp_cog.1')	1	[1.71, 3.87, 4.6, 1.07, 1.19, 4.78]
1061	('gd.1', 'temp_inhib.1', 'cu.1', 'lab_neg.1', 'SUPPORT_I.1', 'stress_perc.1')	1	[1.71, 3.87, 1.35, 1.46, 4.47, 2.38]
1062	('cu.1', 'TEMP_FOC.1', 'cu.1', 'GD.1', 'TEMP_INHIB.1', 'overreact.1')	1	[1.85, 3.75, 1.47, 1.25, 3.94, 1.62]
1063	('cu.1', 'TEMP_FOC.1', 'CU.1', 'ins.1', 'gd.1', 'WARMTH.1')	1	[1.85, 3.75, 1.47, 2.4, 1.59, 4.09]
1064	('CU.1', 'conflict.1', 'stress_par.1', 'EMP_AF.1', 'cu.1')	1	[1.85, 2.32, 1.3, 2.33, 2.13]
1065	('cu.1', 'TEMP_FOC.1', 'cu.1', 'gd.1', 'laxness.1', 'WARMTH.1')	1	[1.85, 3.75, 1.47, 1.25, 1.38, 4.0]
1066	('cu.1', 'TEMP_FOC.1', 'cu.1', 'GD.1', 'temp_inhib.1', 'ins.1')	1	[1.85, 3.75, 1.47, 1.25, 3.94, 1.67]
1067	('cu.1', 'TEMP_FOC.1', 'CU.1', 'ins.1', 'gd.1', 'warmth.1')	1	[1.85, 3.75, 1.47, 2.4, 1.59, 4.09]
1068	('CU.1', 'conflict.1', 'stress_par.1', 'EMP_AF.1', 'CU.1', 'LAB_NEG.1')	1	[1.85, 2.32, 1.3, 2.33, 2.13, 2.75]
1069	('CU.1', 'CONFLICT.1', 'REG.1', 'STRESS_PAR.1')	1	[1.85, 2.32, 3.42, 3.8]
1070	('lab_neg.1', 'TEMP_INHIB.1', 'laxness.1', 'cu.1', 'laxness.1', 'conflict.1')	1	[2.37, 3.87, 1.38, 1.07, 1.12, 1.31]
1071	('lab_neg.1', 'TEMP_INHIB.1', 'laxness.1', 'cu.1', 'LAXNESS.1', 'phq_dep')	1	[2.37, 3.87, 1.38, 1.07, 1.12, 1.33]
1072	('lab_neg.1', 'TEMP_INHIB.1', 'LAXNESS.1', 'lab_neg.1', 'gd.1', 'support_e.1')	1	[2.37, 3.87, 1.38, 1.55, 1.59, 4.33]
1073	('lab_neg.1', 'temp_inhib.1', 'ins.1', 'gd.1', 'lab_neg.1', 'stress_perc.1')	1	[2.37, 3.87, 2.0, 1.42, 1.71, 2.38]
1074	('lab_neg.1', 'TEMP_INHIB.1', 'laxness.1', 'CU.1', 'INS.1', 'conflict.1')	1	[2.37, 3.87, 1.38, 1.07, 1.13, 1.28]
1075	('LAB_NEG.1', 'TEMP_INHIB.1', 'OVERREACT.1', 'reg.1')	1	[2.37, 2.26, 3.62, 4.42]
1076	('lab_neg.1', 'temp_inhib.1', 'ins.1', 'gd.1', 'LAB_NEG.1', 'stress_par.1')	1	[2.37, 3.87, 2.0, 1.42, 1.71, 1.1]
1077	('lab_neg.1', 'TEMP_INHIB.1', 'laxness.1', 'cu.1', 'LAXNESS.1', 'PHQ_DEP')	1	[2.37, 3.87, 1.38, 1.07, 1.12, 1.33]
1078	('lab_neg.1', 'TEMP_INHIB.1', 'LAXNESS.1', 'lab_neg.1', 'gd.1', 'SUPPORT_E.1')	1	[2.37, 3.87, 1.38, 1.55, 1.59, 4.33]
1079	('lab_neg.1', 'temp_foc.1', 'OVERREACT.1', 'conflict.1', 'stress_par.1', 'ins.1')	1	[1.95, 3.58, 2.62, 1.06, 1.4, 1.33]
1080	('lab_neg.1', 'TEMP_FOC.1', 'warmth.1', 'SUPPORT_E.1', 'TEMP_FOC.1', 'TEMP_INHIB.1')	1	[1.95, 3.58, 4.25, 2.74, 4.93, 4.57]
1081	('lab_neg.1', 'TEMP_FOC.1', 'WARMTH.1', 'EMP_COG.1', 'LAB_NEG.1', 'stress_perc.1')	1	[1.95, 3.58, 4.25, 4.33, 1.69, 1.42]
1082	('LAB_NEG.1', 'gd.1', 'ins.1', 'LAXNESS.1', 'PHQ_DEP', 'gd.1')	1	[1.95, 2.07, 2.67, 2.41, 1.33, 1.09]
1083	('lab_neg.1', 'temp_foc.1', 'OVERREACT.1', 'conflict.1', 'stress_par.1', 'INS.1')	1	[1.95, 3.58, 2.62, 1.06, 1.4, 1.33]
1084	('lab_neg.1', 'TEMP_FOC.1', 'WARMTH.1', 'EMP_COG.1', 'lab_neg.1', 'SUPPORT_E.1')	1	[1.95, 3.58, 4.25, 4.33, 1.69, 1.93]
1085	('lab_neg.1', 'temp_foc.1', 'overreact.1', 'stress_par.1', 'temp_foc.1', 'ins.1')	1	[1.95, 3.58, 2.62, 3.2, 2.36, 3.27]
1086	('lab_neg.1', 'TEMP_FOC.1', 'WARMTH.1', 'emp_cog.1', 'conflict.1', 'lab_neg.1')	1	[1.95, 3.58, 4.25, 4.33, 2.38, 1.55]
1087	('lab_neg.1', 'TEMP_FOC.1', 'warmth.1', 'SUPPORT_E.1', 'TEMP_FOC.1', 'temp_inhib.1')	1	[1.95, 3.58, 4.25, 2.74, 4.93, 4.57]
1088	('TEMP_FOC.1', 'temp_inhib.1', 'conflict.1', 'ins.1', 'PHQ_DEP', 'WARMTH.1')	1	[3.07, 3.34, 1.69, 2.0, 1.33, 4.25]
1089	('TEMP_FOC.1', 'temp_inhib.1', 'CONFLICT.1', 'WARMTH.1', 'overreact.1', 'INS.1')	1	[3.07, 3.34, 1.69, 4.82, 2.25, 3.0]
1090	('TEMP_FOC.1', 'TEMP_INHIB.1', 'STRESS_PAR.1', 'warmth.1', 'emp_cog.1', 'SUPPORT_I.1')	1	[3.07, 3.34, 1.3, 4.75, 3.45, 3.93]
1091	('TEMP_FOC.1', 'TEMP_INHIB.1', 'stress_par.1', 'gd.1', 'stress_par.1', 'stress_perc.1')	1	[3.07, 3.34, 1.3, 1.59, 1.1, 3.12]
1092	('TEMP_FOC.1', 'TEMP_INHIB.1', 'STRESS_PAR.1', 'WARMTH.1', 'lab_neg.1', 'reg.1')	1	[3.07, 3.34, 1.3, 4.75, 2.12, 4.59]
1093	('TEMP_FOC.1', 'temp_inhib.1', 'conflict.1', 'ins.1', 'phq_dep', 'emp_cog.1')	1	[3.07, 3.34, 1.69, 2.0, 1.33, 4.11]
1094	('TEMP_FOC.1', 'TEMP_INHIB.1', 'stress_par.1', 'GD.1', 'WARMTH.1', 'conflict.1')	1	[3.07, 3.34, 1.3, 1.59, 4.59, 1.19]
1095	('temp_foc.1', 'REG.1', 'stress_par.1', 'stress_par.1', 'SUPPORT_I.1', 'overreact.1')	1	[3.07, 2.92, 1.9, 1.3, 4.07, 2.38]
1096	('TEMP_FOC.1', 'temp_inhib.1', 'conflict.1', 'ins.1', 'PHQ_DEP', 'warmth.1')	1	[3.07, 3.34, 1.69, 2.0, 1.33, 4.25]
1097	('TEMP_FOC.1', 'TEMP_INHIB.1', 'stress_par.1', 'gd.1', 'STRESS_PAR.1', 'emp_cog.1')	1	[3.07, 3.34, 1.3, 1.59, 1.1, 4.78]
1098	('lab_neg.1', 'TEMP_FOC.1', 'laxness.1', 'laxness.1', 'temp_foc.1')	1	[2.37, 4.31, 2.38, 1.38, 4.5]
1099	('lab_neg.1', 'TEMP_FOC.1', 'laxness.1', 'laxness.1', 'TEMP_FOC.1', 'CU.1')	1	[2.37, 4.31, 2.38, 1.38, 4.5, 1.27]
1100	('lab_neg.1', 'TEMP_FOC.1', 'laxness.1', 'laxness.1', 'TEMP_FOC.1', 'cu.1')	1	[2.37, 4.31, 2.38, 1.38, 4.5, 1.27]
1101	('LAB_NEG.1', 'cu.1', 'ins.1', 'overreact.1', 'STRESS_PAR.1', 'STRESS_PERC.1')	1	[2.37, 2.53, 2.67, 3.5, 1.6, 3.12]
1102	('LAB_NEG.1', 'cu.1', 'ins.1', 'OVERREACT.1')	1	[2.37, 2.53, 2.67, 3.5]
1103	('lab_neg.1', 'temp_foc.1', 'cu.1', 'conflict.1', 'gd.1', 'TEMP_INHIB.1')	1	[2.37, 4.31, 1.14, 1.31, 1.75, 3.41]
1104	('lab_neg.1', 'temp_foc.1', 'cu.1', 'CONFLICT.1', 'ins.1', 'reg.1')	1	[2.37, 4.31, 1.14, 1.31, 2.0, 3.92]
1105	('lab_neg.1', 'TEMP_FOC.1', 'laxness.1', 'LAXNESS.1', 'TEMP_INHIB.1', 'conflict.1')	1	[2.37, 4.31, 2.38, 1.38, 4.07, 1.31]
1106	('gd.1', 'TEMP_FOC.1', 'CONFLICT.1', 'INS.1', 'laxness.1', 'temp_inhib.1')	1	[2.25, 3.22, 1.31, 3.47, 2.12, 3.07]
1107	('gd.1', 'TEMP_FOC.1', 'conflict.1', 'lab_neg.1', 'overreact.1', 'phq_dep')	1	[2.25, 3.22, 1.31, 1.96, 1.88, 2.0]
1108	('GD.1', 'lab_neg.1', 'SUPPORT_I.1', 'laxness.1', 'TEMP_FOC.1', 'CU.1')	1	[2.25, 2.55, 4.33, 1.12, 3.0, 3.07]
1109	('gd.1', 'TEMP_FOC.1', 'conflict.1', 'lab_neg.1', 'OVERREACT.1', 'INS.1')	1	[2.25, 3.22, 1.31, 1.96, 1.88, 1.33]
1110	('gd.1', 'TEMP_FOC.1', 'conflict.1', 'lab_neg.1', 'overreact.1', 'PHQ_DEP')	1	[2.25, 3.22, 1.31, 1.96, 1.88, 2.0]
1111	('TEMP_FOC.1', 'lab_neg.1', 'ins.1', 'LAXNESS.1', 'LAXNESS.1')	1	[1.21, 1.95, 2.53, 2.88, 3.38]
1112	('TEMP_FOC.1', 'lab_neg.1', 'ins.1', 'laxness.1', 'conflict.1', 'stress_par.1')	1	[1.21, 1.95, 2.53, 2.88, 1.31, 1.5]
1113	('TEMP_FOC.1', 'lab_neg.1', 'INS.1', 'phq_ans.1', 'temp_foc.1', 'TEMP_FOC.1')	1	[1.21, 1.95, 2.53, 1.33, 4.86, 2.36]
1114	('lab_neg.1', 'STRESS_PAR.1', 'temp_foc.1', 'lab_neg.1', 'laxness.1', 'EMP_COG.1')	1	[2.21, 1.45, 4.93, 1.87, 1.38, 4.55]
1115	('lab_neg.1', 'stress_par.1', 'lab_neg.1', 'overreact.1', 'PHQ_ANS.1', 'conflict.1')	1	[2.21, 1.45, 1.47, 2.88, 1.33, 1.38]
1116	('lab_neg.1', 'stress_par.1', 'lab_neg.1', 'overreact.1', 'phq_ans.1', 'reg.1')	1	[2.21, 1.45, 1.47, 2.88, 1.33, 4.59]
1117	('lab_neg.1', 'STRESS_PAR.1', 'TEMP_FOC.1', 'SUPPORT_E.1', 'EMP_COG.1', 'phq_dep')	1	[2.21, 1.45, 4.93, 4.47, 4.33, 1.33]
1118	('lab_neg.1', 'stress_par.1', 'lab_neg.1', 'OVERREACT.1', 'stress_par.1')	1	[2.21, 1.45, 1.47, 2.88, 1.3]
1119	('lab_neg.1', 'STRESS_PAR.1', 'temp_foc.1', 'lab_neg.1', 'laxness.1', 'emp_cog.1')	1	[2.21, 1.45, 4.93, 1.87, 1.38, 4.55]
1120	('lab_neg.1', 'STRESS_PAR.1', 'TEMP_FOC.1', 'SUPPORT_E.1', 'emp_cog.1', 'STRESS_PERC.1')	1	[2.21, 1.45, 4.93, 4.47, 4.33, 1.62]
1121	('lab_neg.1', 'STRESS_PAR.1', 'TEMP_FOC.1', 'SUPPORT_E.1', 'EMP_COG.1', 'PHQ_DEP')	1	[2.21, 1.45, 4.93, 4.47, 4.33, 1.33]
1122	('LAB_NEG.1', 'gd.1', 'laxness.1', 'ins.1', 'temp_foc.1', 'reg.1')	1	[2.21, 3.25, 3.62, 2.53, 2.0, 4.42]
1123	('lab_neg.1', 'stress_par.1', 'lab_neg.1', 'overreact.1', 'phq_ans.1', 'REG.1')	1	[2.21, 1.45, 1.47, 2.88, 1.33, 4.59]
1124	('lab_neg.1', 'stress_par.1', 'LAB_NEG.1', 'overreact.1', 'WARMTH.1', 'reg.1')	1	[2.21, 1.45, 1.47, 2.12, 4.09, 4.83]
1125	('lab_neg.1', 'temp_foc.1', 'cu.1', 'lab_neg.1', 'STRESS_PAR.1', 'emp_cog.1')	1	[2.37, 4.36, 1.49, 1.63, 1.1, 3.45]
1126	('lab_neg.1', 'temp_foc.1', 'CU.1', 'STRESS_PERC.1', 'overreact.1', 'emp_cog.1')	1	[2.37, 4.36, 1.49, 1.38, 2.62, 2.55]
1127	('lab_neg.1', 'temp_foc.1', 'cu.1', 'lab_neg.1', 'stress_par.1', 'STRESS_PERC.1')	1	[2.37, 4.36, 1.49, 1.63, 1.1, 1.38]
1128	('lab_neg.1', 'temp_foc.1', 'cu.1', 'lab_neg.1', 'stress_par.1', 'stress_perc.1')	1	[2.37, 4.36, 1.49, 1.63, 1.1, 1.38]
1129	('lab_neg.1', 'temp_foc.1', 'cu.1', 'LAB_NEG.1', 'temp_foc.1', 'SUPPORT_I.1')	1	[2.37, 4.36, 1.49, 1.63, 1.64, 3.94]
1130	('lab_neg.1', 'TEMP_FOC.1', 'ins.1', 'overreact.1', 'PHQ_ANS.1', 'emp_af.1')	1	[2.37, 4.36, 3.2, 2.38, 2.0, 4.33]
1131	('lab_neg.1', 'TEMP_FOC.1', 'ins.1', 'overreact.1', 'phq_ans.1', 'SUPPORT_E.1')	1	[2.37, 4.36, 3.2, 2.38, 2.0, 3.13]
1132	('lab_neg.1', 'TEMP_FOC.1', 'ins.1', 'OVERREACT.1', 'SUPPORT_I.1', 'TEMP_INHIB.1')	1	[2.37, 4.36, 3.2, 2.38, 4.87, 3.44]
1133	('TEMP_INHIB.1', 'lab_neg.1', 'temp_foc.1', 'conflict.1')	1	[3.34, 1.47, 2.93, 1.06]
1134	('TEMP_INHIB.1', 'lab_neg.1', 'TEMP_FOC.1', 'temp_foc.1', 'support_i.1', 'STRESS_PERC.1')	1	[3.34, 1.47, 2.93, 4.07, 4.87, 3.25]
1135	('TEMP_INHIB.1', 'LAB_NEG.1', 'phq_dep', 'REG.1', 'warmth.1', 'emp_af.1')	1	[3.34, 1.47, 2.0, 4.25, 4.41, 3.0]
1136	('TEMP_INHIB.1', 'lab_neg.1', 'TEMP_FOC.1', 'temp_foc.1', 'SUPPORT_I.1', 'reg.1')	1	[3.34, 1.47, 2.93, 4.07, 4.87, 4.92]
1137	('TEMP_INHIB.1', 'lab_neg.1', 'TEMP_FOC.1', 'TEMP_FOC.1', 'laxness.1', 'OVERREACT.1')	1	[3.34, 1.47, 2.93, 4.07, 1.38, 1.38]
1138	('TEMP_INHIB.1', 'lab_neg.1', 'TEMP_FOC.1', 'temp_foc.1', 'SUPPORT_I.1', 'REG.1')	1	[3.34, 1.47, 2.93, 4.07, 4.87, 4.92]
1139	('temp_inhib.1', 'conflict.1', 'lab_neg.1', 'temp_foc.1', 'stress_perc.1', 'ins.1')	1	[3.34, 2.32, 2.37, 2.36, 2.12, 3.87]
1140	('temp_inhib.1', 'CONFLICT.1', 'TEMP_INHIB.1', 'STRESS_PAR.1', 'EMP_AF.1', 'overreact.1')	1	[3.34, 2.32, 2.26, 3.1, 3.0, 2.25]
1141	('TEMP_INHIB.1', 'lab_neg.1', 'temp_foc.1', 'CONFLICT.1', 'LAXNESS.1', 'temp_foc.1')	1	[3.34, 1.47, 2.93, 1.06, 1.62, 1.71]
1142	('TEMP_INHIB.1', 'lab_neg.1', 'TEMP_FOC.1', 'temp_foc.1', 'support_i.1', 'stress_perc.1')	1	[3.34, 1.47, 2.93, 4.07, 4.87, 3.25]
1143	('TEMP_INHIB.1', 'lab_neg.1', 'TEMP_FOC.1', 'TEMP_FOC.1', 'laxness.1', 'overreact.1')	1	[3.34, 1.47, 2.93, 4.07, 1.38, 1.38]
1144	('TEMP_INHIB.1', 'lab_neg.1', 'TEMP_FOC.1', 'TEMP_FOC.1', 'LAXNESS.1', 'REG.1')	1	[3.34, 1.47, 2.93, 4.07, 1.38, 4.75]
1145	('TEMP_INHIB.1', 'LAB_NEG.1', 'phq_dep', 'REG.1', 'WARMTH.1', 'conflict.1')	1	[3.34, 1.47, 2.0, 4.25, 4.41, 1.31]
1146	('temp_foc.1', 'cu.1', 'lab_neg.1', 'lab_neg.1', 'temp_foc.1', 'CU.1')	1	[1.85, 2.07, 2.37, 1.92, 1.5, 1.21]
1147	('TEMP_FOC.1', 'LAB_NEG.1', 'phq_ans.1', 'CONFLICT.1', 'SUPPORT_E.1', 'laxness.1')	1	[1.85, 2.03, 2.0, 2.32, 4.47, 1.12]
1148	('TEMP_FOC.1', 'LAB_NEG.1', 'PHQ_ANS.1', 'overreact.1', 'conflict.1')	1	[1.85, 2.03, 2.0, 3.38, 1.06]
1149	('TEMP_FOC.1', 'lab_neg.1', 'conflict.1', 'TEMP_INHIB.1', 'WARMTH.1', 'TEMP_INHIB.1')	1	[1.85, 2.03, 1.31, 3.73, 4.09, 4.32]
1150	('temp_foc.1', 'cu.1', 'lab_neg.1', 'lab_neg.1', 'temp_foc.1', 'cu.1')	1	[1.85, 2.07, 2.37, 1.92, 1.5, 1.21]
1151	('TEMP_FOC.1', 'lab_neg.1', 'conflict.1', 'TEMP_INHIB.1', 'WARMTH.1', 'temp_inhib.1')	1	[1.85, 2.03, 1.31, 3.73, 4.09, 4.32]
1152	('TEMP_FOC.1', 'lab_neg.1', 'CONFLICT.1', 'lab_neg.1', 'laxness.1', 'STRESS_PERC.1')	1	[1.85, 2.03, 1.31, 1.65, 1.62, 1.5]
1153	('temp_foc.1', 'cu.1', 'lab_neg.1', 'lab_neg.1', 'TEMP_FOC.1', 'overreact.1')	1	[1.85, 2.07, 2.37, 1.92, 1.5, 2.62]
1154	('conflict.1', 'lab_neg.1', 'emp_cog.1', 'INS.1', 'laxness.1', 'TEMP_INHIB.1')	1	[1.69, 1.87, 4.78, 2.0, 1.62, 4.12]
1155	('conflict.1', 'LAB_NEG.1', 'lab_neg.1', 'temp_inhib.1', 'TEMP_FOC.1')	1	[1.69, 1.87, 2.37, 2.07, 1.79]
1156	('conflict.1', 'lab_neg.1', 'emp_cog.1', 'ins.1', 'lab_neg.1', 'conflict.1')	1	[1.69, 1.87, 4.78, 2.0, 1.55, 1.19]
1157	('conflict.1', 'lab_neg.1', 'EMP_COG.1', 'lab_neg.1', 'PHQ_DEP', 'temp_inhib.1')	1	[1.69, 1.87, 4.78, 1.65, 2.0, 4.19]
1158	('conflict.1', 'lab_neg.1', 'emp_cog.1', 'ins.1', 'LAB_NEG.1', 'temp_inhib.1')	1	[1.69, 1.87, 4.78, 2.0, 1.55, 3.32]
1159	('conflict.1', 'lab_neg.1', 'EMP_COG.1', 'lab_neg.1', 'phq_dep', 'TEMP_FOC.1')	1	[1.69, 1.87, 4.78, 1.65, 2.0, 3.93]
1160	('CONFLICT.1', 'gd.1', 'cu.1', 'stress_par.1', 'overreact.1', 'TEMP_INHIB.1')	1	[1.69, 4.0, 1.33, 1.9, 1.88, 2.69]
1161	('conflict.1', 'LAB_NEG.1', 'lab_neg.1', 'temp_inhib.1', 'temp_foc.1')	1	[1.69, 1.87, 2.37, 2.07, 1.79]
1162	('conflict.1', 'lab_neg.1', 'EMP_COG.1', 'LAB_NEG.1', 'stress_par.1', 'TEMP_INHIB.1')	1	[1.69, 1.87, 4.78, 1.65, 2.7, 3.26]
1163	('conflict.1', 'lab_neg.1', 'EMP_COG.1', 'lab_neg.1', 'phq_dep', 'temp_foc.1')	1	[1.69, 1.87, 4.78, 1.65, 2.0, 3.93]
1164	('conflict.1', 'lab_neg.1', 'emp_cog.1', 'INS.1', 'LAXNESS.1', 'temp_foc.1')	1	[1.69, 1.87, 4.78, 2.0, 1.62, 2.36]
1165	('conflict.1', 'lab_neg.1', 'emp_cog.1', 'INS.1', 'laxness.1', 'temp_inhib.1')	1	[1.69, 1.87, 4.78, 2.0, 1.62, 4.12]
1166	('conflict.1', 'laxness.1', 'lab_neg.1', 'ins.1', 'lab_neg.1')	1	[1.67, 1.38, 1.37, 1.35, 1.09]
1167	('conflict.1', 'laxness.1', 'lab_neg.1', 'INS.1', 'LAB_NEG.1', 'conflict.1')	1	[1.67, 1.38, 1.37, 1.35, 1.17, 1.31]
1168	('conflict.1', 'LAXNESS.1', 'cu.1', 'LAXNESS.1', 'conflict.1')	1	[1.67, 1.38, 1.33, 2.71, 1.06]
1169	('conflict.1', 'laxness.1', 'LAB_NEG.1', 'INS.1', 'TEMP_INHIB.1', 'cu.1')	1	[1.67, 1.38, 1.37, 1.13, 3.41, 1.67]
1170	('conflict.1', 'LAXNESS.1', 'cu.1', 'LAXNESS.1', 'CONFLICT.1', 'TEMP_INHIB.1')	1	[1.67, 1.38, 1.33, 2.71, 1.06, 3.62]
1171	('conflict.1', 'laxness.1', 'lab_neg.1', 'INS.1', 'lab_neg.1')	1	[1.67, 1.38, 1.37, 1.35, 1.17]
1172	('conflict.1', 'laxness.1', 'LAB_NEG.1', 'ins.1', 'reg.1')	1	[1.67, 1.38, 1.37, 1.13, 4.42]
1173	('conflict.1', 'laxness.1', 'LAB_NEG.1', 'INS.1', 'temp_inhib.1', 'LAB_NEG.1')	1	[1.67, 1.38, 1.37, 1.13, 3.41, 2.59]
1174	('conflict.1', 'LAXNESS.1', 'cu.1', 'laxness.1', 'TEMP_INHIB.1', 'phq_dep')	1	[1.67, 1.38, 1.33, 2.71, 4.13, 4.67]
1175	('CONFLICT.1', 'STRESS_PAR.1', 'reg.1', 'cu.1', 'overreact.1')	1	[1.67, 2.7, 3.42, 4.13, 2.12]
1176	('conflict.1', 'laxness.1', 'lab_neg.1', 'ins.1', 'LAB_NEG.1', 'conflict.1')	1	[1.67, 1.38, 1.37, 1.35, 1.09, 1.06]
1177	('conflict.1', 'laxness.1', 'LAB_NEG.1', 'INS.1', 'TEMP_INHIB.1', 'CU.1')	1	[1.67, 1.38, 1.37, 1.13, 3.41, 1.67]
1178	('gd.1', 'gd.1', 'temp_foc.1', 'lab_neg.1', 'overreact.1')	1	[2.95, 1.25, 3.07, 1.55, 1.88]
1179	('gd.1', 'gd.1', 'temp_foc.1', 'LAB_NEG.1', 'TEMP_INHIB.1', 'EMP_COG.1')	1	[2.95, 1.25, 3.07, 1.55, 4.01, 4.0]
1180	('gd.1', 'gd.1', 'temp_foc.1', 'lab_neg.1', 'OVERREACT.1', 'phq_ans.1')	1	[2.95, 1.25, 3.07, 1.55, 1.88, 2.0]
1181	('gd.1', 'gd.1', 'temp_foc.1', 'LAB_NEG.1', 'TEMP_INHIB.1', 'emp_cog.1')	1	[2.95, 1.25, 3.07, 1.55, 4.01, 4.0]
1182	('gd.1', 'GD.1', 'laxness.1', 'temp_inhib.1', 'STRESS_PERC.1', 'emp_cog.1')	1	[2.95, 1.25, 1.62, 3.32, 2.12, 2.11]
1183	('GD.1', 'GD.1')	1	[2.95, 4.67]
1184	('gd.1', 'gd.1', 'TEMP_FOC.1', 'EMP_COG.1', 'ins.1', 'lab_neg.1')	1	[2.95, 1.25, 3.07, 4.45, 3.07, 1.79]
1185	('gd.1', 'GD.1', 'laxness.1', 'TEMP_INHIB.1', 'WARMTH.1', 'EMP_COG.1')	1	[2.95, 1.25, 1.62, 3.32, 4.09, 4.78]
1186	('gd.1', 'gd.1', 'TEMP_FOC.1', 'emp_cog.1', 'stress_par.1', 'WARMTH.1')	1	[2.95, 1.25, 3.07, 4.45, 2.7, 4.91]
1187	('conflict.1', 'cu.1', 'lab_neg.1', 'STRESS_PAR.1', 'EMP_COG.1', 'phq_ans.1')	1	[1.67, 2.27, 1.87, 1.9, 4.78, 2.0]
1188	('conflict.1', 'cu.1', 'LAB_NEG.1', 'EMP_COG.1', 'stress_perc.1', 'REG.1')	1	[1.67, 2.27, 1.87, 1.67, 1.88, 4.75]
1189	('conflict.1', 'CU.1', 'emp_cog.1')	1	[1.67, 2.27, 2.33]
1190	('conflict.1', 'CU.1', 'EMP_COG.1', 'overreact.1', 'lab_neg.1')	1	[1.67, 2.27, 2.33, 2.25, 1.87]
1191	('CONFLICT.1', 'EMP_AF.1', 'LAB_NEG.1', 'TEMP_INHIB.1', 'LAB_NEG.1', 'STRESS_PERC.1')	1	[1.67, 4.78, 2.07, 3.19, 2.92, 3.12]
1192	('conflict.1', 'cu.1', 'lab_neg.1', 'stress_par.1', 'lab_neg.1', 'cu.1')	1	[1.67, 2.27, 1.87, 1.9, 1.46, 1.2]
1193	('conflict.1', 'ins.1', 'conflict.1', 'laxness.1', 'phq_dep', 'INS.1')	1	[1.67, 1.77, 1.31, 1.12, 2.0, 1.47]
1194	('conflict.1', 'ins.1', 'conflict.1', 'laxness.1', 'PHQ_DEP', 'CONFLICT.1')	1	[1.67, 1.77, 1.31, 1.12, 2.0, 1.19]
1195	('conflict.1', 'ins.1', 'CONFLICT.1', 'phq_dep', 'stress_par.1', 'temp_inhib.1')	1	[1.67, 1.77, 1.31, 2.0, 1.7, 3.19]
1196	('conflict.1', 'ins.1', 'CONFLICT.1', 'phq_dep', 'STRESS_PAR.1', 'PHQ_ANS.1')	1	[1.67, 1.77, 1.31, 2.0, 1.7, 1.67]
1197	('conflict.1', 'ins.1', 'conflict.1', 'laxness.1', 'phq_dep', 'ins.1')	1	[1.67, 1.77, 1.31, 1.12, 2.0, 1.47]
1198	('conflict.1', 'ins.1', 'conflict.1', 'LAXNESS.1', 'REG.1', 'temp_foc.1')	1	[1.67, 1.77, 1.31, 1.12, 4.75, 4.21]
1199	('conflict.1', 'ins.1', 'conflict.1', 'LAXNESS.1', 'reg.1', 'WARMTH.1')	1	[1.67, 1.77, 1.31, 1.12, 4.75, 4.59]
1200	('CONFLICT.1', 'cu.1', 'SUPPORT_E.1', 'conflict.1', 'gd.1', 'warmth.1')	1	[1.67, 2.13, 4.87, 2.69, 1.25, 4.91]
1201	('conflict.1', 'ins.1', 'CONFLICT.1', 'phq_dep', 'STRESS_PAR.1', 'phq_ans.1')	1	[1.67, 1.77, 1.31, 2.0, 1.7, 1.67]
1202	('conflict.1', 'INS.1', 'lab_neg.1', 'gd.1', 'INS.1', 'emp_af.1')	1	[1.67, 1.77, 2.37, 1.25, 2.93, 3.45]
1203	('CONFLICT.1', 'cu.1', 'SUPPORT_E.1', 'CONFLICT.1', 'OVERREACT.1', 'TEMP_INHIB.1')	1	[1.67, 2.13, 4.87, 2.69, 3.12, 3.44]
1204	('CONFLICT.1', 'CU.1', 'REG.1', 'STRESS_PAR.1')	1	[1.67, 2.13, 3.42, 3.8]
1205	('conflict.1', 'INS.1', 'lab_neg.1', 'gd.1', 'ins.1', 'TEMP_INHIB.1')	1	[1.67, 1.77, 2.37, 1.25, 2.93, 3.32]
1206	('temp_inhib.1', 'lab_neg.1', 'STRESS_PAR.1', 'lab_neg.1')	1	[3.07, 2.55, 1.9, 1.54]
1207	('TEMP_INHIB.1', 'phq_dep', 'PHQ_ANS.1', 'overreact.1', 'TEMP_FOC.1', 'emp_cog.1')	1	[3.07, 1.33, 2.0, 2.12, 3.21, 3.89]
1208	('TEMP_INHIB.1', 'phq_dep', 'phq_ans.1', 'conflict.1', 'TEMP_FOC.1', 'INS.1')	1	[3.07, 1.33, 2.0, 1.44, 4.77, 1.07]
1209	('TEMP_INHIB.1', 'phq_dep', 'phq_ans.1', 'conflict.1', 'temp_foc.1', 'TEMP_INHIB.1')	1	[3.07, 1.33, 2.0, 1.44, 4.77, 4.07]
1210	('TEMP_INHIB.1', 'phq_dep', 'PHQ_ANS.1', 'overreact.1', 'TEMP_FOC.1', 'EMP_COG.1')	1	[3.07, 1.33, 2.0, 2.12, 3.21, 3.89]
1211	('TEMP_INHIB.1', 'phq_dep', 'PHQ_ANS.1', 'OVERREACT.1', 'emp_cog.1')	1	[3.07, 1.33, 2.0, 2.12, 3.0]
1212	('TEMP_INHIB.1', 'PHQ_DEP', 'gd.1', 'conflict.1', 'TEMP_FOC.1', 'gd.1')	1	[3.07, 1.33, 1.42, 1.33, 2.5, 1.25]
1213	('temp_inhib.1', 'LAB_NEG.1', 'cu.1', 'INS.1', 'TEMP_FOC.1', 'stress_par.1')	1	[3.07, 2.55, 2.67, 3.07, 1.36, 1.3]
1214	('temp_inhib.1', 'lab_neg.1', 'stress_par.1', 'cu.1', 'ins.1', 'temp_foc.1')	1	[3.07, 2.55, 1.9, 2.53, 4.0, 2.36]
1215	('cu.1', 'conflict.1', 'EMP_COG.1', 'TEMP_INHIB.1', 'laxness.1', 'REG.1')	1	[2.4, 1.69, 4.78, 3.44, 1.38, 4.01]
1216	('cu.1', 'conflict.1', 'EMP_COG.1', 'TEMP_INHIB.1', 'laxness.1', 'reg.1')	1	[2.4, 1.69, 4.78, 3.44, 1.38, 4.01]
1217	('cu.1', 'conflict.1', 'EMP_COG.1', 'TEMP_INHIB.1', 'LAXNESS.1', 'gd.1')	1	[2.4, 1.69, 4.78, 3.44, 1.38, 1.09]
1218	('CU.1', 'stress_par.1', 'REG.1', 'TEMP_INHIB.1', 'EMP_AF.1', 'lab_neg.1')	1	[2.4, 3.0, 3.42, 3.32, 3.22, 1.58]
1219	('cu.1', 'conflict.1', 'emp_cog.1', 'TEMP_INHIB.1', 'stress_par.1', 'gd.1')	1	[2.4, 1.69, 4.78, 3.73, 3.3, 1.42]
1220	('cu.1', 'conflict.1', 'EMP_COG.1', 'temp_inhib.1', 'laxness.1', 'LAXNESS.1')	1	[2.4, 1.69, 4.78, 3.44, 1.88, 1.12]
1221	('cu.1', 'conflict.1', 'conflict.1', 'TEMP_INHIB.1', 'overreact.1')	1	[2.19, 1.69, 1.06, 3.57, 1.12]
1222	('CU.1', 'stress_perc.1', 'TEMP_FOC.1', 'GD.1', 'laxness.1', 'stress_perc.1')	1	[2.19, 3.12, 4.0, 1.75, 2.75, 1.54]
1223	('cu.1', 'conflict.1', 'conflict.1', 'TEMP_INHIB.1', 'OVERREACT.1', 'ins.1')	1	[2.19, 1.69, 1.06, 3.57, 1.12, 2.53]
1224	('cu.1', 'CONFLICT.1', 'laxness.1', 'WARMTH.1', 'conflict.1', 'stress_perc.1')	1	[2.19, 1.69, 1.62, 4.41, 2.44, 2.29]
1225	('cu.1', 'conflict.1', 'CONFLICT.1', 'gd.1', 'emp_cog.1', 'STRESS_PAR.1')	1	[2.19, 1.69, 1.06, 1.25, 3.89, 1.9]
1226	('CU.1', 'stress_perc.1', 'temp_foc.1', 'TEMP_INHIB.1', 'GD.1', 'stress_perc.1')	1	[2.19, 3.12, 4.0, 3.51, 2.25, 2.25]
1227	('CU.1', 'stress_perc.1', 'TEMP_FOC.1', 'gd.1', 'overreact.1')	1	[2.19, 3.12, 4.0, 1.75, 2.25]
1228	('CU.1', 'stress_perc.1', 'TEMP_FOC.1', 'GD.1', 'laxness.1', 'STRESS_PERC.1')	1	[2.19, 3.12, 4.0, 1.75, 2.75, 1.54]
1229	('conflict.1', 'overreact.1', 'lab_neg.1', 'phq_dep', 'emp_cog.1', 'ins.1')	1	[1.69, 1.62, 1.63, 2.0, 4.33, 2.0]
1230	('conflict.1', 'overreact.1', 'lab_neg.1', 'PHQ_DEP', 'warmth.1')	1	[1.69, 1.62, 1.63, 2.0, 4.84]
1231	('conflict.1', 'OVERREACT.1', 'temp_inhib.1', 'ins.1', 'temp_foc.1', 'TEMP_FOC.1')	1	[1.69, 1.62, 3.73, 2.0, 2.5, 2.15]
1232	('conflict.1', 'OVERREACT.1', 'temp_inhib.1', 'INS.1', 'lab_neg.1')	1	[1.69, 1.62, 3.73, 2.0, 1.29]
1233	('conflict.1', 'overreact.1', 'lab_neg.1', 'phq_dep', 'EMP_COG.1', 'phq_ans.1')	1	[1.69, 1.62, 1.63, 2.0, 4.33, 2.0]
1234	('conflict.1', 'OVERREACT.1', 'temp_inhib.1', 'ins.1', 'TEMP_FOC.1', 'emp_af.1')	1	[1.69, 1.62, 3.73, 2.0, 2.5, 2.55]
1235	('conflict.1', 'OVERREACT.1', 'temp_inhib.1', 'ins.1', 'temp_foc.1', 'temp_foc.1')	1	[1.69, 1.62, 3.73, 2.0, 2.5, 2.15]
1236	('conflict.1', 'overreact.1', 'lab_neg.1', 'phq_dep', 'emp_cog.1', 'INS.1')	1	[1.69, 1.62, 1.63, 2.0, 4.33, 2.0]
1237	('conflict.1', 'overreact.1', 'lab_neg.1', 'phq_dep', 'EMP_COG.1', 'PHQ_ANS.1')	1	[1.69, 1.62, 1.63, 2.0, 4.33, 2.0]
1238	('conflict.1', 'OVERREACT.1', 'TEMP_INHIB.1', 'cu.1', 'lab_neg.1', 'lab_neg.1')	1	[1.69, 1.62, 3.73, 1.6, 2.13, 1.91]
1239	('conflict.1', 'OVERREACT.1', 'TEMP_INHIB.1', 'cu.1', 'LAB_NEG.1', 'gd.1')	1	[1.69, 1.62, 3.73, 1.6, 2.13, 1.59]
1240	('temp_inhib.1', 'CONFLICT.1', 'REG.1', 'overreact.1', 'phq_ans.1')	1	[3.41, 2.32, 3.59, 1.88, 1.67]
1241	('TEMP_INHIB.1', 'laxness.1', 'WARMTH.1', 'conflict.1', 'STRESS_PAR.1', 'emp_af.1')	1	[3.41, 1.38, 4.0, 1.4, 2.0, 4.33]
1242	('TEMP_INHIB.1', 'LAXNESS.1', 'lab_neg.1', 'stress_par.1', 'PHQ_ANS.1', 'temp_foc.1')	1	[3.41, 1.38, 1.65, 1.1, 1.33, 4.93]
1243	('TEMP_INHIB.1', 'laxness.1', 'WARMTH.1', 'conflict.1', 'stress_par.1', 'temp_inhib.1')	1	[3.41, 1.38, 4.0, 1.4, 2.0, 4.07]
1244	('TEMP_INHIB.1', 'LAXNESS.1', 'lab_neg.1', 'stress_par.1', 'phq_ans.1', 'LAXNESS.1')	1	[3.41, 1.38, 1.65, 1.1, 1.33, 1.88]
1245	('TEMP_INHIB.1', 'LAXNESS.1', 'LAB_NEG.1', 'phq_ans.1', 'WARMTH.1', 'support_i.1')	1	[3.41, 1.38, 1.65, 1.33, 4.59, 4.33]
1246	('TEMP_INHIB.1', 'laxness.1', 'WARMTH.1', 'conflict.1', 'stress_par.1', 'TEMP_INHIB.1')	1	[3.41, 1.38, 4.0, 1.4, 2.0, 4.07]
1247	('temp_inhib.1', 'conflict.1', 'ins.1', 'STRESS_PERC.1', 'conflict.1', 'SUPPORT_E.1')	1	[3.41, 2.32, 2.0, 1.88, 1.31, 4.6]
1248	('TEMP_INHIB.1', 'LAXNESS.1', 'lab_neg.1', 'stress_par.1', 'PHQ_ANS.1', 'TEMP_FOC.1')	1	[3.41, 1.38, 1.65, 1.1, 1.33, 4.93]
1249	('TEMP_INHIB.1', 'LAXNESS.1', 'lab_neg.1', 'STRESS_PAR.1', 'stress_par.1', 'conflict.1')	1	[3.41, 1.38, 1.65, 1.1, 3.3, 1.19]
1250	('TEMP_INHIB.1', 'laxness.1', 'WARMTH.1', 'CONFLICT.1', 'stress_par.1', 'reg.1')	1	[3.41, 1.38, 4.0, 1.4, 2.2, 4.91]
1251	('temp_inhib.1', 'conflict.1', 'ins.1', 'STRESS_PERC.1', 'CONFLICT.1', 'overreact.1')	1	[3.41, 2.32, 2.0, 1.88, 1.31, 2.12]
1252	('temp_inhib.1', 'CONFLICT.1', 'REG.1', 'overreact.1', 'PHQ_ANS.1')	1	[3.41, 2.32, 3.59, 1.88, 1.67]
1253	('ins.1', 'lab_neg.1', 'CONFLICT.1', 'ins.1', 'temp_foc.1', 'CONFLICT.1')	1	[2.93, 1.95, 1.31, 1.33, 4.86, 1.56]
1254	('ins.1', 'lab_neg.1', 'CONFLICT.1', 'ins.1', 'TEMP_FOC.1', 'LAB_NEG.1')	1	[2.93, 1.95, 1.31, 1.33, 4.86, 1.63]
1255	('ins.1', 'LAB_NEG.1', 'conflict.1', 'conflict.1', 'LAXNESS.1', 'TEMP_FOC.1')	1	[2.93, 1.95, 1.67, 1.06, 1.38, 2.15]
1256	('ins.1', 'lab_neg.1', 'conflict.1', 'EMP_COG.1', 'WARMTH.1', 'TEMP_FOC.1')	1	[2.93, 1.95, 1.31, 4.78, 4.59, 3.5]
1257	('ins.1', 'lab_neg.1', 'conflict.1', 'EMP_COG.1', 'warmth.1', 'conflict.1')	1	[2.93, 1.95, 1.31, 4.78, 4.59, 1.06]
1258	('ins.1', 'LAB_NEG.1', 'conflict.1', 'conflict.1', 'LAXNESS.1', 'temp_foc.1')	1	[2.93, 1.95, 1.67, 1.06, 1.38, 2.15]
1259	('INS.1', 'REG.1', 'stress_par.1', 'cu.1', 'laxness.1', 'REG.1')	1	[2.93, 3.59, 1.7, 1.49, 1.62, 4.59]
1260	('INS.1', 'REG.1', 'stress_par.1', 'CU.1', 'CU.1')	1	[2.93, 3.59, 1.7, 1.49, 2.4]
1261	('ins.1', 'lab_neg.1', 'conflict.1', 'emp_cog.1', 'gd.1', 'ins.1')	1	[2.93, 1.95, 1.31, 4.78, 1.25, 2.13]
1262	('ins.1', 'lab_neg.1', 'conflict.1', 'EMP_COG.1', 'WARMTH.1', 'temp_foc.1')	1	[2.93, 1.95, 1.31, 4.78, 4.59, 3.5]
1263	('ins.1', 'lab_neg.1', 'CONFLICT.1', 'ins.1', 'TEMP_FOC.1', 'lab_neg.1')	1	[2.93, 1.95, 1.31, 1.33, 4.86, 1.63]
1264	('lab_neg.1', 'ins.1', 'stress_par.1', 'cu.1', 'reg.1', 'temp_inhib.1')	1	[2.37, 2.05, 1.1, 1.87, 4.83, 4.44]
1265	('lab_neg.1', 'ins.1', 'stress_par.1', 'CU.1', 'CU.1')	1	[2.37, 2.05, 1.1, 1.87, 2.0]
1266	('lab_neg.1', 'INS.1', 'temp_inhib.1', 'STRESS_PAR.1', 'TEMP_FOC.1', 'GD.1')	1	[2.37, 2.05, 3.41, 3.1, 3.36, 2.34]
1267	('lab_neg.1', 'ins.1', 'stress_par.1', 'cu.1', 'REG.1', 'ins.1')	1	[2.37, 2.05, 1.1, 1.87, 4.83, 1.73]
1268	('lab_neg.1', 'INS.1', 'TEMP_INHIB.1', 'warmth.1', 'conflict.1', 'cu.1')	1	[2.37, 2.05, 3.41, 4.41, 1.44, 1.2]
1269	('lab_neg.1', 'INS.1', 'TEMP_INHIB.1', 'WARMTH.1', 'laxness.1', 'stress_perc.1')	1	[2.37, 2.05, 3.41, 4.41, 2.38, 1.62]
1270	('lab_neg.1', 'ins.1', 'STRESS_PAR.1', 'WARMTH.1', 'lab_neg.1', 'phq_ans.1')	1	[2.37, 2.05, 1.1, 4.59, 1.87, 4.33]
1271	('lab_neg.1', 'ins.1', 'STRESS_PAR.1', 'warmth.1', 'conflict.1', 'PHQ_DEP')	1	[2.37, 2.05, 1.1, 4.59, 1.38, 1.33]
1272	('lab_neg.1', 'ins.1', 'stress_par.1', 'cu.1', 'reg.1', 'TEMP_INHIB.1')	1	[2.37, 2.05, 1.1, 1.87, 4.83, 4.44]
1273	('LAB_NEG.1', 'stress_par.1', 'REG.1', 'CONFLICT.1', 'temp_foc.1', 'stress_par.1')	1	[2.37, 2.1, 3.34, 1.44, 2.36, 1.3]
1274	('gd.1', 'conflict.1', 'STRESS_PAR.1', 'OVERREACT.1', 'support_e.1', 'STRESS_PERC.1')	1	[1.71, 1.33, 1.23, 2.12, 3.13, 2.62]
1275	('gd.1', 'CONFLICT.1', 'lab_neg.1', 'lab_neg.1', 'PHQ_DEP')	1	[1.71, 1.33, 2.55, 1.47, 2.67]
1276	('gd.1', 'conflict.1', 'STRESS_PAR.1', 'OVERREACT.1', 'SUPPORT_E.1', 'stress_perc.1')	1	[1.71, 1.33, 1.23, 2.12, 3.13, 1.62]
1277	('gd.1', 'conflict.1', 'stress_par.1', 'cu.1', 'overreact.1', 'conflict.1')	1	[1.71, 1.33, 1.23, 2.93, 2.12, 1.19]
1278	('GD.1', 'conflict.1', 'support_i.1', 'WARMTH.1', 'OVERREACT.1')	1	[1.71, 2.69, 4.6, 4.91, 3.62]
1279	('gd.1', 'CONFLICT.1', 'lab_neg.1', 'LAB_NEG.1', 'ins.1', 'REG.1')	1	[1.71, 1.33, 2.55, 1.47, 2.05, 4.92]
1280	('gd.1', 'conflict.1', 'STRESS_PAR.1', 'overreact.1', 'WARMTH.1', 'TEMP_INHIB.1')	1	[1.71, 1.33, 1.23, 2.12, 4.59, 3.94]
1281	('gd.1', 'conflict.1', 'stress_par.1', 'cu.1', 'OVERREACT.1', 'EMP_AF.1')	1	[1.71, 1.33, 1.23, 2.93, 2.12, 4.33]
1282	('gd.1', 'lab_neg.1', 'TEMP_FOC.1', 'cu.1', 'SUPPORT_I.1', 'lab_neg.1')	1	[2.07, 2.13, 4.93, 1.33, 4.07, 1.13]
1283	('gd.1', 'lab_neg.1', 'TEMP_FOC.1', 'CU.1')	1	[2.07, 2.13, 4.93, 1.33]
1284	('gd.1', 'LAB_NEG.1', 'laxness.1', 'WARMTH.1', 'LAB_NEG.1', 'TEMP_FOC.1')	1	[2.07, 2.13, 1.38, 4.59, 2.46, 2.72]
1285	('GD.1', 'gd.1', 'temp_inhib.1', 'cu.1', 'stress_par.1')	1	[2.07, 3.25, 3.32, 1.4, 1.1]
1286	('gd.1', 'lab_neg.1', 'temp_foc.1', 'TEMP_INHIB.1', 'lab_neg.1', 'laxness.1')	1	[2.07, 2.13, 4.93, 3.73, 1.47, 1.62]
1287	('gd.1', 'lab_neg.1', 'TEMP_FOC.1', 'cu.1', 'SUPPORT_I.1', 'LAB_NEG.1')	1	[2.07, 2.13, 4.93, 1.33, 4.07, 1.13]
1288	('gd.1', 'lab_neg.1', 'TEMP_FOC.1', 'cu.1', 'support_i.1', 'PHQ_ANS.1')	1	[2.07, 2.13, 4.93, 1.33, 4.07, 2.67]
1289	('gd.1', 'LAB_NEG.1', 'laxness.1', 'WARMTH.1', 'LAB_NEG.1', 'temp_foc.1')	1	[2.07, 2.13, 1.38, 4.59, 2.46, 2.72]
1290	('GD.1', 'gd.1', 'TEMP_INHIB.1', 'phq_ans.1', 'INS.1', 'cu.1')	1	[2.07, 3.25, 3.32, 2.0, 2.67, 1.73]
1291	('GD.1', 'GD.1', 'lab_neg.1')	1	[2.07, 3.25, 1.87]
1292	('gd.1', 'lab_neg.1', 'temp_foc.1', 'TEMP_INHIB.1', 'lab_neg.1', 'LAXNESS.1')	1	[2.07, 2.13, 4.93, 3.73, 1.47, 1.62]
1293	('gd.1', 'LAB_NEG.1', 'laxness.1', 'WARMTH.1', 'lab_neg.1', 'TEMP_FOC.1')	1	[2.07, 2.13, 1.38, 4.59, 2.46, 3.92]
1294	('gd.1', 'lab_neg.1', 'lab_neg.1', 'ins.1', 'EMP_AF.1', 'conflict.1')	1	[2.25, 2.11, 1.46, 2.53, 4.78, 1.25]
1295	('gd.1', 'lab_neg.1', 'LAB_NEG.1', 'GD.1', 'laxness.1', 'CONFLICT.1')	1	[2.25, 2.11, 1.46, 1.25, 1.62, 2.07]
1296	('gd.1', 'lab_neg.1', 'LAB_NEG.1', 'gd.1', 'LAXNESS.1', 'ins.1')	1	[2.25, 2.11, 1.46, 1.25, 2.62, 1.73]
1297	('GD.1', 'REG.1', 'emp_cog.1')	1	[2.25, 4.11, 3.45]
1298	('gd.1', 'lab_neg.1', 'lab_neg.1', 'ins.1', 'emp_af.1', 'stress_perc.1')	1	[2.25, 2.11, 1.46, 2.53, 4.78, 2.38]
1299	('gd.1', 'lab_neg.1', 'lab_neg.1', 'ins.1', 'EMP_AF.1', 'CONFLICT.1')	1	[2.25, 2.11, 1.46, 2.53, 4.78, 1.25]
1300	('TEMP_INHIB.1', 'lab_neg.1', 'cu.1', 'stress_par.1', 'SUPPORT_E.1', 'overreact.1')	1	[3.34, 1.47, 1.07, 1.5, 3.8, 1.62]
1301	('TEMP_INHIB.1', 'lab_neg.1', 'cu.1', 'STRESS_PAR.1', 'temp_foc.1', 'SUPPORT_E.1')	1	[3.34, 1.47, 1.07, 1.5, 4.07, 4.6]
1302	('TEMP_INHIB.1', 'lab_neg.1', 'CU.1', 'temp_foc.1', 'support_i.1')	1	[3.34, 1.47, 1.07, 3.36, 4.73]
1303	('TEMP_INHIB.1', 'LAB_NEG.1', 'phq_dep', 'warmth.1', 'gd.1', 'REG.1')	1	[3.34, 1.47, 2.0, 4.59, 1.25, 4.92]
1304	('TEMP_INHIB.1', 'lab_neg.1', 'CU.1', 'TEMP_FOC.1', 'stress_par.1', 'OVERREACT.1')	1	[3.34, 1.47, 1.07, 3.36, 1.5, 2.12]
1305	('TEMP_INHIB.1', 'lab_neg.1', 'cu.1', 'stress_par.1', 'SUPPORT_E.1', 'OVERREACT.1')	1	[3.34, 1.47, 1.07, 1.5, 3.8, 1.62]
1306	('TEMP_INHIB.1', 'lab_neg.1', 'cu.1', 'STRESS_PAR.1', 'TEMP_FOC.1', 'phq_ans.1')	1	[3.34, 1.47, 1.07, 1.5, 4.07, 2.0]
1307	('TEMP_INHIB.1', 'LAB_NEG.1', 'phq_dep', 'WARMTH.1', 'emp_cog.1', 'LAB_NEG.1')	1	[3.34, 1.47, 2.0, 4.59, 4.33, 2.29]
1308	('temp_inhib.1', 'gd.1', 'SUPPORT_E.1', 'temp_inhib.1', 'ins.1', 'stress_perc.1')	1	[3.34, 2.25, 4.87, 2.34, 2.53, 2.5]
1309	('TEMP_INHIB.1', 'lab_neg.1', 'cu.1', 'stress_par.1', 'support_e.1')	1	[3.34, 1.47, 1.07, 1.5, 3.8]
1310	('TEMP_INHIB.1', 'LAB_NEG.1', 'phq_dep', 'WARMTH.1', 'EMP_COG.1', 'lab_neg.1')	1	[3.34, 1.47, 2.0, 4.59, 4.33, 1.91]
1311	('TEMP_INHIB.1', 'lab_neg.1', 'CU.1', 'TEMP_FOC.1', 'STRESS_PAR.1', 'STRESS_PERC.1')	1	[3.34, 1.47, 1.07, 3.36, 1.5, 1.88]
1312	('temp_inhib.1', 'GD.1', 'ins.1', 'lab_neg.1', 'STRESS_PERC.1', 'lab_neg.1')	1	[3.34, 2.25, 3.6, 2.37, 1.25, 1.88]
1313	('lab_neg.1', 'cu.1', 'conflict.1', 'temp_inhib.1', 'PHQ_ANS.1', 'support_i.1')	1	[1.95, 1.14, 1.31, 3.57, 3.33, 3.8]
1314	('lab_neg.1', 'cu.1', 'conflict.1', 'TEMP_INHIB.1', 'lab_neg.1', 'EMP_COG.1')	1	[1.95, 1.14, 1.31, 3.57, 1.47, 3.45]
1315	('lab_neg.1', 'cu.1', 'conflict.1', 'TEMP_INHIB.1', 'LAB_NEG.1', 'PHQ_ANS.1')	1	[1.95, 1.14, 1.31, 3.57, 1.47, 2.67]
1316	('lab_neg.1', 'CU.1', 'EMP_AF.1', 'laxness.1', 'WARMTH.1', 'warmth.1')	1	[1.95, 1.14, 2.11, 1.62, 4.09, 4.75]
1317	('LAB_NEG.1', 'gd.1', 'gd.1', 'temp_inhib.1', 'lab_neg.1', 'overreact.1')	1	[1.95, 3.25, 1.42, 2.94, 3.14, 1.88]
1318	('lab_neg.1', 'conflict.1', 'lab_neg.1', 'temp_inhib.1', 'TEMP_FOC.1', 'OVERREACT.1')	1	[2.55, 1.31, 1.91, 3.57, 4.57, 2.12]
1319	('lab_neg.1', 'conflict.1', 'LAB_NEG.1', 'phq_dep', 'ins.1', 'temp_inhib.1')	1	[2.55, 1.31, 1.91, 2.0, 2.27, 3.44]
1320	('lab_neg.1', 'conflict.1', 'lab_neg.1', 'TEMP_INHIB.1', 'WARMTH.1', 'ins.1')	1	[2.55, 1.31, 1.91, 3.57, 3.91, 2.53]
1321	('lab_neg.1', 'conflict.1', 'lab_neg.1', 'temp_inhib.1', 'TEMP_FOC.1', 'overreact.1')	1	[2.55, 1.31, 1.91, 3.57, 4.57, 2.12]
1322	('LAB_NEG.1', 'cu.1', 'WARMTH.1', 'laxness.1')	1	[2.55, 2.67, 4.09, 1.12]
1323	('lab_neg.1', 'conflict.1', 'lab_neg.1', 'temp_inhib.1', 'temp_foc.1', 'STRESS_PAR.1')	1	[2.55, 1.31, 1.91, 3.57, 4.57, 2.1]
1324	('ins.1', 'cu.1', 'GD.1', 'conflict.1', 'EMP_COG.1', 'TEMP_FOC.1')	1	[2.93, 1.21, 1.25, 1.06, 3.89, 4.79]
1325	('ins.1', 'cu.1', 'gd.1', 'OVERREACT.1', 'LAXNESS.1', 'conflict.1')	1	[2.93, 1.21, 1.25, 2.38, 1.88, 1.06]
1326	('INS.1', 'stress_par.1', 'gd.1', 'cu.1', 'lab_neg.1', 'temp_foc.1')	1	[2.93, 2.1, 2.42, 2.8, 2.13, 1.57]
1327	('ins.1', 'cu.1', 'GD.1', 'conflict.1', 'EMP_COG.1', 'temp_foc.1')	1	[2.93, 1.21, 1.25, 1.06, 3.89, 4.79]
1328	('ins.1', 'cu.1', 'gd.1', 'overreact.1', 'reg.1', 'emp_cog.1')	1	[2.93, 1.21, 1.25, 2.38, 4.59, 4.78]
1329	('ins.1', 'cu.1', 'gd.1', 'OVERREACT.1', 'laxness.1', 'TEMP_FOC.1')	1	[2.93, 1.21, 1.25, 2.38, 1.88, 4.79]
1330	('ins.1', 'cu.1', 'GD.1', 'CONFLICT.1', 'ins.1', 'REG.1')	1	[2.93, 1.21, 1.25, 1.06, 1.87, 4.42]
1331	('ins.1', 'cu.1', 'gd.1', 'overreact.1', 'reg.1', 'EMP_COG.1')	1	[2.93, 1.21, 1.25, 2.38, 4.59, 4.78]
1332	('ins.1', 'CU.1', 'phq_ans.1', 'gd.1', 'REG.1', 'conflict.1')	1	[2.93, 1.21, 1.33, 2.83, 4.09, 1.31]
1333	('lab_neg.1', 'GD.1', 'conflict.1', 'lab_neg.1', 'overreact.1')	1	[2.25, 1.25, 1.06, 1.75, 1.5]
1334	('lab_neg.1', 'GD.1', 'conflict.1', 'lab_neg.1', 'OVERREACT.1', 'STRESS_PAR.1')	1	[2.25, 1.25, 1.06, 1.75, 1.5, 1.3]
1335	('lab_neg.1', 'GD.1', 'conflict.1', 'lab_neg.1', 'OVERREACT.1', 'stress_par.1')	1	[2.25, 1.25, 1.06, 1.75, 1.5, 1.3]
1336	('lab_neg.1', 'gd.1', 'TEMP_INHIB.1', 'conflict.1', 'lab_neg.1', 'reg.1')	1	[2.25, 1.25, 3.32, 1.44, 1.91, 4.38]
1337	('lab_neg.1', 'gd.1', 'TEMP_INHIB.1', 'CONFLICT.1', 'emp_af.1', 'INS.1')	1	[2.25, 1.25, 3.32, 1.44, 3.45, 1.13]
1338	('lab_neg.1', 'gd.1', 'temp_inhib.1', 'warmth.1', 'stress_par.1', 'laxness.1')	1	[2.25, 1.25, 3.32, 4.41, 1.5, 1.88]
1339	('lab_neg.1', 'GD.1', 'conflict.1', 'LAB_NEG.1', 'LAB_NEG.1')	1	[2.25, 1.25, 1.06, 1.75, 1.88]
1340	('LAB_NEG.1', 'cu.1', 'TEMP_FOC.1', 'stress_par.1', 'overreact.1', 'CU.1')	1	[2.25, 1.91, 2.0, 3.1, 1.88, 1.07]
1341	('lab_neg.1', 'GD.1', 'CONFLICT.1', 'warmth.1', 'WARMTH.1', 'lab_neg.1')	1	[2.25, 1.25, 1.06, 4.91, 4.09, 1.47]
1342	('gd.1', 'lab_neg.1', 'TEMP_INHIB.1', 'stress_par.1', 'GD.1', 'cu.1')	1	[2.07, 1.95, 3.73, 3.3, 1.75, 1.13]
1343	('gd.1', 'lab_neg.1', 'temp_inhib.1', 'OVERREACT.1', 'gd.1', 'conflict.1')	1	[2.07, 1.95, 3.73, 2.62, 1.25, 1.19]
1344	('gd.1', 'lab_neg.1', 'TEMP_INHIB.1', 'stress_par.1', 'gd.1', 'EMP_COG.1')	1	[2.07, 1.95, 3.73, 3.3, 1.75, 4.22]
1345	('gd.1', 'lab_neg.1', 'temp_inhib.1', 'overreact.1', 'warmth.1', 'TEMP_INHIB.1')	1	[2.07, 1.95, 3.73, 2.62, 4.25, 3.57]
1346	('GD.1', 'stress_par.1', 'lab_neg.1', 'STRESS_PERC.1', 'STRESS_PAR.1', 'REG.1')	1	[2.07, 2.5, 2.29, 2.12, 2.1, 4.59]
1347	('ins.1', 'lab_neg.1', 'TEMP_INHIB.1', 'emp_af.1', 'PHQ_DEP')	1	[2.47, 1.91, 3.57, 2.55, 2.0]
1348	('INS.1', 'stress_par.1', 'TEMP_INHIB.1', 'lab_neg.1', 'REG.1', 'temp_foc.1')	1	[2.47, 1.9, 1.69, 2.11, 3.25, 1.57]
1349	('ins.1', 'lab_neg.1', 'temp_inhib.1', 'STRESS_PAR.1', 'STRESS_PAR.1', 'lab_neg.1')	1	[2.47, 1.91, 3.57, 1.5, 2.1, 1.46]
1350	('ins.1', 'lab_neg.1', 'TEMP_INHIB.1', 'EMP_AF.1', 'gd.1', 'support_i.1')	1	[2.47, 1.91, 3.57, 2.55, 1.25, 4.6]
1351	('ins.1', 'lab_neg.1', 'temp_inhib.1', 'stress_par.1', 'overreact.1', 'phq_dep')	1	[2.47, 1.91, 3.57, 1.5, 2.12, 2.0]
1352	('ins.1', 'lab_neg.1', 'TEMP_INHIB.1', 'EMP_AF.1', 'gd.1', 'SUPPORT_I.1')	1	[2.47, 1.91, 3.57, 2.55, 1.25, 4.6]
1353	('EMP_COG.1', 'cu.1', 'TEMP_FOC.1', 'laxness.1', 'gd.1', 'stress_perc.1')	1	[4.22, 2.13, 3.58, 1.38, 1.25, 2.12]
1354	('emp_cog.1', 'conflict.1', 'ins.1', 'stress_par.1', 'lab_neg.1', 'conflict.1')	1	[4.22, 2.19, 1.85, 1.5, 1.96, 1.56]
1355	('EMP_COG.1', 'cu.1', 'TEMP_FOC.1', 'LAXNESS.1', 'lab_neg.1', 'emp_af.1')	1	[4.22, 2.13, 3.58, 1.38, 2.21, 3.45]
1356	('emp_cog.1', 'CONFLICT.1', 'REG.1', 'ins.1', 'ins.1')	1	[4.22, 2.19, 3.42, 2.8, 1.4]
1357	('EMP_COG.1', 'cu.1', 'TEMP_FOC.1', 'laxness.1', 'gd.1', 'STRESS_PERC.1')	1	[4.22, 2.13, 3.58, 1.38, 1.25, 2.12]
1358	('emp_cog.1', 'conflict.1', 'INS.1', 'STRESS_PERC.1', 'SUPPORT_I.1', 'TEMP_INHIB.1')	1	[4.22, 2.19, 1.85, 1.12, 4.33, 3.94]
1359	('gd.1', 'cu.1', 'temp_inhib.1', 'lab_neg.1', 'emp_af.1', 'reg.1')	1	[1.25, 1.21, 3.57, 3.21, 2.78, 4.83]
1360	('gd.1', 'CU.1', 'phq_dep', 'conflict.1', 'stress_perc.1', 'emp_af.1')	1	[1.25, 1.21, 2.0, 1.81, 2.38, 3.0]
1361	('gd.1', 'CU.1', 'PHQ_DEP', 'lab_neg.1', 'temp_foc.1', 'OVERREACT.1')	1	[1.25, 1.21, 2.0, 1.92, 3.93, 3.0]
1362	('gd.1', 'cu.1', 'TEMP_INHIB.1', 'stress_perc.1', 'conflict.1', 'laxness.1')	1	[1.25, 1.21, 3.57, 2.88, 1.06, 1.62]
1363	('GD.1', 'gd.1', 'TEMP_INHIB.1', 'EMP_AF.1', 'phq_dep', 'conflict.1')	1	[1.25, 4.0, 3.34, 3.89, 1.33, 1.06]
1364	('GD.1', 'gd.1', 'TEMP_INHIB.1', 'EMP_AF.1', 'PHQ_DEP', 'TEMP_FOC.1')	1	[1.25, 4.0, 3.34, 3.89, 1.33, 4.93]
1365	('gd.1', 'cu.1', 'TEMP_INHIB.1', 'stress_perc.1', 'conflict.1', 'LAXNESS.1')	1	[1.25, 1.21, 3.57, 2.88, 1.06, 1.62]
1366	('gd.1', 'cu.1', 'temp_inhib.1', 'lab_neg.1', 'emp_af.1', 'REG.1')	1	[1.25, 1.21, 3.57, 3.21, 2.78, 4.83]
1367	('gd.1', 'cu.1', 'TEMP_INHIB.1', 'stress_perc.1', 'CONFLICT.1', 'stress_par.1')	1	[1.25, 1.21, 3.57, 2.88, 1.06, 1.1]
1368	('gd.1', 'cu.1', 'TEMP_INHIB.1', 'STRESS_PERC.1', 'lab_neg.1', 'gd.1')	1	[1.25, 1.21, 3.57, 2.88, 2.25, 1.09]
1369	('ins.1', 'gd.1', 'stress_par.1', 'conflict.1', 'STRESS_PAR.1', 'INS.1')	1	[2.47, 1.25, 3.3, 1.06, 1.32, 2.0]
1370	('ins.1', 'gd.1', 'stress_par.1', 'CONFLICT.1', 'stress_perc.1', 'laxness.1')	1	[2.47, 1.25, 3.3, 1.06, 1.12, 1.5]
1371	('ins.1', 'gd.1', 'stress_par.1', 'conflict.1', 'STRESS_PAR.1', 'ins.1')	1	[2.47, 1.25, 3.3, 1.06, 1.32, 2.0]
1372	('ins.1', 'GD.1', 'warmth.1', 'REG.1', 'SUPPORT_I.1', 'TEMP_FOC.1')	1	[2.47, 1.25, 4.59, 3.75, 4.07, 4.93]
1373	('INS.1', 'CU.1', 'lab_neg.1', 'WARMTH.1', 'TEMP_INHIB.1', 'INS.1')	1	[2.47, 1.87, 2.37, 4.82, 3.32, 2.8]
1374	('ins.1', 'gd.1', 'stress_par.1', 'CONFLICT.1', 'STRESS_PERC.1', 'overreact.1')	1	[2.47, 1.25, 3.3, 1.06, 1.12, 1.88]
1375	('ins.1', 'gd.1', 'stress_par.1', 'conflict.1', 'stress_par.1', 'TEMP_INHIB.1')	1	[2.47, 1.25, 3.3, 1.06, 1.32, 3.32]
1376	('STRESS_PAR.1', 'gd.1', 'ins.1', 'emp_af.1')	1	[2.9, 3.59, 1.93, 4.33]
1377	('stress_par.1', 'GD.1', 'gd.1', 'conflict.1', 'TEMP_INHIB.1', 'EMP_AF.1')	1	[2.9, 1.25, 2.25, 1.06, 3.44, 3.89]
1378	('stress_par.1', 'gd.1', 'cu.1', 'lab_neg.1', 'TEMP_INHIB.1', 'conflict.1')	1	[2.9, 1.25, 1.47, 1.91, 3.32, 1.19]
1379	('stress_par.1', 'gd.1', 'cu.1', 'lab_neg.1', 'temp_inhib.1', 'LAB_NEG.1')	1	[2.9, 1.25, 1.47, 1.91, 3.32, 1.75]
1380	('STRESS_PAR.1', 'gd.1', 'ins.1', 'EMP_AF.1', 'ins.1', 'LAXNESS.1')	1	[2.9, 3.59, 1.93, 4.33, 1.6, 1.5]
1381	('stress_par.1', 'gd.1', 'CU.1', 'ins.1', 'laxness.1', 'OVERREACT.1')	1	[2.9, 1.25, 1.47, 2.93, 2.88, 2.12]
1382	('stress_par.1', 'gd.1', 'cu.1', 'LAB_NEG.1', 'overreact.1', 'laxness.1')	1	[2.9, 1.25, 1.47, 1.91, 1.88, 3.12]
1383	('emp_cog.1', 'conflict.1', 'TEMP_INHIB.1', 'GD.1', 'LAXNESS.1', 'reg.1')	1	[4.22, 2.19, 3.82, 1.59, 2.62, 4.25]
1384	('EMP_COG.1', 'lab_neg.1', 'STRESS_PAR.1', 'conflict.1', 'stress_perc.1', 'WARMTH.1')	1	[4.22, 1.91, 1.7, 1.06, 1.88, 4.91]
1385	('EMP_COG.1', 'lab_neg.1', 'STRESS_PAR.1', 'conflict.1', 'STRESS_PERC.1')	1	[4.22, 1.91, 1.7, 1.06, 1.88]
1386	('EMP_COG.1', 'lab_neg.1', 'STRESS_PAR.1', 'CONFLICT.1', 'temp_inhib.1', 'emp_af.1')	1	[4.22, 1.91, 1.7, 1.06, 3.73, 3.0]
1387	('emp_cog.1', 'conflict.1', 'TEMP_INHIB.1', 'gd.1', 'SUPPORT_E.1', 'TEMP_INHIB.1')	1	[4.22, 2.19, 3.82, 1.59, 4.87, 4.13]
1388	('EMP_COG.1', 'lab_neg.1', 'stress_par.1', 'lab_neg.1', 'EMP_COG.1', 'OVERREACT.1')	1	[4.22, 1.91, 1.7, 1.47, 4.78, 1.38]
1389	('EMP_COG.1', 'lab_neg.1', 'stress_par.1', 'LAB_NEG.1', 'STRESS_PERC.1', 'ins.1')	1	[4.22, 1.91, 1.7, 1.47, 2.88, 1.33]
1390	('EMP_COG.1', 'lab_neg.1', 'stress_par.1', 'lab_neg.1', 'emp_cog.1', 'cu.1')	1	[4.22, 1.91, 1.7, 1.47, 4.78, 1.2]
1391	('emp_cog.1', 'conflict.1', 'TEMP_INHIB.1', 'gd.1', 'support_e.1', 'ins.1')	1	[4.22, 2.19, 3.82, 1.59, 4.87, 1.6]
1392	('emp_cog.1', 'CONFLICT.1', 'TEMP_FOC.1', 'emp_af.1', 'CONFLICT.1', 'conflict.1')	1	[4.22, 2.19, 1.93, 4.78, 3.69, 4.0]
1393	('emp_cog.1', 'CONFLICT.1', 'TEMP_FOC.1', 'EMP_AF.1', 'phq_dep', 'CU.1')	1	[4.22, 2.19, 1.93, 4.78, 1.67, 1.33]
1394	('EMP_COG.1', 'lab_neg.1', 'stress_par.1', 'LAB_NEG.1', 'stress_perc.1', 'gd.1')	1	[4.22, 1.91, 1.7, 1.47, 2.88, 1.09]
1395	('EMP_COG.1', 'lab_neg.1', 'stress_par.1', 'lab_neg.1', 'EMP_COG.1', 'overreact.1')	1	[4.22, 1.91, 1.7, 1.47, 4.78, 1.38]
1396	('emp_cog.1', 'conflict.1', 'TEMP_INHIB.1', 'GD.1', 'laxness.1', 'INS.1')	1	[4.22, 2.19, 3.82, 1.59, 2.62, 3.33]
1397	('conflict.1', 'lab_neg.1', 'temp_inhib.1', 'WARMTH.1', 'phq_dep', 'emp_cog.1')	1	[1.67, 2.37, 3.73, 4.09, 1.33, 2.55]
1398	('CONFLICT.1', 'gd.1', 'ins.1', 'SUPPORT_I.1', 'TEMP_INHIB.1', 'WARMTH.1')	1	[1.67, 3.25, 2.53, 4.87, 4.44, 4.58]
1399	('conflict.1', 'lab_neg.1', 'TEMP_INHIB.1', 'gd.1', 'lab_neg.1', 'conflict.1')	1	[1.67, 2.37, 3.73, 1.75, 1.55, 1.31]
1400	('conflict.1', 'LAB_NEG.1', 'SUPPORT_E.1', 'temp_foc.1', 'emp_af.1', 'PHQ_DEP')	1	[1.67, 2.37, 4.6, 3.78, 3.89, 2.0]
1401	('conflict.1', 'lab_neg.1', 'temp_inhib.1', 'warmth.1', 'GD.1', 'cu.1')	1	[1.67, 2.37, 3.73, 4.09, 1.75, 1.87]
1402	('conflict.1', 'lab_neg.1', 'TEMP_INHIB.1', 'gd.1', 'LAB_NEG.1', 'laxness.1')	1	[1.67, 2.37, 3.73, 1.75, 1.55, 1.62]
1403	('conflict.1', 'lab_neg.1', 'cu.1', 'temp_foc.1', 'support_i.1', 'laxness.1')	1	[1.33, 2.37, 1.21, 3.22, 4.87, 1.88]
1404	('conflict.1', 'lab_neg.1', 'cu.1', 'TEMP_FOC.1', 'lab_neg.1', 'OVERREACT.1')	1	[1.33, 2.37, 1.21, 3.22, 1.35, 2.38]
1405	('conflict.1', 'lab_neg.1', 'cu.1', 'TEMP_FOC.1', 'lab_neg.1', 'overreact.1')	1	[1.33, 2.37, 1.21, 3.22, 1.35, 2.38]
1406	('conflict.1', 'lab_neg.1', 'CU.1', 'overreact.1', 'phq_dep', 'ins.1')	1	[1.33, 2.37, 1.21, 2.88, 2.0, 3.73]
1407	('CONFLICT.1', 'ins.1', 'warmth.1', 'gd.1', 'TEMP_FOC.1')	1	[1.33, 2.47, 4.09, 1.25, 4.22]
1408	('CONFLICT.1', 'INS.1', 'phq_dep', 'lab_neg.1', 'STRESS_PAR.1', 'CONFLICT.1')	1	[1.33, 2.47, 2.0, 2.94, 1.9, 3.26]
1409	('conflict.1', 'lab_neg.1', 'cu.1', 'TEMP_FOC.1', 'LAB_NEG.1', 'TEMP_FOC.1')	1	[1.33, 2.37, 1.21, 3.22, 1.35, 4.07]
1410	('cu.1', 'conflict.1', 'GD.1', 'warmth.1', 'STRESS_PAR.1')	1	[2.27, 1.67, 1.25, 4.91, 2.55]
1411	('cu.1', 'conflict.1', 'gd.1', 'overreact.1', 'lab_neg.1', 'laxness.1')	1	[2.27, 1.67, 1.25, 1.88, 1.79, 1.38]
1412	('cu.1', 'CONFLICT.1', 'temp_foc.1', 'conflict.1', 'TEMP_INHIB.1', 'SUPPORT_I.1')	1	[2.27, 1.67, 1.93, 3.51, 2.94, 4.87]
1413	('CU.1', 'lab_neg.1', 'conflict.1', 'laxness.1')	1	[2.27, 3.46, 2.32, 1.25]
1414	('cu.1', 'conflict.1', 'GD.1', 'WARMTH.1', 'temp_foc.1', 'EMP_COG.1')	1	[2.27, 1.67, 1.25, 4.91, 4.79, 4.78]
1415	('cu.1', 'conflict.1', 'gd.1', 'overreact.1', 'LAB_NEG.1', 'TEMP_INHIB.1')	1	[2.27, 1.67, 1.25, 1.88, 1.79, 4.07]
1416	('cu.1', 'conflict.1', 'gd.1', 'overreact.1', 'lab_neg.1', 'LAXNESS.1')	1	[2.27, 1.67, 1.25, 1.88, 1.79, 1.38]
1417	('cu.1', 'conflict.1', 'gd.1', 'OVERREACT.1', 'EMP_COG.1', 'lab_neg.1')	1	[2.27, 1.67, 1.25, 1.88, 1.89, 1.91]
1418	('cu.1', 'STRESS_PAR.1', 'WARMTH.1', 'conflict.1', 'conflict.1')	1	[1.71, 3.1, 4.09, 2.76, 1.38]
1419	('CU.1', 'gd.1', 'stress_par.1', 'phq_ans.1', 'lab_neg.1', 'TEMP_FOC.1')	1	[1.71, 3.84, 2.3, 1.33, 1.88, 4.93]
1420	('cu.1', 'stress_par.1', 'ins.1', 'STRESS_PAR.1', 'PHQ_ANS.1', 'overreact.1')	1	[1.71, 3.1, 2.0, 1.23, 2.67, 3.0]
1421	('cu.1', 'stress_par.1', 'INS.1', 'stress_par.1', 'gd.1', 'conflict.1')	1	[1.71, 3.1, 2.0, 1.9, 1.09, 1.19]
1422	('cu.1', 'STRESS_PAR.1', 'WARMTH.1', 'conflict.1', 'CONFLICT.1', 'temp_foc.1')	1	[1.71, 3.1, 4.09, 2.76, 1.38, 2.43]
1423	('CU.1', 'GD.1', 'TEMP_FOC.1')	1	[1.71, 3.84, 3.5]
1424	('cu.1', 'stress_par.1', 'ins.1', 'stress_par.1', 'gd.1', 'phq_ans.1')	1	[1.71, 3.1, 2.0, 1.23, 1.59, 4.0]
1425	('CU.1', 'gd.1', 'stress_par.1', 'phq_ans.1', 'lab_neg.1', 'temp_foc.1')	1	[1.71, 3.84, 2.3, 1.33, 1.88, 4.93]
1426	('gd.1', 'lab_neg.1', 'gd.1', 'support_i.1', 'CONFLICT.1', 'SUPPORT_E.1')	1	[2.07, 1.95, 1.25, 3.8, 1.44, 4.33]
1427	('gd.1', 'lab_neg.1', 'gd.1', 'support_i.1', 'conflict.1', 'conflict.1')	1	[2.07, 1.95, 1.25, 3.8, 1.44, 1.25]
1428	('gd.1', 'lab_neg.1', 'GD.1', 'temp_foc.1', 'phq_dep', 'laxness.1')	1	[2.07, 1.95, 1.25, 3.64, 1.33, 1.62]
1429	('gd.1', 'lab_neg.1', 'gd.1', 'SUPPORT_I.1', 'lab_neg.1', 'STRESS_PERC.1')	1	[2.07, 1.95, 1.25, 3.8, 1.73, 1.88]
1430	('gd.1', 'lab_neg.1', 'GD.1', 'TEMP_FOC.1', 'phq_dep', 'conflict.1')	1	[2.07, 1.95, 1.25, 3.64, 2.0, 1.31]
1431	('gd.1', 'lab_neg.1', 'GD.1', 'TEMP_FOC.1', 'PHQ_DEP', 'conflict.1')	1	[2.07, 1.95, 1.25, 3.64, 2.0, 1.19]
1432	('GD.1', 'TEMP_FOC.1', 'reg.1', 'overreact.1', 'SUPPORT_E.1', 'GD.1')	1	[2.07, 1.23, 4.25, 1.88, 4.6, 3.67]
1433	('GD.1', 'TEMP_FOC.1', 'REG.1', 'CONFLICT.1', 'stress_perc.1', 'ins.1')	1	[2.07, 1.23, 4.25, 1.69, 1.88, 3.53]
1434	('temp_inhib.1', 'TEMP_INHIB.1', 'ins.1', 'cu.1', 'conflict.1', 'LAXNESS.1')	1	[3.34, 1.81, 2.47, 1.2, 1.06, 1.88]
1435	('TEMP_INHIB.1', 'INS.1', 'phq_dep', 'temp_inhib.1', 'conflict.1', 'TEMP_FOC.1')	1	[3.34, 1.56, 2.0, 3.73, 1.06, 4.72]
1436	('temp_inhib.1', 'TEMP_INHIB.1', 'ins.1', 'CU.1', 'emp_af.1', 'TEMP_FOC.1')	1	[3.34, 1.81, 2.47, 1.2, 3.89, 4.07]
1437	('TEMP_INHIB.1', 'ins.1', 'EMP_AF.1', 'conflict.1', 'WARMTH.1', 'TEMP_INHIB.1')	1	[3.34, 1.56, 2.55, 1.94, 4.09, 3.94]
1438	('TEMP_INHIB.1', 'INS.1', 'phq_dep', 'TEMP_INHIB.1', 'conflict.1', 'reg.1')	1	[3.34, 1.56, 2.0, 3.73, 1.19, 4.75]
1439	('TEMP_INHIB.1', 'INS.1', 'phq_dep', 'temp_inhib.1', 'conflict.1', 'temp_foc.1')	1	[3.34, 1.56, 2.0, 3.73, 1.06, 4.72]
1440	('TEMP_INHIB.1', 'ins.1', 'EMP_AF.1', 'conflict.1', 'warmth.1', 'GD.1')	1	[3.34, 1.56, 2.55, 1.94, 4.09, 1.09]
1441	('TEMP_FOC.1', 'gd.1', 'OVERREACT.1', 'lab_neg.1', 'gd.1', 'TEMP_FOC.1')	1	[3.5, 1.42, 2.38, 1.46, 1.25, 4.72]
1442	('TEMP_FOC.1', 'gd.1', 'OVERREACT.1', 'lab_neg.1', 'GD.1', 'SUPPORT_I.1')	1	[3.5, 1.42, 2.38, 1.46, 1.25, 4.73]
1443	('TEMP_FOC.1', 'GD.1', 'support_e.1', 'TEMP_INHIB.1', 'temp_inhib.1', 'PHQ_DEP')	1	[3.5, 1.42, 4.33, 3.34, 3.44, 2.67]
1444	('TEMP_FOC.1', 'gd.1', 'overreact.1', 'laxness.1', 'ins.1', 'overreact.1')	1	[3.5, 1.42, 2.38, 2.88, 2.53, 1.62]
1445	('TEMP_FOC.1', 'gd.1', 'OVERREACT.1', 'lab_neg.1', 'gd.1', 'temp_foc.1')	1	[3.5, 1.42, 2.38, 1.46, 1.25, 4.72]
1446	('TEMP_FOC.1', 'GD.1', 'SUPPORT_E.1', 'cu.1', 'stress_perc.1', 'REG.1')	1	[3.5, 1.42, 4.33, 2.27, 1.88, 4.25]
1447	('TEMP_FOC.1', 'gd.1', 'overreact.1', 'LAXNESS.1', 'EMP_COG.1', 'TEMP_FOC.1')	1	[3.5, 1.42, 2.38, 2.88, 4.55, 4.43]
1448	('TEMP_FOC.1', 'GD.1', 'SUPPORT_E.1', 'cu.1', 'STRESS_PERC.1', 'LAXNESS.1')	1	[3.5, 1.42, 4.33, 2.27, 1.88, 2.62]
1449	('TEMP_FOC.1', 'gd.1', 'overreact.1', 'laxness.1', 'ins.1', 'OVERREACT.1')	1	[3.5, 1.42, 2.38, 2.88, 2.53, 1.62]
1450	('lab_neg.1', 'emp_cog.1', 'phq_ans.1', 'laxness.1', 'ins.1', 'temp_inhib.1')	1	[2.21, 4.78, 1.33, 1.38, 2.93, 4.44]
1451	('lab_neg.1', 'EMP_COG.1', 'INS.1', 'CU.1', 'LAXNESS.1')	1	[2.21, 4.78, 2.93, 1.2, 2.12]
1452	('lab_neg.1', 'EMP_COG.1', 'INS.1', 'cu.1', 'ins.1', 'stress_perc.1')	1	[2.21, 4.78, 2.93, 1.2, 3.2, 2.12]
1453	('lab_neg.1', 'EMP_COG.1', 'ins.1', 'conflict.1', 'lab_neg.1', 'WARMTH.1')	1	[2.21, 4.78, 2.93, 1.31, 1.55, 4.59]
1454	('lab_neg.1', 'emp_cog.1', 'PHQ_ANS.1', 'conflict.1', 'ins.1', 'SUPPORT_I.1')	1	[2.21, 4.78, 1.33, 1.31, 1.77, 4.33]
1455	('lab_neg.1', 'emp_cog.1', 'phq_ans.1', 'laxness.1', 'ins.1', 'TEMP_INHIB.1')	1	[2.21, 4.78, 1.33, 1.38, 2.93, 4.44]
1456	('LAB_NEG.1', 'gd.1', 'gd.1', 'WARMTH.1', 'emp_af.1', 'conflict.1')	1	[2.21, 3.25, 1.92, 3.41, 4.78, 1.06]
1457	('lab_neg.1', 'EMP_COG.1', 'ins.1', 'conflict.1', 'LAB_NEG.1', 'stress_par.1')	1	[2.21, 4.78, 2.93, 1.31, 1.55, 2.8]
1458	('lab_neg.1', 'LAB_NEG.1', 'EMP_AF.1', 'TEMP_INHIB.1', 'stress_perc.1')	1	[2.37, 1.91, 4.33, 3.19, 1.12]
1459	('LAB_NEG.1', 'conflict.1', 'cu.1', 'laxness.1', 'CU.1', 'stress_perc.1')	1	[2.37, 3.69, 1.87, 1.38, 1.07, 2.12]
1460	('lab_neg.1', 'lab_neg.1', 'lab_neg.1', 'overreact.1', 'cu.1', 'phq_ans.1')	1	[2.37, 1.91, 1.47, 1.88, 1.07, 1.33]
1461	('lab_neg.1', 'lab_neg.1', 'lab_neg.1', 'OVERREACT.1', 'support_i.1', 'lab_neg.1')	1	[2.37, 1.91, 1.47, 1.88, 4.87, 1.37]
1462	('lab_neg.1', 'lab_neg.1', 'LAB_NEG.1', 'gd.1', 'laxness.1', 'REG.1')	1	[2.37, 1.91, 1.47, 1.09, 1.62, 4.59]
1463	('lab_neg.1', 'lab_neg.1', 'LAB_NEG.1', 'GD.1', 'laxness.1', 'phq_dep')	1	[2.37, 1.91, 1.47, 1.09, 1.62, 1.33]
1464	('lab_neg.1', 'lab_neg.1', 'LAB_NEG.1', 'gd.1', 'laxness.1', 'reg.1')	1	[2.37, 1.91, 1.47, 1.09, 1.62, 4.59]
1465	('lab_neg.1', 'lab_neg.1', 'lab_neg.1', 'overreact.1', 'cu.1', 'PHQ_ANS.1')	1	[2.37, 1.91, 1.47, 1.88, 1.07, 1.33]
1466	('lab_neg.1', 'lab_neg.1', 'lab_neg.1', 'OVERREACT.1', 'SUPPORT_I.1', 'TEMP_FOC.1')	1	[2.37, 1.91, 1.47, 1.88, 4.87, 4.5]
1467	('lab_neg.1', 'lab_neg.1', 'lab_neg.1', 'overreact.1', 'CU.1', 'overreact.1')	1	[2.37, 1.91, 1.47, 1.88, 1.07, 1.62]
1468	('lab_neg.1', 'lab_neg.1', 'LAB_NEG.1', 'gd.1', 'LAXNESS.1', 'EMP_COG.1')	1	[2.37, 1.91, 1.47, 1.09, 1.62, 4.33]
1469	('gd.1', 'ins.1', 'temp_foc.1', 'lab_neg.1', 'LAXNESS.1', 'REG.1')	1	[3.25, 2.53, 3.75, 1.55, 1.12, 3.59]
1470	('gd.1', 'ins.1', 'TEMP_FOC.1', 'cu.1', 'emp_cog.1', 'TEMP_FOC.1')	1	[3.25, 2.53, 3.75, 1.2, 4.78, 4.86]
1471	('GD.1', 'stress_par.1', 'STRESS_PERC.1', 'stress_par.1')	1	[3.25, 1.8, 1.38, 1.3]
1472	('gd.1', 'ins.1', 'TEMP_FOC.1', 'cu.1', 'EMP_COG.1', 'TEMP_INHIB.1')	1	[3.25, 2.53, 3.75, 1.2, 4.78, 3.94]
1473	('gd.1', 'ins.1', 'TEMP_FOC.1', 'CU.1', 'phq_ans.1', 'CU.1')	1	[3.25, 2.53, 3.75, 1.2, 2.0, 1.33]
1474	('gd.1', 'conflict.1', 'CONFLICT.1', 'CU.1', 'TEMP_INHIB.1')	1	[2.07, 1.54, 1.06, 1.6, 4.19]
1475	('gd.1', 'conflict.1', 'conflict.1', 'REG.1', 'LAB_NEG.1', 'PHQ_ANS.1')	1	[2.07, 1.54, 1.06, 3.34, 1.82, 1.33]
1476	('gd.1', 'conflict.1', 'conflict.1', 'REG.1', 'lab_neg.1', 'INS.1')	1	[2.07, 1.54, 1.06, 3.34, 1.82, 1.07]
1477	('GD.1', 'SUPPORT_I.1', 'CU.1', 'GD.1')	1	[2.07, 3.27, 2.67, 4.92]
1478	('temp_inhib.1', 'CONFLICT.1', 'REG.1', 'overreact.1', 'gd.1', 'CU.1')	1	[3.34, 2.19, 3.42, 1.88, 1.42, 1.07]
1479	('TEMP_INHIB.1', 'INS.1', 'PHQ_DEP', 'laxness.1', 'stress_par.1')	1	[3.34, 2.0, 2.0, 1.38, 2.0]
1480	('TEMP_INHIB.1', 'ins.1', 'gd.1', 'conflict.1', 'LAXNESS.1', 'phq_dep')	1	[3.34, 2.0, 1.25, 1.19, 1.88, 2.0]
1481	('TEMP_INHIB.1', 'ins.1', 'gd.1', 'CONFLICT.1', 'reg.1', 'stress_par.1')	1	[3.34, 2.0, 1.25, 1.19, 4.42, 2.0]
1482	('TEMP_INHIB.1', 'ins.1', 'gd.1', 'conflict.1', 'laxness.1', 'SUPPORT_E.1')	1	[3.34, 2.0, 1.25, 1.19, 1.88, 4.6]
1483	('TEMP_INHIB.1', 'INS.1', 'phq_dep', 'cu.1', 'overreact.1', 'gd.1')	1	[3.34, 2.0, 2.0, 1.33, 2.12, 1.59]
1484	('temp_inhib.1', 'conflict.1', 'lab_neg.1', 'STRESS_PERC.1', 'SUPPORT_E.1', 'laxness.1')	1	[3.34, 2.19, 2.25, 1.12, 4.33, 1.12]
1485	('temp_inhib.1', 'CONFLICT.1', 'REG.1', 'overreact.1', 'gd.1', 'cu.1')	1	[3.34, 2.19, 3.42, 1.88, 1.42, 1.07]
1486	('temp_inhib.1', 'CONFLICT.1', 'REG.1', 'OVERREACT.1', 'REG.1', 'EMP_AF.1')	1	[3.34, 2.19, 3.42, 1.88, 4.59, 4.78]
1487	('TEMP_INHIB.1', 'INS.1', 'phq_dep', 'CU.1', 'stress_perc.1', 'STRESS_PERC.1')	1	[3.34, 2.0, 2.0, 1.33, 1.62, 1.38]
1488	('TEMP_INHIB.1', 'INS.1', 'PHQ_DEP', 'laxness.1', 'STRESS_PAR.1')	1	[3.34, 2.0, 2.0, 1.38, 2.0]
1489	('TEMP_INHIB.1', 'ins.1', 'gd.1', 'conflict.1', 'LAXNESS.1', 'PHQ_DEP')	1	[3.34, 2.0, 1.25, 1.19, 1.88, 2.0]
1490	('TEMP_INHIB.1', 'ins.1', 'gd.1', 'conflict.1', 'laxness.1', 'support_e.1')	1	[3.34, 2.0, 1.25, 1.19, 1.88, 4.6]
1491	('temp_inhib.1', 'ins.1', 'lab_neg.1', 'warmth.1', 'EMP_AF.1')	1	[3.34, 2.53, 1.46, 4.66, 3.45]
1492	('TEMP_INHIB.1', 'INS.1', 'conflict.1', 'lab_neg.1', 'lab_neg.1', 'stress_perc.1')	1	[3.34, 2.13, 1.46, 1.77, 1.55, 2.88]
1493	('TEMP_INHIB.1', 'ins.1', 'CU.1', 'stress_par.1', 'CONFLICT.1', 'EMP_COG.1')	1	[3.34, 2.13, 1.2, 1.3, 1.12, 4.0]
1494	('TEMP_INHIB.1', 'INS.1', 'conflict.1', 'lab_neg.1', 'LAB_NEG.1', 'emp_cog.1')	1	[3.34, 2.13, 1.46, 1.77, 1.55, 3.45]
1495	('TEMP_INHIB.1', 'ins.1', 'cu.1', 'lab_neg.1', 'EMP_COG.1', 'conflict.1')	1	[3.34, 2.13, 1.2, 1.99, 3.89, 1.19]
1496	('temp_inhib.1', 'ins.1', 'lab_neg.1', 'warmth.1', 'emp_af.1')	1	[3.34, 2.53, 1.46, 4.66, 3.45]
1497	('temp_inhib.1', 'INS.1', 'cu.1', 'TEMP_FOC.1', 'temp_foc.1', 'INS.1')	1	[3.34, 2.53, 2.67, 4.23, 4.64, 2.93]
1498	('TEMP_INHIB.1', 'INS.1', 'CONFLICT.1', 'CONFLICT.1', 'warmth.1', 'SUPPORT_E.1')	1	[3.34, 2.13, 1.46, 2.44, 3.66, 4.6]
1499	('lab_neg.1', 'stress_par.1', 'lab_neg.1', 'gd.1', 'INS.1', 'STRESS_PAR.1')	1	[1.95, 1.45, 1.47, 1.84, 2.27, 1.1]
1500	('lab_neg.1', 'stress_par.1', 'lab_neg.1', 'gd.1', 'INS.1', 'stress_par.1')	1	[1.95, 1.45, 1.47, 1.84, 2.27, 1.1]
1501	('lab_neg.1', 'stress_par.1', 'LAB_NEG.1', 'warmth.1', 'conflict.1', 'laxness.1')	1	[1.95, 1.45, 1.47, 4.41, 1.38, 2.96]
1502	('lab_neg.1', 'stress_par.1', 'lab_neg.1', 'gd.1', 'ins.1', 'support_i.1')	1	[1.95, 1.45, 1.47, 1.84, 2.27, 4.87]
1503	('lab_neg.1', 'STRESS_PAR.1', 'conflict.1', 'ins.1', 'warmth.1', 'support_e.1')	1	[1.95, 1.45, 1.31, 2.93, 4.41, 4.47]
1504	('lab_neg.1', 'STRESS_PAR.1', 'CONFLICT.1', 'reg.1', 'laxness.1', 'temp_foc.1')	1	[1.95, 1.45, 1.31, 4.42, 3.5, 1.71]
1505	('lab_neg.1', 'stress_par.1', 'LAB_NEG.1', 'WARMTH.1', 'ins.1', 'stress_par.1')	1	[1.95, 1.45, 1.47, 4.41, 1.73, 1.1]
1506	('lab_neg.1', 'stress_par.1', 'lab_neg.1', 'GD.1', 'stress_par.1')	1	[1.95, 1.45, 1.47, 1.84, 1.2]
1507	('lab_neg.1', 'STRESS_PAR.1', 'conflict.1', 'ins.1', 'WARMTH.1', 'SUPPORT_I.1')	1	[1.95, 1.45, 1.31, 2.93, 4.41, 4.87]
1508	('LAB_NEG.1', 'cu.1', 'STRESS_PAR.1', 'TEMP_FOC.1', 'EMP_AF.1', 'stress_perc.1')	1	[1.95, 2.13, 2.9, 1.14, 4.78, 2.12]
1509	('lab_neg.1', 'stress_par.1', 'LAB_NEG.1', 'WARMTH.1', 'ins.1', 'STRESS_PAR.1')	1	[1.95, 1.45, 1.47, 4.41, 1.73, 1.1]
1510	('lab_neg.1', 'stress_par.1', 'lab_neg.1', 'gd.1', 'ins.1', 'SUPPORT_I.1')	1	[1.95, 1.45, 1.47, 1.84, 2.27, 4.87]
1511	('lab_neg.1', 'stress_par.1', 'LAB_NEG.1', 'WARMTH.1', 'INS.1', 'laxness.1')	1	[1.95, 1.45, 1.47, 4.41, 1.73, 1.62]
1512	('stress_par.1', 'ins.1', 'conflict.1', 'CU.1', 'temp_inhib.1', 'stress_perc.1')	1	[1.9, 2.05, 1.31, 1.21, 3.94, 2.88]
1513	('stress_par.1', 'ins.1', 'CONFLICT.1', 'WARMTH.1', 'TEMP_INHIB.1', 'stress_perc.1')	1	[1.9, 2.05, 1.31, 4.91, 3.51, 1.25]
1514	('stress_par.1', 'INS.1', 'support_i.1', 'cu.1', 'gd.1', 'stress_perc.1')	1	[1.9, 2.05, 3.53, 1.87, 1.09, 2.12]
1515	('STRESS_PAR.1', 'cu.1', 'TEMP_FOC.1', 'ins.1', 'TEMP_FOC.1', 'support_i.1')	1	[1.9, 2.67, 2.93, 2.53, 3.64, 3.53]
1516	('stress_par.1', 'ins.1', 'conflict.1', 'cu.1', 'TEMP_INHIB.1', 'gd.1')	1	[1.9, 2.05, 1.31, 1.21, 3.57, 1.09]
1517	('stress_par.1', 'ins.1', 'conflict.1', 'CU.1', 'temp_inhib.1', 'STRESS_PERC.1')	1	[1.9, 2.05, 1.31, 1.21, 3.94, 2.88]
1518	('STRESS_PAR.1', 'cu.1', 'temp_foc.1', 'lab_neg.1', 'overreact.1', 'temp_foc.1')	1	[1.9, 2.67, 2.93, 2.21, 2.62, 2.5]
1519	('stress_par.1', 'ins.1', 'CONFLICT.1', 'WARMTH.1', 'TEMP_INHIB.1', 'STRESS_PERC.1')	1	[1.9, 2.05, 1.31, 4.91, 3.51, 1.25]
1520	('gd.1', 'TEMP_FOC.1', 'ins.1', 'cu.1', 'gd.1', 'conflict.1')	1	[3.59, 3.37, 2.19, 1.21, 1.09, 1.19]
1521	('gd.1', 'temp_foc.1', 'gd.1', 'ins.1', 'REG.1', 'conflict.1')	1	[3.59, 3.37, 1.09, 4.2, 4.92, 1.44]
1522	('gd.1', 'TEMP_FOC.1', 'ins.1', 'CU.1', 'stress_par.1', 'REG.1')	1	[3.59, 3.37, 2.19, 1.21, 1.3, 3.75]
1523	('ins.1', 'lab_neg.1', 'warmth.1', 'CONFLICT.1', 'LAXNESS.1', 'stress_par.1')	1	[2.47, 1.63, 4.09, 1.31, 2.25, 1.6]
1524	('ins.1', 'LAB_NEG.1', 'conflict.1', 'gd.1', 'reg.1', 'STRESS_PAR.1')	1	[2.47, 1.63, 1.31, 1.92, 4.75, 2.3]
1525	('ins.1', 'lab_neg.1', 'WARMTH.1', 'gd.1', 'GD.1', 'conflict.1')	1	[2.47, 1.63, 4.09, 2.09, 1.59, 1.56]
1526	('ins.1', 'lab_neg.1', 'WARMTH.1', 'gd.1', 'gd.1', 'EMP_COG.1')	1	[2.47, 1.63, 4.09, 2.09, 1.59, 4.78]
1527	('ins.1', 'LAB_NEG.1', 'conflict.1', 'gd.1', 'reg.1', 'stress_par.1')	1	[2.47, 1.63, 1.31, 1.92, 4.75, 2.3]
1528	('lab_neg.1', 'CU.1', 'stress_par.1', 'ins.1', 'support_e.1', 'lab_neg.1')	1	[2.25, 1.14, 1.5, 1.73, 4.87, 1.37]
1529	('lab_neg.1', 'CU.1', 'STRESS_PAR.1', 'PHQ_DEP', 'temp_inhib.1')	1	[2.25, 1.14, 1.5, 2.67, 3.07]
1530	('LAB_NEG.1', 'gd.1', 'SUPPORT_I.1', 'laxness.1', 'LAB_NEG.1', 'CONFLICT.1')	1	[2.25, 3.09, 4.87, 1.38, 2.46, 1.94]
1531	('lab_neg.1', 'cu.1', 'TEMP_FOC.1', 'lab_neg.1', 'ins.1', 'EMP_AF.1')	1	[2.25, 1.14, 3.75, 1.47, 2.53, 4.78]
1532	('lab_neg.1', 'cu.1', 'temp_foc.1', 'lab_neg.1', 'gd.1', 'EMP_AF.1')	1	[2.25, 1.14, 3.75, 1.47, 2.01, 3.45]
1533	('lab_neg.1', 'CU.1', 'stress_par.1', 'ins.1', 'support_e.1', 'LAB_NEG.1')	1	[2.25, 1.14, 1.5, 1.73, 4.87, 1.37]
1534	('LAB_NEG.1', 'gd.1', 'SUPPORT_I.1', 'laxness.1', 'LAB_NEG.1', 'conflict.1')	1	[2.25, 3.09, 4.87, 1.38, 2.46, 1.94]
1535	('lab_neg.1', 'CU.1', 'stress_par.1', 'ins.1', 'SUPPORT_E.1', 'laxness.1')	1	[2.25, 1.14, 1.5, 1.73, 4.87, 1.88]
1536	('lab_neg.1', 'cu.1', 'TEMP_FOC.1', 'LAB_NEG.1', 'LAB_NEG.1', 'stress_perc.1')	1	[2.25, 1.14, 3.75, 1.47, 1.88, 1.62]
1537	('lab_neg.1', 'cu.1', 'TEMP_FOC.1', 'lab_neg.1', 'ins.1', 'emp_af.1')	1	[2.25, 1.14, 3.75, 1.47, 2.53, 4.78]
1538	('lab_neg.1', 'TEMP_FOC.1', 'conflict.1', 'CU.1', 'ins.1', 'OVERREACT.1')	1	[2.37, 4.21, 1.31, 1.2, 2.53, 2.12]
1539	('lab_neg.1', 'temp_foc.1', 'EMP_AF.1', 'TEMP_INHIB.1', 'conflict.1', 'reg.1')	1	[2.37, 4.21, 4.78, 3.19, 1.06, 4.92]
1540	('lab_neg.1', 'TEMP_FOC.1', 'conflict.1', 'cu.1', 'stress_par.1', 'REG.1')	1	[2.37, 4.21, 1.31, 1.2, 1.5, 4.92]
1541	('lab_neg.1', 'TEMP_FOC.1', 'CONFLICT.1', 'TEMP_INHIB.1', 'PHQ_ANS.1', 'temp_foc.1')	1	[2.37, 4.21, 1.31, 3.69, 2.67, 4.79]
1542	('lab_neg.1', 'TEMP_FOC.1', 'conflict.1', 'cu.1', 'STRESS_PAR.1', 'emp_af.1')	1	[2.37, 4.21, 1.31, 1.2, 1.5, 3.45]
1543	('lab_neg.1', 'TEMP_FOC.1', 'CONFLICT.1', 'temp_inhib.1', 'LAXNESS.1', 'phq_ans.1')	1	[2.37, 4.21, 1.31, 3.69, 2.38, 1.33]
1544	('LAB_NEG.1', 'gd.1', 'WARMTH.1', 'WARMTH.1', 'conflict.1', 'LAB_NEG.1')	1	[2.37, 2.07, 4.41, 4.91, 2.38, 2.95]
1545	('lab_neg.1', 'temp_foc.1', 'emp_af.1', 'LAB_NEG.1', 'cu.1', 'temp_inhib.1')	1	[2.37, 4.21, 4.78, 1.91, 1.6, 2.12]
1546	('lab_neg.1', 'TEMP_FOC.1', 'conflict.1', 'cu.1', 'stress_par.1', 'reg.1')	1	[2.37, 4.21, 1.31, 1.2, 1.5, 4.92]
1547	('lab_neg.1', 'temp_foc.1', 'emp_af.1', 'lab_neg.1', 'EMP_COG.1', 'gd.1')	1	[2.37, 4.21, 4.78, 1.91, 4.78, 1.42]
1548	('stress_par.1', 'gd.1', 'lab_neg.1', 'overreact.1', 'support_i.1', 'TEMP_FOC.1')	1	[1.9, 1.25, 1.47, 3.12, 4.87, 3.92]
1549	('stress_par.1', 'gd.1', 'lab_neg.1', 'OVERREACT.1')	1	[1.9, 1.25, 1.47, 3.12]
1550	('stress_par.1', 'GD.1', 'laxness.1', 'support_i.1', 'CU.1', 'EMP_AF.1')	1	[1.9, 1.25, 1.62, 4.6, 1.87, 4.11]
1551	('stress_par.1', 'GD.1', 'laxness.1', 'SUPPORT_I.1', 'TEMP_INHIB.1', 'conflict.1')	1	[1.9, 1.25, 1.62, 4.6, 2.44, 1.06]
1552	('STRESS_PAR.1', 'temp_foc.1', 'lab_neg.1', 'conflict.1')	1	[1.9, 2.93, 1.96, 1.06]
1553	('STRESS_PAR.1', 'TEMP_FOC.1', 'temp_inhib.1', 'SUPPORT_I.1', 'warmth.1', 'support_e.1')	1	[1.9, 2.93, 3.07, 3.27, 4.59, 2.73]
1554	('stress_par.1', 'gd.1', 'lab_neg.1', 'overreact.1', 'SUPPORT_I.1', 'EMP_COG.1')	1	[1.9, 1.25, 1.47, 3.12, 4.87, 4.78]
1555	('stress_par.1', 'gd.1', 'lab_neg.1', 'overreact.1', 'support_i.1', 'temp_foc.1')	1	[1.9, 1.25, 1.47, 3.12, 4.87, 3.92]
1556	('stress_par.1', 'GD.1', 'laxness.1', 'support_i.1', 'CU.1', 'emp_af.1')	1	[1.9, 1.25, 1.62, 4.6, 1.87, 4.11]
1557	('stress_par.1', 'gd.1', 'lab_neg.1', 'overreact.1', 'SUPPORT_I.1', 'emp_cog.1')	1	[1.9, 1.25, 1.47, 3.12, 4.87, 4.78]
1558	('stress_par.1', 'gd.1', 'LAB_NEG.1', 'conflict.1', 'reg.1', 'WARMTH.1')	1	[1.9, 1.25, 1.47, 1.81, 4.38, 4.75]
1559	('STRESS_PAR.1', 'TEMP_FOC.1', 'TEMP_INHIB.1', 'CU.1', 'OVERREACT.1', 'WARMTH.1')	1	[1.9, 2.93, 3.07, 1.33, 1.88, 4.75]
1560	('STRESS_PAR.1', 'TEMP_FOC.1', 'TEMP_INHIB.1', 'cu.1', 'phq_ans.1', 'emp_cog.1')	1	[1.9, 2.93, 3.07, 1.33, 4.0, 3.89]
1561	('ins.1', 'PHQ_ANS.1', 'conflict.1', 'GD.1', 'STRESS_PAR.1')	1	[2.47, 1.33, 1.31, 1.42, 2.3]
1562	('ins.1', 'phq_ans.1', 'STRESS_PAR.1', 'gd.1', 'lab_neg.1', 'EMP_AF.1')	1	[2.47, 1.33, 1.3, 1.75, 1.88, 4.33]
1563	('ins.1', 'PHQ_ANS.1', 'conflict.1', 'gd.1', 'conflict.1', 'EMP_COG.1')	1	[2.47, 1.33, 1.31, 1.42, 1.06, 2.55]
1564	('ins.1', 'phq_ans.1', 'stress_par.1', 'conflict.1', 'conflict.1', 'TEMP_FOC.1')	1	[2.47, 1.33, 1.3, 1.81, 1.27, 4.21]
1565	('ins.1', 'phq_ans.1', 'STRESS_PAR.1', 'GD.1', 'WARMTH.1', 'CU.1')	1	[2.47, 1.33, 1.3, 1.75, 4.91, 1.33]
1566	('INS.1', 'conflict.1', 'stress_par.1', 'GD.1', 'laxness.1', 'STRESS_PERC.1')	1	[2.47, 2.69, 1.9, 2.25, 1.62, 1.62]
1567	('INS.1', 'conflict.1', 'STRESS_PAR.1', 'lab_neg.1', 'gd.1', 'emp_af.1')	1	[2.47, 2.69, 1.9, 2.21, 1.59, 3.89]
1568	('INS.1', 'CONFLICT.1', 'SUPPORT_I.1', 'conflict.1', 'warmth.1', 'TEMP_INHIB.1')	1	[2.47, 2.69, 4.87, 4.12, 3.5, 3.44]
1569	('ins.1', 'phq_ans.1', 'stress_par.1', 'conflict.1', 'conflict.1', 'temp_foc.1')	1	[2.47, 1.33, 1.3, 1.81, 1.27, 4.21]
1570	('ins.1', 'phq_ans.1', 'stress_par.1', 'conflict.1', 'CONFLICT.1', 'OVERREACT.1')	1	[2.47, 1.33, 1.3, 1.81, 1.27, 1.62]
1571	('gd.1', 'stress_par.1', 'TEMP_INHIB.1', 'WARMTH.1', 'lab_neg.1', 'SUPPORT_E.1')	1	[3.25, 1.32, 3.57, 3.91, 1.46, 4.87]
1572	('gd.1', 'stress_par.1', 'TEMP_INHIB.1', 'WARMTH.1', 'LAB_NEG.1', 'laxness.1')	1	[3.25, 1.32, 3.57, 3.91, 1.46, 1.62]
1573	('gd.1', 'stress_par.1', 'temp_inhib.1', 'STRESS_PERC.1', 'cu.1', 'temp_foc.1')	1	[3.25, 1.32, 3.57, 1.38, 2.8, 2.0]
1574	('gd.1', 'stress_par.1', 'TEMP_INHIB.1', 'warmth.1', 'support_i.1')	1	[3.25, 1.32, 3.57, 3.91, 4.07]
1575	('gd.1', 'stress_par.1', 'TEMP_INHIB.1', 'WARMTH.1', 'lab_neg.1', 'support_e.1')	1	[3.25, 1.32, 3.57, 3.91, 1.46, 4.87]
1576	('gd.1', 'STRESS_PAR.1', 'gd.1', 'ins.1', 'PHQ_ANS.1', 'conflict.1')	1	[3.25, 1.32, 1.25, 4.27, 2.0, 1.31]
1577	('conflict.1', 'emp_cog.1', 'TEMP_FOC.1', 'STRESS_PAR.1', 'STRESS_PAR.1')	1	[1.67, 4.22, 4.21, 2.45, 2.55]
1578	('conflict.1', 'EMP_COG.1', 'lab_neg.1', 'GD.1', 'OVERREACT.1', 'laxness.1')	1	[1.67, 4.22, 1.91, 1.09, 2.38, 1.12]
1579	('conflict.1', 'EMP_COG.1', 'LAB_NEG.1', 'ins.1', 'REG.1', 'stress_par.1')	1	[1.67, 4.22, 1.91, 1.87, 4.42, 1.8]
1580	('conflict.1', 'EMP_COG.1', 'LAB_NEG.1', 'INS.1', 'stress_perc.1')	1	[1.67, 4.22, 1.91, 1.87, 1.12]
1581	('conflict.1', 'emp_cog.1', 'temp_foc.1', 'emp_cog.1', 'overreact.1', 'TEMP_FOC.1')	1	[1.67, 4.22, 4.21, 3.45, 2.88, 3.5]
1582	('conflict.1', 'EMP_COG.1', 'lab_neg.1', 'gd.1', 'WARMTH.1', 'support_i.1')	1	[1.67, 4.22, 1.91, 1.09, 4.0, 4.87]
1583	('CONFLICT.1', 'ins.1', 'CU.1', 'lab_neg.1', 'laxness.1', 'lab_neg.1')	1	[1.67, 3.47, 1.33, 2.07, 1.62, 1.88]
1584	('conflict.1', 'EMP_COG.1', 'lab_neg.1', 'GD.1', 'overreact.1', 'PHQ_ANS.1')	1	[1.67, 4.22, 1.91, 1.09, 2.38, 1.33]
1585	('conflict.1', 'emp_cog.1', 'TEMP_FOC.1', 'stress_par.1', 'STRESS_PERC.1', 'INS.1')	1	[1.67, 4.22, 4.21, 2.45, 1.25, 1.33]
1586	('conflict.1', 'EMP_COG.1', 'lab_neg.1', 'gd.1', 'WARMTH.1', 'SUPPORT_I.1')	1	[1.67, 4.22, 1.91, 1.09, 4.0, 4.87]
1587	('gd.1', 'TEMP_FOC.1', 'LAXNESS.1', 'cu.1', 'lab_neg.1', 'conflict.1')	1	[2.25, 3.22, 1.62, 1.2, 1.46, 1.31]
1588	('gd.1', 'TEMP_FOC.1', 'laxness.1', 'WARMTH.1', 'conflict.1', 'overreact.1')	1	[2.25, 3.22, 1.62, 4.09, 1.44, 2.88]
1589	('gd.1', 'TEMP_FOC.1', 'laxness.1', 'WARMTH.1', 'CONFLICT.1', 'reg.1')	1	[2.25, 3.22, 1.62, 4.09, 1.44, 4.42]
1590	('gd.1', 'temp_foc.1', 'CONFLICT.1', 'stress_par.1', 'LAXNESS.1', 'OVERREACT.1')	1	[2.25, 3.22, 1.81, 1.9, 1.38, 3.5]
1591	('GD.1', 'cu.1', 'lab_neg.1', 'CONFLICT.1', 'SUPPORT_E.1', 'laxness.1')	1	[2.25, 2.67, 1.88, 2.13, 4.6, 2.25]
1592	('GD.1', 'CU.1', 'stress_perc.1', 'TEMP_INHIB.1', 'laxness.1')	1	[2.25, 2.67, 3.12, 3.01, 1.25]
1593	('gd.1', 'temp_foc.1', 'CONFLICT.1', 'stress_par.1', 'laxness.1', 'REG.1')	1	[2.25, 3.22, 1.81, 1.9, 1.38, 4.09]
1594	('ins.1', 'ins.1', 'CONFLICT.1', 'WARMTH.1', 'conflict.1', 'CONFLICT.1')	1	[2.53, 1.87, 1.56, 4.91, 2.69, 2.44]
1595	('ins.1', 'INS.1', 'conflict.1', 'stress_perc.1', 'TEMP_INHIB.1', 'STRESS_PERC.1')	1	[2.53, 1.87, 1.06, 2.62, 3.57, 1.88]
1596	('ins.1', 'INS.1', 'conflict.1', 'STRESS_PERC.1', 'PHQ_ANS.1', 'LAB_NEG.1')	1	[2.53, 1.87, 1.06, 2.62, 2.0, 1.5]
1597	('ins.1', 'ins.1', 'conflict.1', 'gd.1', 'phq_ans.1', 'support_e.1')	1	[2.53, 1.87, 1.56, 1.59, 4.67, 4.07]
1598	('ins.1', 'ins.1', 'conflict.1', 'GD.1', 'lab_neg.1', 'LAB_NEG.1')	1	[2.53, 1.87, 1.56, 1.59, 1.87, 1.37]
1599	('ins.1', 'INS.1', 'CONFLICT.1', 'lab_neg.1', 'laxness.1', 'gd.1')	1	[2.53, 1.87, 1.06, 2.37, 1.12, 1.34]
1600	('ins.1', 'INS.1', 'conflict.1', 'stress_perc.1', 'TEMP_INHIB.1', 'stress_perc.1')	1	[2.53, 1.87, 1.06, 2.62, 3.57, 1.88]
1601	('stress_perc.1', 'conflict.1', 'lab_neg.1', 'gd.1', 'reg.1', 'overreact.1')	1	[2.71, 1.69, 1.55, 1.25, 4.59, 2.12]
1602	('stress_perc.1', 'conflict.1', 'lab_neg.1', 'gd.1', 'reg.1', 'OVERREACT.1')	1	[2.71, 1.69, 1.55, 1.25, 4.59, 2.12]
1603	('stress_perc.1', 'conflict.1', 'LAB_NEG.1', 'INS.1', 'CONFLICT.1', 'temp_foc.1')	1	[2.71, 1.69, 1.55, 2.0, 1.45, 2.14]
1604	('stress_perc.1', 'conflict.1', 'LAB_NEG.1', 'ins.1', 'lab_neg.1', 'CU.1')	1	[2.71, 1.69, 1.55, 2.0, 1.77, 1.07]
1605	('stress_perc.1', 'conflict.1', 'lab_neg.1', 'GD.1', 'TEMP_FOC.1', 'SUPPORT_I.1')	1	[2.71, 1.69, 1.55, 1.25, 3.5, 4.73]
1606	('stress_perc.1', 'conflict.1', 'lab_neg.1', 'gd.1', 'REG.1', 'laxness.1')	1	[2.71, 1.69, 1.55, 1.25, 4.59, 2.75]
1607	('stress_perc.1', 'CONFLICT.1', 'WARMTH.1', 'phq_ans.1', 'EMP_COG.1', 'phq_dep')	1	[2.71, 1.69, 4.82, 1.33, 4.33, 2.0]
1608	('stress_perc.1', 'conflict.1', 'lab_neg.1', 'GD.1', 'temp_foc.1', 'phq_dep')	1	[2.71, 1.69, 1.55, 1.25, 3.5, 2.0]
1609	('TEMP_INHIB.1', 'CONFLICT.1', 'ins.1', 'OVERREACT.1', 'INS.1', 'laxness.1')	1	[3.34, 1.33, 1.33, 1.75, 1.2, 1.75]
1610	('TEMP_INHIB.1', 'CONFLICT.1', 'ins.1', 'OVERREACT.1', 'INS.1', 'LAXNESS.1')	1	[3.34, 1.33, 1.33, 1.75, 1.2, 1.75]
1611	('TEMP_INHIB.1', 'conflict.1', 'gd.1', 'laxness.1', 'lab_neg.1', 'PHQ_DEP')	1	[3.34, 1.33, 1.75, 1.62, 1.96, 2.0]
1612	('TEMP_INHIB.1', 'conflict.1', 'gd.1', 'LAXNESS.1', 'emp_af.1', 'WARMTH.1')	1	[3.34, 1.33, 1.75, 1.62, 3.45, 4.34]
1613	('TEMP_INHIB.1', 'conflict.1', 'gd.1', 'LAXNESS.1', 'EMP_AF.1', 'reg.1')	1	[3.34, 1.33, 1.75, 1.62, 3.45, 4.09]
1614	('TEMP_INHIB.1', 'conflict.1', 'gd.1', 'laxness.1', 'lab_neg.1', 'phq_dep')	1	[3.34, 1.33, 1.75, 1.62, 1.96, 2.0]
1615	('TEMP_INHIB.1', 'conflict.1', 'gd.1', 'laxness.1', 'LAB_NEG.1', 'INS.1')	1	[3.34, 1.33, 1.75, 1.62, 1.96, 2.13]
1616	('temp_inhib.1', 'REG.1', 'cu.1', 'STRESS_PAR.1', 'stress_perc.1')	1	[3.34, 3.25, 2.19, 3.1, 2.12]
1617	('TEMP_INHIB.1', 'conflict.1', 'gd.1', 'LAXNESS.1', 'emp_af.1', 'warmth.1')	1	[3.34, 1.33, 1.75, 1.62, 3.45, 4.34]
1618	('TEMP_INHIB.1', 'CONFLICT.1', 'ins.1', 'OVERREACT.1', 'ins.1', 'SUPPORT_I.1')	1	[3.34, 1.33, 1.33, 1.75, 1.2, 4.34]
1619	('TEMP_INHIB.1', 'CONFLICT.1', 'INS.1', 'GD.1', 'phq_ans.1', 'phq_dep')	1	[3.34, 1.33, 1.33, 2.42, 2.0, 1.33]
1620	('stress_par.1', 'gd.1', 'TEMP_INHIB.1', 'CU.1', 'INS.1', 'GD.1')	1	[3.1, 2.09, 3.73, 1.21, 2.8, 1.67]
1621	('STRESS_PAR.1', 'STRESS_PERC.1', 'lab_neg.1', 'cu.1', 'lab_neg.1')	1	[3.1, 2.5, 2.67, 1.07, 1.38]
1622	('stress_par.1', 'gd.1', 'TEMP_INHIB.1', 'CU.1', 'INS.1', 'gd.1')	1	[3.1, 2.09, 3.73, 1.21, 2.8, 1.67]
1623	('STRESS_PAR.1', 'stress_perc.1', 'cu.1', 'temp_foc.1')	1	[3.1, 2.5, 2.27, 2.0]
1624	('stress_par.1', 'gd.1', 'TEMP_INHIB.1', 'cu.1', 'EMP_COG.1', 'overreact.1')	1	[3.1, 2.09, 3.73, 1.21, 1.67, 2.12]
1625	('conflict.1', 'conflict.1', 'GD.1', 'ins.1', 'gd.1', 'laxness.1')	1	[2.19, 1.33, 1.71, 2.4, 1.92, 1.38]
1626	('conflict.1', 'CONFLICT.1', 'gd.1', 'temp_inhib.1', 'ins.1', 'reg.1')	1	[2.19, 1.33, 2.59, 2.94, 2.27, 3.59]
1627	('conflict.1', 'conflict.1', 'GD.1', 'INS.1', 'phq_dep', 'EMP_COG.1')	1	[2.19, 1.33, 1.71, 2.4, 3.67, 3.89]
1628	('conflict.1', 'conflict.1', 'gd.1', 'stress_par.1', 'lab_neg.1', 'phq_ans.1')	1	[2.19, 1.33, 1.71, 1.23, 1.73, 2.67]
1629	('conflict.1', 'conflict.1', 'gd.1', 'STRESS_PAR.1', 'GD.1', 'TEMP_FOC.1')	1	[2.19, 1.33, 1.71, 1.23, 1.25, 4.79]
1630	('conflict.1', 'conflict.1', 'gd.1', 'stress_par.1', 'LAB_NEG.1', 'ins.1')	1	[2.19, 1.33, 1.71, 1.23, 1.73, 2.13]
1631	('conflict.1', 'conflict.1', 'gd.1', 'STRESS_PAR.1', 'gd.1', 'ins.1')	1	[2.19, 1.33, 1.71, 1.23, 1.25, 2.93]
1632	('ins.1', 'PHQ_ANS.1', 'LAXNESS.1', 'ins.1', 'emp_af.1')	1	[2.47, 2.0, 2.62, 1.6, 4.78]
1633	('INS.1', 'gd.1', 'TEMP_INHIB.1', 'WARMTH.1', 'TEMP_INHIB.1', 'emp_cog.1')	1	[2.47, 2.25, 3.32, 4.82, 3.44, 2.78]
1634	('ins.1', 'PHQ_ANS.1', 'laxness.1', 'gd.1', 'conflict.1', 'overreact.1')	1	[2.47, 2.0, 2.62, 1.42, 1.56, 1.88]
1635	('ins.1', 'phq_ans.1', 'TEMP_INHIB.1', 'EMP_COG.1', 'TEMP_FOC.1', 'conflict.1')	1	[2.47, 2.0, 3.57, 2.11, 4.21, 1.31]
1636	('ins.1', 'phq_ans.1', 'TEMP_INHIB.1', 'EMP_COG.1', 'temp_foc.1', 'WARMTH.1')	1	[2.47, 2.0, 3.57, 2.11, 4.21, 4.91]
1637	('INS.1', 'gd.1', 'temp_inhib.1', 'LAXNESS.1', 'phq_dep', 'support_e.1')	1	[2.47, 2.25, 3.32, 1.62, 1.33, 4.47]
1638	('INS.1', 'GD.1', 'lab_neg.1', 'INS.1', 'TEMP_INHIB.1', 'TEMP_INHIB.1')	1	[2.47, 2.25, 2.13, 2.73, 3.07, 3.82]
1639	('INS.1', 'gd.1', 'TEMP_INHIB.1', 'WARMTH.1', 'temp_inhib.1', 'reg.1')	1	[2.47, 2.25, 3.32, 4.82, 3.44, 4.75]
1640	('conflict.1', 'EMP_AF.1', 'temp_inhib.1', 'emp_cog.1', 'gd.1', 'support_e.1')	1	[1.67, 1.67, 3.73, 3.45, 1.25, 4.47]
1641	('conflict.1', 'EMP_AF.1', 'TEMP_INHIB.1', 'stress_perc.1', 'reg.1', 'WARMTH.1')	1	[1.67, 1.67, 3.73, 1.12, 4.92, 4.91]
1642	('conflict.1', 'EMP_AF.1', 'TEMP_INHIB.1', 'stress_perc.1', 'REG.1')	1	[1.67, 1.67, 3.73, 1.12, 4.92]
1643	('conflict.1', 'EMP_AF.1', 'TEMP_INHIB.1', 'STRESS_PERC.1', 'lab_neg.1', 'laxness.1')	1	[1.67, 1.67, 3.73, 1.12, 1.63, 1.38]
1644	('CONFLICT.1', 'TEMP_FOC.1', 'reg.1', 'gd.1', 'overreact.1', 'laxness.1')	1	[1.67, 1.21, 3.59, 3.92, 3.62, 1.25]
1645	('conflict.1', 'EMP_AF.1', 'TEMP_INHIB.1', 'stress_perc.1', 'reg.1', 'warmth.1')	1	[1.67, 1.67, 3.73, 1.12, 4.92, 4.91]
1646	('conflict.1', 'EMP_AF.1', 'temp_inhib.1', 'emp_cog.1', 'gd.1', 'SUPPORT_E.1')	1	[1.67, 1.67, 3.73, 3.45, 1.25, 4.47]
1647	('ins.1', 'ins.1', 'stress_par.1', 'overreact.1', 'reg.1', 'emp_cog.1')	1	[2.93, 1.85, 1.1, 1.88, 4.34, 3.44]
1648	('ins.1', 'ins.1', 'stress_par.1', 'overreact.1', 'REG.1', 'ins.1')	1	[2.93, 1.85, 1.1, 1.88, 4.34, 1.67]
1649	('ins.1', 'ins.1', 'stress_par.1', 'OVERREACT.1', 'phq_ans.1', 'OVERREACT.1')	1	[2.93, 1.85, 1.1, 1.88, 1.33, 2.38]
1650	('INS.1', 'lab_neg.1', 'stress_perc.1', 'stress_par.1', 'laxness.1', 'EMP_COG.1')	1	[2.93, 2.94, 2.62, 1.55, 1.38, 4.78]
1651	('ins.1', 'INS.1', 'conflict.1', 'conflict.1', 'gd.1', 'lab_neg.1')	1	[2.93, 1.85, 2.32, 1.33, 2.25, 1.29]
1652	('ins.1', 'ins.1', 'stress_par.1', 'OVERREACT.1', 'PHQ_ANS.1', 'PHQ_ANS.1')	1	[2.93, 1.85, 1.1, 1.88, 1.33, 2.0]
1653	('ins.1', 'ins.1', 'stress_par.1', 'overreact.1', 'REG.1', 'INS.1')	1	[2.93, 1.85, 1.1, 1.88, 4.34, 1.67]
1654	('ins.1', 'ins.1', 'stress_par.1', 'overreact.1', 'reg.1', 'EMP_COG.1')	1	[2.93, 1.85, 1.1, 1.88, 4.34, 3.44]
1655	('ins.1', 'ins.1', 'stress_par.1', 'OVERREACT.1', 'PHQ_ANS.1', 'phq_ans.1')	1	[2.93, 1.85, 1.1, 1.88, 1.33, 2.0]
1656	('stress_perc.1', 'gd.1', 'PHQ_ANS.1', 'TEMP_INHIB.1', 'emp_af.1', 'CONFLICT.1')	1	[1.88, 1.59, 2.0, 3.07, 4.33, 1.5]
1657	('stress_perc.1', 'GD.1', 'lab_neg.1', 'REG.1', 'EMP_COG.1', 'WARMTH.1')	1	[1.88, 1.59, 1.88, 3.92, 4.11, 4.82]
1658	('STRESS_PERC.1', 'cu.1', 'TEMP_INHIB.1', 'SUPPORT_I.1', 'PHQ_ANS.1', 'lab_neg.1')	1	[1.88, 2.87, 2.94, 4.33, 2.67, 1.88]
1659	('stress_perc.1', 'gd.1', 'phq_ans.1', 'laxness.1', 'overreact.1', 'reg.1')	1	[1.88, 1.59, 2.0, 2.88, 2.38, 4.74]
1660	('stress_perc.1', 'gd.1', 'PHQ_ANS.1', 'TEMP_INHIB.1', 'EMP_AF.1', 'phq_dep')	1	[1.88, 1.59, 2.0, 3.07, 4.33, 1.33]
1661	('STRESS_PERC.1', 'cu.1', 'temp_inhib.1', 'emp_af.1', 'lab_neg.1', 'temp_foc.1')	1	[1.88, 2.87, 2.94, 4.78, 2.25, 2.22]
1662	('ins.1', 'conflict.1', 'CONFLICT.1', 'overreact.1', 'lab_neg.1', 'support_i.1')	1	[2.47, 1.31, 1.06, 2.38, 1.88, 4.33]
1663	('ins.1', 'conflict.1', 'conflict.1', 'PHQ_ANS.1', 'TEMP_INHIB.1', 'lab_neg.1')	1	[2.47, 1.31, 1.06, 1.33, 3.82, 1.71]
1664	('ins.1', 'conflict.1', 'conflict.1', 'PHQ_ANS.1', 'temp_inhib.1', 'temp_inhib.1')	1	[2.47, 1.31, 1.06, 1.33, 3.82, 3.44]
1665	('ins.1', 'conflict.1', 'conflict.1', 'phq_ans.1', 'ins.1', 'stress_par.1')	1	[2.47, 1.31, 1.06, 1.33, 2.13, 1.23]
1666	('ins.1', 'conflict.1', 'conflict.1', 'PHQ_ANS.1', 'TEMP_INHIB.1', 'LAB_NEG.1')	1	[2.47, 1.31, 1.06, 1.33, 3.82, 1.71]
1667	('ins.1', 'conflict.1', 'CONFLICT.1', 'OVERREACT.1', 'cu.1', 'REG.1')	1	[2.47, 1.31, 1.06, 2.38, 1.07, 4.92]
1668	('ins.1', 'conflict.1', 'CONFLICT.1', 'overreact.1', 'lab_neg.1', 'SUPPORT_I.1')	1	[2.47, 1.31, 1.06, 2.38, 1.88, 4.33]
1669	('ins.1', 'CONFLICT.1', 'conflict.1', 'support_e.1', 'phq_ans.1', 'OVERREACT.1')	1	[2.47, 1.31, 1.69, 4.6, 2.0, 1.88]
1670	('INS.1', 'CU.1', 'stress_perc.1', 'stress_par.1', 'SUPPORT_I.1', 'cu.1')	1	[2.47, 2.19, 3.12, 1.5, 3.67, 2.93]
1671	('ins.1', 'CONFLICT.1', 'conflict.1', 'SUPPORT_E.1', 'stress_par.1', 'STRESS_PAR.1')	1	[2.47, 1.31, 1.69, 4.6, 1.9, 1.7]
1672	('stress_perc.1', 'gd.1', 'lab_neg.1', 'phq_dep', 'stress_par.1', 'support_e.1')	1	[2.29, 2.25, 1.47, 2.0, 1.5, 4.6]
1673	('STRESS_PERC.1', 'conflict.1', 'REG.1', 'STRESS_PAR.1', 'TEMP_INHIB.1', 'conflict.1')	1	[2.29, 3.69, 4.42, 1.9, 3.69, 1.69]
1674	('stress_perc.1', 'gd.1', 'lab_neg.1', 'phq_dep', 'STRESS_PAR.1', 'INS.1')	1	[2.29, 2.25, 1.47, 2.0, 1.5, 1.47]
1675	('stress_perc.1', 'gd.1', 'lab_neg.1', 'phq_dep', 'stress_par.1', 'SUPPORT_E.1')	1	[2.29, 2.25, 1.47, 2.0, 1.5, 4.6]
1676	('STRESS_PERC.1', 'conflict.1', 'reg.1', 'stress_par.1', 'conflict.1', 'ins.1')	1	[2.29, 3.69, 4.42, 1.5, 1.94, 1.87]
1677	('stress_perc.1', 'gd.1', 'lab_neg.1', 'PHQ_DEP', 'reg.1', 'stress_par.1')	1	[2.29, 2.25, 1.47, 2.0, 4.83, 3.2]
1678	('stress_perc.1', 'GD.1', 'TEMP_FOC.1', 'lab_neg.1', 'overreact.1', 'overreact.1')	1	[2.29, 2.25, 2.29, 1.96, 2.38, 2.12]
1679	('stress_perc.1', 'gd.1', 'LAB_NEG.1', 'stress_par.1', 'support_i.1', 'GD.1')	1	[2.29, 2.25, 1.47, 2.1, 3.8, 1.09]
1680	('gd.1', 'PHQ_DEP', 'lab_neg.1', 'TEMP_FOC.1', 'overreact.1', 'EMP_COG.1')	1	[2.07, 2.0, 2.25, 4.93, 2.62, 3.67]
1681	('GD.1', 'gd.1', 'temp_inhib.1', 'conflict.1', 'stress_par.1', 'gd.1')	1	[2.07, 3.84, 3.32, 2.32, 1.5, 2.25]
1682	('gd.1', 'phq_dep', 'REG.1', 'TEMP_INHIB.1', 'cu.1', 'lab_neg.1')	1	[2.07, 2.0, 4.92, 3.57, 1.2, 1.88]
1683	('gd.1', 'PHQ_DEP', 'lab_neg.1', 'TEMP_FOC.1', 'OVERREACT.1', 'STRESS_PERC.1')	1	[2.07, 2.0, 2.25, 4.93, 2.62, 2.62]
1684	('gd.1', 'PHQ_DEP', 'lab_neg.1', 'TEMP_FOC.1', 'overreact.1', 'emp_cog.1')	1	[2.07, 2.0, 2.25, 4.93, 2.62, 3.67]
1685	('gd.1', 'PHQ_DEP', 'LAB_NEG.1', 'emp_af.1', 'conflict.1', 'SUPPORT_E.1')	1	[2.07, 2.0, 2.25, 4.78, 1.56, 4.6]
1686	('gd.1', 'PHQ_DEP', 'LAB_NEG.1', 'EMP_AF.1', 'STRESS_PAR.1', 'ins.1')	1	[2.07, 2.0, 2.25, 4.78, 2.3, 1.87]
1687	('GD.1', 'gd.1', 'TEMP_INHIB.1', 'STRESS_PAR.1', 'cu.1', 'temp_foc.1')	1	[2.07, 3.84, 3.32, 1.5, 1.53, 4.07]
1688	('GD.1', 'GD.1', 'stress_par.1')	1	[2.07, 3.84, 1.3]
1689	('temp_inhib.1', 'gd.1', 'ins.1', 'INS.1', 'conflict.1')	1	[3.34, 3.25, 2.53, 1.87, 1.06]
1690	('temp_inhib.1', 'gd.1', 'ins.1', 'ins.1', 'STRESS_PERC.1', 'GD.1')	1	[3.34, 3.25, 2.53, 1.87, 2.38, 1.17]
1691	('TEMP_INHIB.1', 'TEMP_INHIB.1', 'TEMP_FOC.1', 'laxness.1', 'stress_perc.1', 'TEMP_FOC.1')	1	[3.34, 3.87, 4.82, 1.38, 3.38, 4.93]
1692	('TEMP_INHIB.1', 'TEMP_INHIB.1', 'TEMP_FOC.1', 'LAXNESS.1', 'overreact.1', 'laxness.1')	1	[3.34, 3.87, 4.82, 1.38, 2.38, 2.12]
1693	('TEMP_INHIB.1', 'temp_inhib.1', 'gd.1', 'LAXNESS.1', 'phq_ans.1', 'EMP_COG.1')	1	[3.34, 3.87, 1.09, 2.62, 2.67, 4.33]
1694	('TEMP_INHIB.1', 'TEMP_INHIB.1', 'temp_foc.1', 'phq_ans.1', 'gd.1', 'conflict.1')	1	[3.34, 3.87, 4.82, 2.0, 1.59, 1.06]
1695	('TEMP_INHIB.1', 'TEMP_INHIB.1', 'TEMP_FOC.1', 'laxness.1', 'stress_perc.1', 'temp_foc.1')	1	[3.34, 3.87, 4.82, 1.38, 3.38, 4.93]
1696	('TEMP_INHIB.1', 'TEMP_INHIB.1', 'temp_foc.1', 'PHQ_ANS.1', 'EMP_AF.1', 'lab_neg.1')	1	[3.34, 3.87, 4.82, 2.0, 4.33, 1.55]
1697	('TEMP_INHIB.1', 'temp_inhib.1', 'gd.1', 'laxness.1', 'cu.1', 'phq_dep')	1	[3.34, 3.87, 1.09, 2.62, 1.47, 3.33]
1698	('TEMP_INHIB.1', 'TEMP_INHIB.1', 'TEMP_FOC.1', 'LAXNESS.1', 'overreact.1', 'LAXNESS.1')	1	[3.34, 3.87, 4.82, 1.38, 2.38, 2.12]
1699	('ins.1', 'stress_par.1', 'EMP_AF.1', 'CU.1', 'emp_cog.1', 'cu.1')	1	[3.6, 1.9, 1.67, 1.35, 2.55, 1.73]
1700	('ins.1', 'STRESS_PAR.1', 'TEMP_FOC.1', 'lab_neg.1', 'reg.1', 'CU.1')	1	[3.6, 1.9, 2.93, 1.91, 4.09, 1.07]
1701	('ins.1', 'stress_par.1', 'EMP_AF.1', 'cu.1', 'lab_neg.1', 'conflict.1')	1	[3.6, 1.9, 1.67, 1.35, 2.07, 1.06]
1702	('ins.1', 'STRESS_PAR.1', 'TEMP_FOC.1', 'lab_neg.1', 'reg.1', 'cu.1')	1	[3.6, 1.9, 2.93, 1.91, 4.09, 1.07]
1703	('ins.1', 'STRESS_PAR.1', 'temp_foc.1', 'phq_dep', 'lab_neg.1', 'lab_neg.1')	1	[3.6, 1.9, 2.93, 3.33, 2.13, 1.71]
1704	('ins.1', 'STRESS_PAR.1', 'temp_foc.1', 'PHQ_DEP', 'GD.1', 'EMP_COG.1')	1	[3.6, 1.9, 2.93, 3.33, 1.42, 2.45]
1705	('conflict.1', 'lab_neg.1', 'PHQ_DEP', 'phq_ans.1', 'TEMP_INHIB.1', 'ins.1')	1	[1.81, 2.37, 2.0, 2.67, 4.07, 1.07]
1706	('conflict.1', 'lab_neg.1', 'PHQ_DEP', 'PHQ_ANS.1', 'cu.1', 'LAXNESS.1')	1	[1.81, 2.37, 2.0, 2.67, 1.2, 1.62]
1707	('conflict.1', 'lab_neg.1', 'phq_dep', 'temp_inhib.1', 'CU.1', 'overreact.1')	1	[1.81, 2.37, 2.0, 3.57, 1.93, 2.62]
1708	('conflict.1', 'LAB_NEG.1', 'laxness.1', 'emp_cog.1')	1	[1.81, 2.37, 1.12, 3.45]
1709	('conflict.1', 'lab_neg.1', 'phq_dep', 'TEMP_INHIB.1', 'gd.1', 'EMP_COG.1')	1	[1.81, 2.37, 2.0, 3.57, 2.17, 4.78]
1710	('stress_perc.1', 'TEMP_INHIB.1', 'stress_par.1', 'SUPPORT_I.1', 'lab_neg.1', 'TEMP_INHIB.1')	1	[2.88, 3.41, 1.45, 3.53, 1.43, 3.57]
1711	('stress_perc.1', 'temp_inhib.1', 'WARMTH.1', 'EMP_AF.1', 'ins.1', 'STRESS_PERC.1')	1	[2.88, 3.41, 4.91, 2.33, 1.6, 1.88]
1712	('stress_perc.1', 'TEMP_INHIB.1', 'STRESS_PAR.1', 'lab_neg.1', 'gd.1', 'INS.1')	1	[2.88, 3.41, 1.45, 1.73, 1.25, 1.07]
1713	('stress_perc.1', 'TEMP_INHIB.1', 'stress_par.1', 'SUPPORT_I.1', 'lab_neg.1', 'temp_inhib.1')	1	[2.88, 3.41, 1.45, 3.53, 1.43, 3.57]
1714	('cu.1', 'ins.1', 'STRESS_PAR.1', 'TEMP_INHIB.1', 'overreact.1', 'CONFLICT.1')	1	[2.19, 2.67, 1.9, 3.94, 1.62, 1.06]
1715	('cu.1', 'INS.1', 'TEMP_INHIB.1', 'temp_foc.1', 'stress_perc.1')	1	[2.19, 2.67, 3.41, 3.22, 1.62]
1716	('cu.1', 'INS.1', 'TEMP_INHIB.1', 'TEMP_FOC.1', 'conflict.1', 'laxness.1')	1	[2.19, 2.67, 3.41, 3.22, 1.31, 1.62]
1717	('cu.1', 'ins.1', 'stress_par.1', 'gd.1', 'temp_inhib.1', 'LAXNESS.1')	1	[2.19, 2.67, 1.9, 1.25, 3.57, 2.59]
1718	('cu.1', 'ins.1', 'STRESS_PAR.1', 'temp_inhib.1', 'conflict.1', 'reg.1')	1	[2.19, 2.67, 1.9, 3.94, 2.47, 3.67]
1719	('cu.1', 'ins.1', 'STRESS_PAR.1', 'TEMP_INHIB.1', 'overreact.1', 'conflict.1')	1	[2.19, 2.67, 1.9, 3.94, 1.62, 1.06]
1720	('cu.1', 'ins.1', 'stress_par.1', 'gd.1', 'TEMP_INHIB.1', 'EMP_COG.1')	1	[2.19, 2.67, 1.9, 1.25, 3.57, 4.22]
1721	('CU.1', 'stress_par.1', 'gd.1', 'INS.1', 'ins.1', 'support_i.1')	1	[2.19, 2.9, 1.75, 2.2, 2.93, 4.34]
1722	('lab_neg.1', 'gd.1', 'WARMTH.1', 'TEMP_FOC.1', 'REG.1', 'laxness.1')	1	[2.21, 1.09, 4.91, 3.22, 4.59, 1.12]
1723	('lab_neg.1', 'gd.1', 'WARMTH.1', 'TEMP_FOC.1', 'reg.1', 'ins.1')	1	[2.21, 1.09, 4.91, 3.22, 4.59, 2.2]
1724	('lab_neg.1', 'GD.1', 'temp_foc.1', 'lab_neg.1', 'stress_perc.1', 'phq_ans.1')	1	[2.21, 1.09, 4.21, 1.37, 2.62, 1.33]
1725	('lab_neg.1', 'gd.1', 'warmth.1', 'phq_dep', 'ins.1', 'lab_neg.1')	1	[2.21, 1.09, 4.91, 2.0, 1.71, 1.47]
1726	('lab_neg.1', 'gd.1', 'WARMTH.1', 'temp_foc.1', 'OVERREACT.1', 'STRESS_PERC.1')	1	[2.21, 1.09, 4.91, 3.22, 2.12, 2.34]
1727	('lab_neg.1', 'GD.1', 'temp_foc.1', 'lab_neg.1', 'STRESS_PERC.1', 'temp_inhib.1')	1	[2.21, 1.09, 4.21, 1.37, 2.62, 3.44]
1728	('lab_neg.1', 'gd.1', 'warmth.1', 'phq_dep', 'INS.1', 'WARMTH.1')	1	[2.21, 1.09, 4.91, 2.0, 1.71, 3.75]
1729	('LAB_NEG.1', 'ins.1', 'laxness.1', 'gd.1', 'lab_neg.1', 'SUPPORT_E.1')	1	[2.21, 2.53, 2.62, 1.42, 2.46, 4.47]
1730	('lab_neg.1', 'gd.1', 'WARMTH.1', 'TEMP_FOC.1', 'reg.1', 'INS.1')	1	[2.21, 1.09, 4.91, 3.22, 4.59, 2.2]
1731	('lab_neg.1', 'GD.1', 'TEMP_FOC.1', 'SUPPORT_E.1', 'WARMTH.1', 'EMP_COG.1')	1	[2.21, 1.09, 4.21, 1.93, 4.75, 3.89]
1732	('TEMP_INHIB.1', 'TEMP_INHIB.1', 'EMP_AF.1', 'support_e.1', 'PHQ_ANS.1')	1	[3.34, 4.13, 2.11, 3.53, 2.67]
1733	('TEMP_INHIB.1', 'TEMP_INHIB.1', 'EMP_AF.1', 'SUPPORT_E.1', 'stress_perc.1', 'cu.1')	1	[3.34, 4.13, 2.11, 3.53, 3.12, 1.47]
1734	('TEMP_INHIB.1', 'temp_inhib.1', 'CU.1', 'phq_ans.1', 'warmth.1', 'gd.1')	1	[3.34, 4.13, 1.49, 1.33, 4.16, 1.75]
1735	('TEMP_INHIB.1', 'temp_inhib.1', 'cu.1', 'GD.1', 'EMP_AF.1', 'WARMTH.1')	1	[3.34, 4.13, 1.49, 1.25, 4.78, 4.41]
1736	('TEMP_INHIB.1', 'temp_inhib.1', 'CU.1', 'phq_ans.1', 'WARMTH.1', 'TEMP_FOC.1')	1	[3.34, 4.13, 1.49, 1.33, 4.16, 2.29]
1737	('temp_inhib.1', 'gd.1', 'stress_perc.1', 'phq_ans.1', 'SUPPORT_I.1', 'INS.1')	1	[3.34, 3.09, 2.12, 2.0, 4.6, 3.2]
1738	('temp_inhib.1', 'gd.1', 'stress_perc.1', 'phq_ans.1', 'support_i.1', 'stress_par.1')	1	[3.34, 3.09, 2.12, 2.0, 4.6, 1.5]
1739	('CU.1', 'stress_par.1', 'INS.1', 'OVERREACT.1', 'conflict.1')	1	[1.35, 1.9, 4.4, 1.88, 1.75]
1740	('cu.1', 'lab_neg.1', 'lab_neg.1', 'phq_dep', 'phq_ans.1', 'reg.1')	1	[1.35, 1.99, 1.43, 1.33, 1.33, 4.92]
1741	('cu.1', 'lab_neg.1', 'LAB_NEG.1', 'ins.1', 'conflict.1', 'emp_af.1')	1	[1.35, 1.99, 1.43, 3.47, 1.19, 3.45]
1742	('cu.1', 'lab_neg.1', 'lab_neg.1', 'phq_dep', 'phq_ans.1', 'REG.1')	1	[1.35, 1.99, 1.43, 1.33, 1.33, 4.92]
1743	('cu.1', 'lab_neg.1', 'lab_neg.1', 'phq_dep', 'PHQ_ANS.1', 'INS.1')	1	[1.35, 1.99, 1.43, 1.33, 1.33, 1.47]
1744	('cu.1', 'LAB_NEG.1', 'conflict.1', 'temp_inhib.1', 'conflict.1', 'temp_inhib.1')	1	[1.35, 1.99, 3.88, 2.65, 1.62, 2.19]
1745	('CU.1', 'stress_par.1', 'ins.1', 'CONFLICT.1', 'ins.1', 'EMP_AF.1')	1	[1.35, 1.9, 4.4, 2.19, 3.07, 4.78]
1746	('cu.1', 'lab_neg.1', 'lab_neg.1', 'PHQ_DEP', 'gd.1', 'phq_dep')	1	[1.35, 1.99, 1.43, 1.33, 2.01, 2.0]
1747	('cu.1', 'lab_neg.1', 'lab_neg.1', 'phq_dep', 'PHQ_ANS.1', 'ins.1')	1	[1.35, 1.99, 1.43, 1.33, 1.33, 1.47]
1748	('cu.1', 'TEMP_INHIB.1', 'lab_neg.1', 'WARMTH.1', 'lab_neg.1', 'stress_par.1')	1	[1.14, 2.94, 1.65, 4.91, 1.13, 1.1]
1749	('cu.1', 'TEMP_INHIB.1', 'LAB_NEG.1', 'conflict.1', 'STRESS_PAR.1')	1	[1.14, 2.94, 1.65, 1.06, 2.0]
1750	('CU.1', 'conflict.1', 'temp_inhib.1', 'conflict.1', 'gd.1', 'stress_perc.1')	1	[1.14, 2.32, 3.8, 1.06, 2.42, 1.62]
1751	('CU.1', 'conflict.1', 'TEMP_INHIB.1', 'emp_cog.1')	1	[1.14, 2.32, 3.8, 2.78]
1752	('CU.1', 'conflict.1', 'TEMP_INHIB.1', 'EMP_COG.1', 'OVERREACT.1', 'temp_foc.1')	1	[1.14, 2.32, 3.8, 2.78, 3.5, 3.86]
1753	('cu.1', 'TEMP_INHIB.1', 'LAB_NEG.1', 'CONFLICT.1', 'temp_foc.1', 'WARMTH.1')	1	[1.14, 2.94, 1.65, 1.06, 1.93, 4.41]
1754	('cu.1', 'TEMP_INHIB.1', 'lab_neg.1', 'WARMTH.1', 'LAB_NEG.1', 'EMP_AF.1')	1	[1.14, 2.94, 1.65, 4.91, 1.13, 4.78]
1755	('cu.1', 'TEMP_INHIB.1', 'lab_neg.1', 'warmth.1', 'conflict.1', 'phq_dep')	1	[1.14, 2.94, 1.65, 4.91, 1.06, 2.0]
1756	('cu.1', 'temp_inhib.1', 'REG.1', 'lab_neg.1', 'support_e.1', 'emp_cog.1')	1	[1.14, 2.94, 4.09, 2.29, 4.87, 4.33]
1757	('cu.1', 'TEMP_INHIB.1', 'lab_neg.1', 'WARMTH.1', 'lab_neg.1', 'STRESS_PAR.1')	1	[1.14, 2.94, 1.65, 4.91, 1.13, 1.1]
1758	('CU.1', 'CONFLICT.1', 'lab_neg.1', 'support_e.1', 'stress_par.1', 'lab_neg.1')	1	[1.14, 2.32, 2.89, 4.87, 1.9, 1.83]
1759	('cu.1', 'TEMP_INHIB.1', 'LAB_NEG.1', 'conflict.1', 'stress_par.1', 'lab_neg.1')	1	[1.14, 2.94, 1.65, 1.06, 2.0, 2.29]
1760	('cu.1', 'TEMP_INHIB.1', 'lab_neg.1', 'WARMTH.1', 'LAB_NEG.1', 'emp_af.1')	1	[1.14, 2.94, 1.65, 4.91, 1.13, 4.78]
1761	('CU.1', 'conflict.1', 'TEMP_INHIB.1', 'EMP_COG.1', 'overreact.1', 'conflict.1')	1	[1.14, 2.32, 3.8, 2.78, 3.5, 1.19]
1762	('gd.1', 'CONFLICT.1', 'stress_par.1', 'lab_neg.1', 'warmth.1')	1	[1.71, 1.33, 1.9, 1.43, 4.41]
1763	('gd.1', 'conflict.1', 'overreact.1', 'ins.1', 'conflict.1', 'reg.1')	1	[1.71, 1.33, 3.88, 2.53, 1.06, 4.92]
1764	('gd.1', 'conflict.1', 'overreact.1', 'INS.1', 'REG.1', 'stress_perc.1')	1	[1.71, 1.33, 3.88, 2.53, 4.59, 1.62]
1765	('GD.1', 'TEMP_INHIB.1', 'SUPPORT_I.1', 'CU.1', 'GD.1')	1	[1.71, 2.94, 3.53, 2.27, 3.83]
1766	('gd.1', 'conflict.1', 'overreact.1', 'INS.1', 'reg.1', 'conflict.1')	1	[1.71, 1.33, 3.88, 2.53, 4.59, 1.19]
1767	('GD.1', 'temp_inhib.1', 'TEMP_FOC.1', 'stress_par.1', 'PHQ_DEP', 'gd.1')	1	[1.71, 2.94, 1.23, 1.5, 1.33, 2.59]
1768	('gd.1', 'conflict.1', 'overreact.1', 'ins.1', 'CONFLICT.1', 'SUPPORT_E.1')	1	[1.71, 1.33, 3.88, 2.53, 1.06, 4.87]
1769	('gd.1', 'conflict.1', 'overreact.1', 'ins.1', 'conflict.1', 'REG.1')	1	[1.71, 1.33, 3.88, 2.53, 1.06, 4.92]
1770	('gd.1', 'CONFLICT.1', 'stress_par.1', 'lab_neg.1', 'WARMTH.1', 'SUPPORT_E.1')	1	[1.71, 1.33, 1.9, 1.43, 4.41, 4.47]
1771	('cu.1', 'OVERREACT.1', 'lab_neg.1', 'lab_neg.1', 'TEMP_FOC.1', 'OVERREACT.1')	1	[2.19, 2.62, 2.71, 1.73, 3.27, 2.88]
1772	('cu.1', 'overreact.1', 'lab_neg.1', 'STRESS_PAR.1', 'GD.1', 'REG.1')	1	[2.19, 2.62, 2.07, 1.32, 1.25, 4.92]
1773	('cu.1', 'overreact.1', 'LAB_NEG.1', 'WARMTH.1', 'CONFLICT.1', 'CONFLICT.1')	1	[2.19, 2.62, 2.07, 4.09, 2.32, 3.69]
1774	('CU.1', 'lab_neg.1', 'phq_ans.1', 'EMP_AF.1')	1	[2.19, 2.29, 1.33, 3.67]
1775	('cu.1', 'overreact.1', 'lab_neg.1', 'stress_par.1', 'cu.1', 'ins.1')	1	[2.19, 2.62, 2.07, 1.32, 1.2, 3.33]
1776	('cu.1', 'overreact.1', 'lab_neg.1', 'stress_par.1', 'CU.1', 'conflict.1')	1	[2.19, 2.62, 2.07, 1.32, 1.2, 1.33]
1777	('cu.1', 'overreact.1', 'LAB_NEG.1', 'WARMTH.1', 'conflict.1', 'reg.1')	1	[2.19, 2.62, 2.07, 4.09, 2.32, 3.59]
1778	('ins.1', 'gd.1', 'temp_inhib.1', 'SUPPORT_I.1', 'INS.1', 'TEMP_INHIB.1')	1	[2.93, 1.25, 3.67, 4.87, 2.67, 3.28]
1779	('ins.1', 'gd.1', 'TEMP_INHIB.1', 'CU.1', 'emp_af.1')	1	[2.93, 1.25, 3.67, 1.21, 3.22]
1780	('INS.1', 'EMP_COG.1', 'TEMP_INHIB.1', 'WARMTH.1', 'TEMP_FOC.1', 'REG.1')	1	[2.93, 3.45, 3.32, 4.75, 4.36, 4.92]
1781	('ins.1', 'GD.1', 'lab_neg.1', 'lab_neg.1', 'gd.1', 'TEMP_FOC.1')	1	[2.93, 1.25, 2.63, 1.47, 1.59, 3.28]
1782	('ins.1', 'gd.1', 'temp_inhib.1', 'SUPPORT_I.1', 'ins.1', 'lab_neg.1')	1	[2.93, 1.25, 3.67, 4.87, 2.67, 1.46]
1783	('ins.1', 'gd.1', 'TEMP_INHIB.1', 'cu.1', 'phq_ans.1', 'conflict.1')	1	[2.93, 1.25, 3.67, 1.21, 4.67, 1.19]
1784	('INS.1', 'EMP_COG.1', 'TEMP_INHIB.1', 'WARMTH.1', 'TEMP_FOC.1', 'reg.1')	1	[2.93, 3.45, 3.32, 4.75, 4.36, 4.92]
1785	('ins.1', 'GD.1', 'lab_neg.1', 'LAB_NEG.1', 'gd.1', 'conflict.1')	1	[2.93, 1.25, 2.63, 1.47, 2.25, 1.06]
1786	('ins.1', 'gd.1', 'TEMP_INHIB.1', 'CU.1', 'EMP_AF.1', 'OVERREACT.1')	1	[2.93, 1.25, 3.67, 1.21, 3.22, 2.75]
1787	('ins.1', 'gd.1', 'temp_inhib.1', 'support_i.1', 'CONFLICT.1', 'STRESS_PAR.1')	1	[2.93, 1.25, 3.67, 4.87, 2.19, 1.75]
1788	('ins.1', 'gd.1', 'temp_inhib.1', 'SUPPORT_I.1', 'INS.1', 'temp_inhib.1')	1	[2.93, 1.25, 3.67, 4.87, 2.67, 3.28]
1789	('ins.1', 'gd.1', 'TEMP_INHIB.1', 'cu.1', 'PHQ_ANS.1', 'laxness.1')	1	[2.93, 1.25, 3.67, 1.21, 4.67, 1.38]
1790	('stress_par.1', 'cu.1', 'emp_cog.1', 'lab_neg.1', 'EMP_COG.1', 'support_e.1')	1	[1.9, 1.14, 4.33, 1.47, 3.45, 4.6]
1791	('stress_par.1', 'CU.1', 'TEMP_INHIB.1', 'conflict.1', 'temp_foc.1', 'PHQ_DEP')	1	[1.9, 1.14, 4.19, 1.69, 4.72, 2.0]
1792	('STRESS_PAR.1', 'ins.1', 'conflict.1', 'ins.1', 'lab_neg.1', 'support_e.1')	1	[1.9, 3.6, 2.32, 2.53, 1.88, 2.73]
1793	('stress_par.1', 'CU.1', 'temp_inhib.1', 'REG.1', 'TEMP_FOC.1', 'conflict.1')	1	[1.9, 1.14, 4.19, 3.75, 4.79, 1.4]
1794	('stress_par.1', 'CU.1', 'TEMP_INHIB.1', 'conflict.1', 'temp_foc.1', 'phq_dep')	1	[1.9, 1.14, 4.19, 1.69, 4.72, 2.0]
1795	('stress_par.1', 'cu.1', 'emp_cog.1', 'lab_neg.1', 'emp_cog.1', 'TEMP_INHIB.1')	1	[1.9, 1.14, 4.33, 1.47, 3.45, 3.82]
1796	('stress_par.1', 'cu.1', 'emp_cog.1', 'lab_neg.1', 'EMP_COG.1', 'SUPPORT_E.1')	1	[1.9, 1.14, 4.33, 1.47, 3.45, 4.6]
1797	('STRESS_PAR.1', 'ins.1', 'CONFLICT.1', 'REG.1', 'EMP_COG.1', 'STRESS_PAR.1')	1	[1.9, 3.6, 2.32, 4.09, 4.33, 3.1]
1798	('stress_par.1', 'cu.1', 'EMP_COG.1', 'TEMP_INHIB.1', 'conflict.1', 'SUPPORT_I.1')	1	[1.9, 1.14, 4.33, 3.32, 1.31, 4.87]
1799	('conflict.1', 'temp_inhib.1', 'gd.1', 'support_e.1', 'ins.1', 'LAXNESS.1')	1	[2.32, 3.53, 3.34, 4.33, 2.0, 2.54]
1800	('conflict.1', 'TEMP_INHIB.1', 'stress_par.1', 'GD.1', 'stress_perc.1', 'OVERREACT.1')	1	[2.32, 3.53, 1.45, 1.59, 2.0, 1.62]
1801	('conflict.1', 'TEMP_INHIB.1', 'STRESS_PAR.1', 'CU.1', 'WARMTH.1', 'conflict.1')	1	[2.32, 3.53, 1.45, 1.2, 4.75, 1.31]
1802	('conflict.1', 'TEMP_INHIB.1', 'STRESS_PAR.1', 'cu.1', 'WARMTH.1', 'LAXNESS.1')	1	[2.32, 3.53, 1.45, 1.2, 4.41, 2.38]
1803	('conflict.1', 'TEMP_INHIB.1', 'stress_par.1', 'gd.1', 'support_e.1', 'STRESS_PERC.1')	1	[2.32, 3.53, 1.45, 1.59, 3.8, 2.62]
1804	('conflict.1', 'TEMP_INHIB.1', 'stress_par.1', 'GD.1', 'stress_perc.1', 'overreact.1')	1	[2.32, 3.53, 1.45, 1.59, 2.0, 1.62]
1805	('conflict.1', 'TEMP_INHIB.1', 'stress_par.1', 'gd.1', 'SUPPORT_E.1', 'WARMTH.1')	1	[2.32, 3.53, 1.45, 1.59, 3.8, 3.91]
1806	('ins.1', 'ins.1', 'conflict.1', 'conflict.1', 'emp_cog.1', 'temp_foc.1')	1	[2.47, 1.77, 1.31, 1.06, 2.78, 3.28]
1807	('ins.1', 'ins.1', 'conflict.1', 'CONFLICT.1', 'OVERREACT.1', 'lab_neg.1')	1	[2.47, 1.77, 1.31, 1.06, 2.38, 1.29]
1808	('ins.1', 'ins.1', 'CONFLICT.1', 'laxness.1', 'temp_inhib.1', 'overreact.1')	1	[2.47, 1.77, 1.31, 2.38, 3.32, 1.88]
1809	('INS.1', 'cu.1', 'conflict.1', 'LAXNESS.1')	1	[2.47, 2.67, 1.69, 3.12]
1810	('ins.1', 'ins.1', 'conflict.1', 'CONFLICT.1', 'overreact.1', 'TEMP_INHIB.1')	1	[2.47, 1.77, 1.31, 1.06, 2.38, 4.19]
1811	('ins.1', 'ins.1', 'conflict.1', 'conflict.1', 'EMP_COG.1', 'reg.1')	1	[2.47, 1.77, 1.31, 1.06, 2.78, 4.92]
1812	('ins.1', 'INS.1', 'lab_neg.1', 'TEMP_FOC.1', 'gd.1', 'ins.1')	1	[2.47, 1.77, 1.88, 3.64, 1.25, 1.87]
1813	('ins.1', 'INS.1', 'LAB_NEG.1', 'gd.1', 'temp_inhib.1', 'stress_perc.1')	1	[2.47, 1.77, 1.88, 1.25, 3.19, 3.0]
1814	('INS.1', 'CU.1', 'stress_perc.1', 'phq_dep', 'WARMTH.1')	1	[2.47, 2.67, 3.12, 1.33, 4.9]
1815	('ins.1', 'ins.1', 'conflict.1', 'conflict.1', 'EMP_COG.1', 'REG.1')	1	[2.47, 1.77, 1.31, 1.06, 2.78, 4.92]
1816	('ins.1', 'INS.1', 'LAB_NEG.1', 'GD.1', 'TEMP_FOC.1', 'warmth.1')	1	[2.47, 1.77, 1.88, 1.25, 4.36, 4.91]
1817	('lab_neg.1', 'LAB_NEG.1', 'INS.1', 'WARMTH.1', 'cu.1', 'overreact.1')	1	[2.13, 1.47, 2.0, 4.41, 2.8, 1.38]
1818	('lab_neg.1', 'lab_neg.1', 'gd.1', 'phq_ans.1', 'phq_dep', 'TEMP_INHIB.1')	1	[2.13, 1.47, 2.01, 4.33, 1.33, 4.19]
1819	('lab_neg.1', 'lab_neg.1', 'gd.1', 'phq_ans.1', 'PHQ_DEP', 'OVERREACT.1')	1	[2.13, 1.47, 2.01, 4.33, 1.33, 2.62]
1820	('lab_neg.1', 'lab_neg.1', 'GD.1', 'overreact.1')	1	[2.13, 1.47, 2.01, 2.12]
1821	('lab_neg.1', 'LAB_NEG.1', 'ins.1', 'lab_neg.1', 'GD.1', 'support_i.1')	1	[2.13, 1.47, 2.0, 1.87, 1.25, 3.93]
1822	('lab_neg.1', 'lab_neg.1', 'gd.1', 'phq_ans.1', 'phq_dep', 'temp_inhib.1')	1	[2.13, 1.47, 2.01, 4.33, 1.33, 4.19]
1823	('LAB_NEG.1', 'gd.1', 'WARMTH.1', 'reg.1', 'overreact.1', 'gd.1')	1	[2.13, 3.42, 4.75, 3.59, 2.12, 1.83]
1824	('lab_neg.1', 'LAB_NEG.1', 'ins.1', 'lab_neg.1', 'gd.1', 'laxness.1')	1	[2.13, 1.47, 2.0, 1.87, 1.25, 2.88]
1825	('STRESS_PAR.1', 'gd.1', 'REG.1', 'EMP_AF.1', 'lab_neg.1', 'OVERREACT.1')	1	[1.9, 3.25, 4.25, 4.78, 1.63, 2.5]
1826	('stress_par.1', 'LAB_NEG.1', 'conflict.1', 'EMP_AF.1', 'CONFLICT.1', 'phq_dep')	1	[1.9, 1.87, 1.31, 3.45, 1.19, 1.67]
1827	('stress_par.1', 'lab_neg.1', 'conflict.1', 'gd.1', 'lab_neg.1', 'TEMP_INHIB.1')	1	[1.9, 1.87, 1.31, 1.42, 1.46, 3.57]
1828	('stress_par.1', 'lab_neg.1', 'conflict.1', 'gd.1', 'LAB_NEG.1', 'WARMTH.1')	1	[1.9, 1.87, 1.31, 1.42, 1.46, 4.59]
1829	('STRESS_PAR.1', 'gd.1', 'REG.1', 'EMP_AF.1', 'lab_neg.1', 'overreact.1')	1	[1.9, 3.25, 4.25, 4.78, 1.63, 2.5]
1830	('STRESS_PAR.1', 'stress_par.1', 'conflict.1', 'TEMP_INHIB.1', 'LAXNESS.1', 'STRESS_PAR.1')	1	[1.9, 2.7, 2.07, 3.73, 2.38, 2.1]
1831	('STRESS_PAR.1', 'STRESS_PAR.1', 'EMP_AF.1', 'conflict.1', 'warmth.1', 'INS.1')	1	[1.9, 2.7, 3.89, 1.81, 4.91, 1.53]
1832	('STRESS_PAR.1', 'STRESS_PAR.1', 'EMP_AF.1', 'conflict.1', 'WARMTH.1', 'INS.1')	1	[1.9, 2.7, 3.89, 1.81, 4.91, 1.6]
1833	('stress_par.1', 'ins.1', 'gd.1', 'stress_par.1', 'overreact.1', 'TEMP_INHIB.1')	1	[1.9, 2.27, 1.75, 1.1, 1.88, 4.32]
1834	('stress_par.1', 'ins.1', 'gd.1', 'stress_par.1', 'OVERREACT.1', 'conflict.1')	1	[1.9, 2.27, 1.75, 1.1, 1.88, 1.06]
1835	('stress_par.1', 'ins.1', 'gd.1', 'stress_par.1', 'overreact.1', 'temp_inhib.1')	1	[1.9, 2.27, 1.75, 1.1, 1.88, 4.32]
1836	('stress_par.1', 'ins.1', 'GD.1', 'support_i.1')	1	[1.9, 2.27, 1.75, 4.73]
1837	('STRESS_PAR.1', 'STRESS_PAR.1', 'emp_af.1', 'TEMP_INHIB.1', 'conflict.1', 'phq_ans.1')	1	[1.9, 2.7, 3.89, 2.88, 1.94, 2.0]
1838	('STRESS_PAR.1', 'STRESS_PAR.1', 'EMP_AF.1', 'conflict.1', 'warmth.1', 'ins.1')	1	[1.9, 2.7, 3.89, 1.81, 4.91, 1.53]
1839	('stress_par.1', 'ins.1', 'gd.1', 'STRESS_PAR.1', 'TEMP_INHIB.1', 'lab_neg.1')	1	[1.9, 2.27, 1.75, 1.1, 3.53, 2.04]
1840	('cu.1', 'lab_neg.1', 'lab_neg.1', 'cu.1', 'stress_par.1', 'overreact.1')	1	[1.85, 1.91, 1.47, 1.07, 3.2, 1.12]
1841	('cu.1', 'lab_neg.1', 'lab_neg.1', 'CU.1', 'CU.1')	1	[1.85, 1.91, 1.47, 1.07, 1.47]
1842	('cu.1', 'LAB_NEG.1', 'INS.1', 'temp_foc.1', 'REG.1', 'WARMTH.1')	1	[1.85, 1.91, 2.93, 1.5, 4.42, 4.59]
1843	('CU.1', 'lab_neg.1', 'temp_inhib.1', 'REG.1', 'TEMP_FOC.1', 'laxness.1')	1	[1.85, 3.5, 3.32, 3.59, 2.29, 1.12]
1844	('CU.1', 'lab_neg.1', 'TEMP_INHIB.1', 'conflict.1', 'WARMTH.1', 'lab_neg.1')	1	[1.85, 3.5, 3.32, 2.19, 4.75, 1.58]
1845	('cu.1', 'lab_neg.1', 'LAB_NEG.1', 'ins.1', 'EMP_AF.1', 'WARMTH.1')	1	[1.85, 1.91, 1.47, 1.6, 2.55, 4.0]
1846	('cu.1', 'LAB_NEG.1', 'ins.1', 'CU.1', 'emp_cog.1', 'support_e.1')	1	[1.85, 1.91, 2.93, 1.35, 3.45, 3.4]
1847	('cu.1', 'LAB_NEG.1', 'INS.1', 'temp_foc.1', 'REG.1', 'warmth.1')	1	[1.85, 1.91, 2.93, 1.5, 4.42, 4.59]
1848	('cu.1', 'lab_neg.1', 'lab_neg.1', 'cu.1', 'stress_par.1', 'OVERREACT.1')	1	[1.85, 1.91, 1.47, 1.07, 3.2, 1.12]
1849	('reg.1', 'ins.1', 'SUPPORT_E.1', 'STRESS_PAR.1', 'lab_neg.1')	1	[3.25, 2.47, 4.6, 1.1, 1.87]
1850	('REG.1', 'ins.1', 'warmth.1', 'stress_perc.1', 'lab_neg.1', 'SUPPORT_E.1')	1	[3.25, 2.53, 4.09, 2.38, 1.42, 4.47]
1851	('REG.1', 'ins.1', 'WARMTH.1', 'TEMP_INHIB.1', 'EMP_COG.1', 'conflict.1')	1	[3.25, 2.53, 4.09, 3.67, 4.33, 2.47]
1852	('lab_neg.1', 'temp_inhib.1', 'REG.1', 'temp_inhib.1', 'EMP_COG.1', 'GD.1')	1	[2.07, 3.57, 4.83, 3.44, 3.89, 1.92]
1853	('LAB_NEG.1', 'ins.1', 'TEMP_INHIB.1', 'TEMP_FOC.1', 'ins.1')	1	[2.07, 2.53, 3.82, 2.65, 1.6]
1854	('lab_neg.1', 'TEMP_INHIB.1', 'laxness.1', 'WARMTH.1', 'cu.1', 'lab_neg.1')	1	[2.07, 3.57, 1.38, 4.0, 1.07, 1.91]
1855	('lab_neg.1', 'TEMP_INHIB.1', 'LAXNESS.1', 'CU.1', 'INS.1', 'TEMP_INHIB.1')	1	[2.07, 3.57, 1.38, 1.14, 2.8, 3.69]
1856	('lab_neg.1', 'TEMP_INHIB.1', 'laxness.1', 'WARMTH.1', 'CU.1', 'reg.1')	1	[2.07, 3.57, 1.38, 4.0, 1.07, 4.92]
1857	('lab_neg.1', 'temp_inhib.1', 'reg.1', 'conflict.1', 'WARMTH.1', 'TEMP_FOC.1')	1	[2.07, 3.57, 4.83, 1.39, 4.59, 3.22]
1858	('lab_neg.1', 'temp_inhib.1', 'REG.1', 'TEMP_INHIB.1', 'cu.1', 'emp_af.1')	1	[2.07, 3.57, 4.83, 3.44, 1.33, 4.11]
1859	('LAB_NEG.1', 'ins.1', 'TEMP_INHIB.1', 'temp_foc.1')	1	[2.07, 2.53, 3.82, 2.65]
1860	('LAB_NEG.1', 'INS.1', 'gd.1', 'lab_neg.1', 'CONFLICT.1', 'gd.1')	1	[2.07, 2.53, 3.92, 2.71, 2.57, 1.09]
1861	('lab_neg.1', 'TEMP_INHIB.1', 'LAXNESS.1', 'cu.1', 'conflict.1', 'lab_neg.1')	1	[2.07, 3.57, 1.38, 1.14, 2.32, 1.99]
1862	('cu.1', 'lab_neg.1', 'INS.1', 'STRESS_PAR.1', 'laxness.1', 'reg.1')	1	[2.19, 1.95, 2.0, 1.45, 1.38, 4.83]
1863	('CU.1', 'TEMP_INHIB.1', 'stress_perc.1', 'EMP_AF.1', 'stress_perc.1')	1	[2.19, 3.32, 2.75, 3.89, 1.42]
1864	('cu.1', 'lab_neg.1', 'ins.1', 'lab_neg.1', 'overreact.1', 'REG.1')	1	[2.19, 1.95, 2.0, 1.47, 1.88, 4.92]
1865	('cu.1', 'lab_neg.1', 'INS.1', 'stress_par.1', 'laxness.1', 'SUPPORT_E.1')	1	[2.19, 1.95, 2.0, 1.45, 1.62, 4.87]
1866	('cu.1', 'lab_neg.1', 'ins.1', 'lab_neg.1', 'OVERREACT.1', 'TEMP_FOC.1')	1	[2.19, 1.95, 2.0, 1.47, 1.88, 4.5]
1867	('cu.1', 'lab_neg.1', 'ins.1', 'LAB_NEG.1', 'conflict.1', 'emp_af.1')	1	[2.19, 1.95, 2.0, 1.47, 1.31, 3.89]
1868	('cu.1', 'lab_neg.1', 'INS.1', 'STRESS_PAR.1', 'laxness.1', 'REG.1')	1	[2.19, 1.95, 2.0, 1.45, 1.38, 4.83]
1869	('CU.1', 'TEMP_INHIB.1', 'stress_perc.1', 'EMP_AF.1', 'STRESS_PERC.1')	1	[2.19, 3.32, 2.75, 3.89, 1.42]
1870	('cu.1', 'lab_neg.1', 'ins.1', 'lab_neg.1', 'overreact.1', 'reg.1')	1	[2.19, 1.95, 2.0, 1.47, 1.88, 4.92]
1871	('cu.1', 'lab_neg.1', 'ins.1', 'LAB_NEG.1', 'CONFLICT.1', 'overreact.1')	1	[2.19, 1.95, 2.0, 1.47, 1.31, 2.12]
1872	('gd.1', 'lab_neg.1', 'lab_neg.1', 'conflict.1', 'LAXNESS.1', 'stress_par.1')	1	[1.25, 1.91, 1.55, 1.31, 2.88, 1.3]
1873	('gd.1', 'lab_neg.1', 'LAB_NEG.1', 'overreact.1', 'emp_af.1')	1	[1.25, 1.91, 1.55, 1.62, 4.78]
1874	('gd.1', 'lab_neg.1', 'lab_neg.1', 'conflict.1', 'laxness.1', 'overreact.1')	1	[1.25, 1.91, 1.55, 1.31, 2.88, 1.88]
1875	('gd.1', 'lab_neg.1', 'lab_neg.1', 'conflict.1', 'laxness.1', 'OVERREACT.1')	1	[1.25, 1.91, 1.55, 1.31, 2.88, 1.88]
1876	('gd.1', 'lab_neg.1', 'lab_neg.1', 'CONFLICT.1', 'LAXNESS.1', 'PHQ_ANS.1')	1	[1.25, 1.91, 1.55, 1.31, 1.88, 2.67]
1877	('gd.1', 'lab_neg.1', 'lab_neg.1', 'CONFLICT.1', 'laxness.1', 'ins.1')	1	[1.25, 1.91, 1.55, 1.31, 1.88, 1.33]
1878	('gd.1', 'lab_neg.1', 'LAB_NEG.1', 'overreact.1', 'EMP_AF.1')	1	[1.25, 1.91, 1.55, 1.62, 4.78]
1879	('gd.1', 'LAB_NEG.1', 'CU.1', 'ins.1', 'TEMP_INHIB.1', 'PHQ_DEP')	1	[1.25, 1.91, 1.35, 3.07, 3.69, 1.33]
1880	('gd.1', 'lab_neg.1', 'LAB_NEG.1', 'OVERREACT.1', 'SUPPORT_I.1', 'EMP_COG.1')	1	[1.25, 1.91, 1.55, 1.62, 3.27, 4.22]
1881	('lab_neg.1', 'temp_foc.1', 'temp_inhib.1', 'gd.1', 'conflict.1', 'emp_af.1')	1	[2.17, 3.75, 3.82, 1.25, 1.19, 4.78]
1882	('lab_neg.1', 'temp_foc.1', 'temp_inhib.1', 'GD.1', 'support_e.1', 'STRESS_PERC.1')	1	[2.17, 3.75, 3.82, 1.25, 2.87, 3.12]
1883	('lab_neg.1', 'TEMP_FOC.1', 'LAXNESS.1', 'TEMP_INHIB.1', 'TEMP_INHIB.1', 'temp_foc.1')	1	[2.17, 3.75, 2.12, 2.94, 4.19, 4.43]
1884	('lab_neg.1', 'TEMP_FOC.1', 'laxness.1', 'conflict.1', 'temp_foc.1', 'laxness.1')	1	[2.17, 3.75, 2.12, 1.31, 4.21, 1.38]
1885	('lab_neg.1', 'temp_foc.1', 'TEMP_INHIB.1', 'conflict.1', 'EMP_AF.1', 'lab_neg.1')	1	[2.17, 3.75, 3.82, 2.32, 3.89, 1.79]
1886	('lab_neg.1', 'TEMP_FOC.1', 'laxness.1', 'conflict.1', 'TEMP_FOC.1', 'gd.1')	1	[2.17, 3.75, 2.12, 1.31, 4.21, 1.71]
1887	('lab_neg.1', 'TEMP_FOC.1', 'LAXNESS.1', 'TEMP_INHIB.1', 'TEMP_INHIB.1', 'TEMP_FOC.1')	1	[2.17, 3.75, 2.12, 2.94, 4.19, 4.43]
1888	('LAB_NEG.1', 'STRESS_PAR.1', 'EMP_AF.1', 'cu.1', 'gd.1', 'ins.1')	1	[2.17, 2.9, 2.55, 2.4, 2.92, 2.53]
1889	('LAB_NEG.1', 'stress_par.1', 'ins.1', 'emp_cog.1', 'gd.1', 'overreact.1')	1	[2.17, 2.9, 2.8, 3.89, 2.09, 2.12]
1890	('stress_par.1', 'TEMP_INHIB.1', 'WARMTH.1', 'CONFLICT.1', 'ins.1')	1	[1.9, 3.67, 4.91, 1.31, 1.6]
1891	('STRESS_PAR.1', 'lab_neg.1', 'TEMP_INHIB.1', 'phq_ans.1', 'gd.1', 'temp_foc.1')	1	[1.9, 2.21, 3.73, 1.33, 1.09, 4.14]
1892	('STRESS_PAR.1', 'lab_neg.1', 'TEMP_INHIB.1', 'PHQ_ANS.1', 'TEMP_FOC.1', 'support_e.1')	1	[1.9, 2.21, 3.73, 1.33, 4.5, 3.27]
1893	('stress_par.1', 'TEMP_INHIB.1', 'warmth.1', 'cu.1', 'SUPPORT_I.1', 'overreact.1')	1	[1.9, 3.67, 4.91, 1.2, 3.13, 1.62]
1894	('stress_par.1', 'temp_inhib.1', 'gd.1', 'laxness.1', 'LAB_NEG.1', 'ins.1')	1	[1.9, 3.67, 1.25, 2.71, 1.88, 1.73]
1895	('stress_par.1', 'TEMP_INHIB.1', 'warmth.1', 'CU.1', 'conflict.1', 'support_i.1')	1	[1.9, 3.67, 4.91, 1.2, 1.69, 4.87]
1896	('stress_par.1', 'TEMP_INHIB.1', 'WARMTH.1', 'conflict.1', 'conflict.1', 'laxness.1')	1	[1.9, 3.67, 4.91, 1.31, 1.06, 2.12]
1897	('STRESS_PAR.1', 'lab_neg.1', 'TEMP_INHIB.1', 'phq_ans.1', 'gd.1', 'TEMP_FOC.1')	1	[1.9, 2.21, 3.73, 1.33, 1.09, 4.14]
1898	('STRESS_PAR.1', 'LAB_NEG.1', 'reg.1', 'TEMP_INHIB.1', 'STRESS_PERC.1')	1	[1.9, 2.21, 3.42, 3.07, 3.12]
1899	('stress_par.1', 'TEMP_INHIB.1', 'WARMTH.1', 'conflict.1', 'CONFLICT.1', 'EMP_COG.1')	1	[1.9, 3.67, 4.91, 1.31, 1.06, 3.45]
1900	('stress_par.1', 'temp_inhib.1', 'gd.1', 'laxness.1', 'lab_neg.1', 'TEMP_FOC.1')	1	[1.9, 3.67, 1.25, 2.71, 1.88, 2.86]
1901	('STRESS_PAR.1', 'lab_neg.1', 'temp_inhib.1', 'reg.1', 'temp_foc.1', 'laxness.1')	1	[1.9, 2.21, 3.73, 4.42, 2.36, 2.12]
1902	('conflict.1', 'conflict.1', 'LAB_NEG.1', 'LAB_NEG.1', 'REG.1')	1	[1.67, 1.06, 1.82, 2.04, 4.42]
1903	('conflict.1', 'CONFLICT.1', 'gd.1', 'CONFLICT.1', 'temp_inhib.1', 'emp_af.1')	1	[1.67, 1.06, 1.25, 1.33, 3.57, 2.78]
1904	('conflict.1', 'conflict.1', 'lab_neg.1', 'phq_dep', 'stress_par.1', 'cu.1')	1	[1.67, 1.06, 1.82, 2.0, 1.5, 1.21]
1905	('conflict.1', 'CONFLICT.1', 'gd.1', 'conflict.1', 'PHQ_ANS.1', 'phq_dep')	1	[1.67, 1.06, 1.25, 1.33, 2.0, 1.67]
1906	('conflict.1', 'CONFLICT.1', 'gd.1', 'CONFLICT.1', 'TEMP_INHIB.1', 'CU.1')	1	[1.67, 1.06, 1.25, 1.33, 3.57, 1.33]
1907	('conflict.1', 'CONFLICT.1', 'GD.1', 'TEMP_INHIB.1', 'SUPPORT_I.1', 'TEMP_INHIB.1')	1	[1.67, 1.06, 1.25, 3.73, 4.6, 4.32]
1908	('conflict.1', 'conflict.1', 'lab_neg.1', 'PHQ_DEP', 'OVERREACT.1', 'cu.1')	1	[1.67, 1.06, 1.82, 2.0, 1.38, 1.27]
1909	('conflict.1', 'conflict.1', 'LAB_NEG.1', 'LAB_NEG.1', 'reg.1', 'TEMP_INHIB.1')	1	[1.67, 1.06, 1.82, 2.04, 4.42, 3.19]
1910	('conflict.1', 'CONFLICT.1', 'GD.1', 'temp_inhib.1', 'ins.1', 'temp_foc.1')	1	[1.67, 1.06, 1.25, 3.73, 2.75, 2.07]
1911	('conflict.1', 'conflict.1', 'LAB_NEG.1', 'lab_neg.1', 'stress_par.1', 'ins.1')	1	[1.67, 1.06, 1.82, 2.04, 1.5, 1.87]
1912	('conflict.1', 'CONFLICT.1', 'gd.1', 'conflict.1', 'phq_ans.1', 'temp_inhib.1')	1	[1.67, 1.06, 1.25, 1.33, 2.0, 4.57]
1913	('CONFLICT.1', 'STRESS_PAR.1', 'EMP_COG.1', 'WARMTH.1', 'ins.1', 'cu.1')	1	[1.67, 1.9, 1.67, 4.41, 2.4, 1.07]
1914	('warmth.1', 'conflict.1', 'gd.1', 'laxness.1', 'laxness.1', 'reg.1')	1	[4.91, 1.67, 1.25, 2.62, 1.12, 4.75]
1915	('warmth.1', 'conflict.1', 'GD.1', 'REG.1', 'EMP_AF.1', 'stress_perc.1')	1	[4.91, 1.67, 1.25, 4.92, 4.33, 2.0]
1916	('warmth.1', 'conflict.1', 'gd.1', 'laxness.1', 'LAXNESS.1', 'STRESS_PAR.1')	1	[4.91, 1.67, 1.25, 2.62, 1.12, 2.5]
1917	('WARMTH.1', 'gd.1', 'CONFLICT.1', 'EMP_AF.1', 'OVERREACT.1', 'temp_foc.1')	1	[4.91, 1.71, 2.44, 3.45, 2.38, 3.14]
1918	('warmth.1', 'conflict.1', 'gd.1', 'LAXNESS.1', 'STRESS_PERC.1', 'overreact.1')	1	[4.91, 1.67, 1.25, 2.62, 1.62, 2.5]
1919	('warmth.1', 'conflict.1', 'gd.1', 'laxness.1', 'laxness.1', 'REG.1')	1	[4.91, 1.67, 1.25, 2.62, 1.12, 4.75]
1920	('WARMTH.1', 'gd.1', 'conflict.1', 'SUPPORT_E.1', 'ins.1', 'conflict.1')	1	[4.91, 1.71, 2.44, 2.2, 4.2, 1.31]
1921	('WARMTH.1', 'GD.1', 'stress_par.1', 'overreact.1', 'laxness.1', 'SUPPORT_E.1')	1	[4.91, 1.71, 2.5, 2.38, 2.12, 4.87]
1922	('warmth.1', 'CONFLICT.1', 'lab_neg.1', 'gd.1', 'ins.1', 'EMP_AF.1')	1	[4.91, 1.67, 2.21, 1.09, 3.0, 2.78]
1923	('warmth.1', 'CONFLICT.1', 'lab_neg.1', 'GD.1', 'STRESS_PERC.1', 'warmth.1')	1	[4.91, 1.67, 2.21, 1.09, 2.12, 3.58]
1924	('lab_neg.1', 'gd.1', 'TEMP_INHIB.1', 'LAXNESS.1', 'support_i.1')	1	[2.11, 1.42, 4.13, 2.88, 4.87]
1925	('lab_neg.1', 'GD.1', 'WARMTH.1', 'temp_inhib.1', 'temp_inhib.1', 'LAB_NEG.1')	1	[2.11, 1.42, 4.82, 3.69, 2.94, 2.04]
1926	('LAB_NEG.1', 'ins.1', 'stress_par.1', 'REG.1', 'phq_ans.1')	1	[2.11, 3.6, 1.7, 4.59, 2.0]
1927	('lab_neg.1', 'gd.1', 'TEMP_INHIB.1', 'laxness.1', 'conflict.1', 'emp_cog.1')	1	[2.11, 1.42, 4.13, 2.88, 1.31, 4.33]
1928	('lab_neg.1', 'gd.1', 'TEMP_INHIB.1', 'laxness.1', 'conflict.1', 'EMP_COG.1')	1	[2.11, 1.42, 4.13, 2.88, 1.31, 4.33]
1929	('LAB_NEG.1', 'ins.1', 'stress_par.1', 'REG.1', 'PHQ_ANS.1', 'GD.1')	1	[2.11, 3.6, 1.7, 4.59, 2.0, 1.42]
1930	('lab_neg.1', 'GD.1', 'WARMTH.1', 'TEMP_INHIB.1', 'INS.1', 'SUPPORT_I.1')	1	[2.11, 1.42, 4.82, 3.69, 1.47, 4.6]
1931	('conflict.1', 'gd.1', 'ins.1', 'temp_inhib.1', 'temp_foc.1', 'lab_neg.1')	1	[2.6, 1.09, 2.4, 3.44, 2.29, 1.79]
1932	('conflict.1', 'gd.1', 'ins.1', 'TEMP_INHIB.1', 'WARMTH.1', 'PHQ_ANS.1')	1	[2.6, 1.09, 2.4, 3.44, 3.91, 3.33]
1933	('conflict.1', 'GD.1', 'lab_neg.1', 'SUPPORT_E.1', 'conflict.1', 'INS.1')	1	[2.6, 1.09, 1.99, 1.93, 1.06, 1.07]
1934	('conflict.1', 'gd.1', 'INS.1', 'stress_par.1', 'TEMP_INHIB.1', 'LAB_NEG.1')	1	[2.6, 1.09, 2.4, 2.6, 3.57, 1.96]
1935	('CONFLICT.1', 'lab_neg.1', 'stress_perc.1', 'temp_inhib.1', 'lab_neg.1', 'GD.1')	1	[2.6, 2.55, 2.62, 3.69, 2.04, 1.42]
1936	('conflict.1', 'gd.1', 'ins.1', 'temp_inhib.1', 'temp_foc.1', 'LAB_NEG.1')	1	[2.6, 1.09, 2.4, 3.44, 2.29, 1.79]
1937	('conflict.1', 'gd.1', 'ins.1', 'TEMP_INHIB.1', 'WARMTH.1', 'phq_ans.1')	1	[2.6, 1.09, 2.4, 3.44, 3.91, 3.33]
1938	('conflict.1', 'GD.1', 'LAB_NEG.1', 'TEMP_INHIB.1', 'stress_perc.1', 'temp_foc.1')	1	[2.6, 1.09, 1.99, 3.34, 1.62, 4.64]
1939	('TEMP_FOC.1', 'CU.1', 'lab_neg.1', 'temp_inhib.1', 'EMP_AF.1', 'stress_perc.1')	1	[3.07, 1.42, 2.63, 3.69, 4.33, 2.25]
1940	('TEMP_FOC.1', 'cu.1', 'LAB_NEG.1', 'gd.1', 'lab_neg.1', 'conflict.1')	1	[3.07, 1.42, 1.99, 1.09, 2.37, 1.06]
1941	('temp_foc.1', 'conflict.1', 'SUPPORT_E.1', 'ins.1', 'overreact.1', 'CONFLICT.1')	1	[3.07, 2.32, 4.33, 3.2, 1.88, 1.39]
1942	('TEMP_FOC.1', 'cu.1', 'lab_neg.1', 'GD.1', 'lab_neg.1', 'conflict.1')	1	[3.07, 1.42, 1.99, 1.09, 1.29, 1.31]
1943	('TEMP_FOC.1', 'cu.1', 'lab_neg.1', 'gd.1', 'TEMP_INHIB.1', 'lab_neg.1')	1	[3.07, 1.42, 1.99, 1.09, 3.57, 1.77]
1944	('temp_foc.1', 'CONFLICT.1', 'lab_neg.1', 'cu.1', 'GD.1', 'lab_neg.1')	1	[3.07, 2.32, 2.79, 2.13, 1.25, 1.75]
1945	('TEMP_FOC.1', 'CU.1', 'lab_neg.1', 'temp_inhib.1', 'EMP_AF.1', 'STRESS_PERC.1')	1	[3.07, 1.42, 2.63, 3.69, 4.33, 2.25]
1946	('TEMP_FOC.1', 'cu.1', 'lab_neg.1', 'gd.1', 'temp_inhib.1', 'overreact.1')	1	[3.07, 1.42, 1.99, 1.09, 3.57, 2.38]
1947	('temp_foc.1', 'phq_ans.1', 'temp_inhib.1', 'LAXNESS.1', 'conflict.1', 'GD.1')	1	[2.93, 2.67, 2.44, 1.38, 2.32, 2.09]
1948	('TEMP_FOC.1', 'reg.1', 'conflict.1', 'ins.1', 'PHQ_ANS.1', 'CU.1')	1	[2.93, 3.75, 1.69, 2.8, 2.67, 1.07]
1949	('TEMP_FOC.1', 'reg.1', 'conflict.1', 'ins.1', 'phq_ans.1', 'LAXNESS.1')	1	[2.93, 3.75, 1.69, 2.8, 2.67, 2.25]
1950	('TEMP_FOC.1', 'REG.1', 'gd.1', 'lab_neg.1', 'conflict.1', 'TEMP_FOC.1')	1	[2.93, 3.75, 1.59, 1.63, 2.57, 4.79]
1951	('temp_foc.1', 'phq_ans.1', 'TEMP_INHIB.1', 'CU.1', 'support_e.1', 'laxness.1')	1	[2.93, 2.67, 2.44, 1.8, 4.87, 1.62]
1952	('TEMP_FOC.1', 'reg.1', 'conflict.1', 'ins.1', 'PHQ_ANS.1', 'cu.1')	1	[2.93, 3.75, 1.69, 2.8, 2.67, 1.07]
1953	('TEMP_FOC.1', 'REG.1', 'gd.1', 'LAB_NEG.1', 'conflict.1', 'TEMP_INHIB.1')	1	[2.93, 3.75, 1.59, 1.63, 1.31, 3.32]
1954	('lab_neg.1', 'GD.1', 'WARMTH.1', 'STRESS_PAR.1', 'support_e.1', 'warmth.1')	1	[2.25, 1.09, 4.59, 2.5, 2.87, 4.84]
1955	('lab_neg.1', 'gd.1', 'EMP_COG.1', 'conflict.1', 'WARMTH.1', 'stress_par.1')	1	[2.25, 1.09, 4.22, 1.19, 3.91, 2.0]
1956	('LAB_NEG.1', 'TEMP_INHIB.1', 'TEMP_FOC.1', 'LAB_NEG.1', 'CONFLICT.1')	1	[2.25, 2.44, 2.93, 2.92, 2.01]
1957	('lab_neg.1', 'GD.1', 'warmth.1', 'gd.1', 'conflict.1', 'TEMP_FOC.1')	1	[2.25, 1.09, 4.59, 1.92, 1.06, 3.5]
1958	('lab_neg.1', 'gd.1', 'emp_cog.1', 'EMP_COG.1', 'STRESS_PERC.1', 'OVERREACT.1')	1	[2.25, 1.09, 4.22, 1.89, 2.12, 2.12]
1959	('gd.1', 'TEMP_INHIB.1', 'lab_neg.1', 'emp_cog.1', 'temp_inhib.1', 'CU.1')	1	[3.59, 3.67, 1.55, 3.45, 3.94, 1.47]
1960	('gd.1', 'TEMP_INHIB.1', 'lab_neg.1', 'emp_cog.1', 'TEMP_INHIB.1', 'TEMP_INHIB.1')	1	[3.59, 3.67, 1.55, 3.45, 3.94, 4.12]
1961	('gd.1', 'TEMP_INHIB.1', 'LAB_NEG.1', 'conflict.1', 'laxness.1', 'lab_neg.1')	1	[3.59, 3.67, 1.55, 1.31, 1.38, 1.63]
1962	('gd.1', 'TEMP_INHIB.1', 'LAB_NEG.1', 'conflict.1', 'laxness.1', 'LAB_NEG.1')	1	[3.59, 3.67, 1.55, 1.31, 1.38, 1.63]
1963	('gd.1', 'TEMP_INHIB.1', 'lab_neg.1', 'EMP_COG.1', 'WARMTH.1', 'reg.1')	1	[3.59, 3.67, 1.55, 3.45, 3.84, 4.83]
1964	('gd.1', 'TEMP_INHIB.1', 'lab_neg.1', 'emp_cog.1', 'temp_inhib.1', 'cu.1')	1	[3.59, 3.67, 1.55, 3.45, 3.94, 1.47]
1965	('gd.1', 'TEMP_INHIB.1', 'lab_neg.1', 'EMP_COG.1', 'WARMTH.1', 'REG.1')	1	[3.59, 3.67, 1.55, 3.45, 3.84, 4.83]
1966	('gd.1', 'TEMP_INHIB.1', 'LAB_NEG.1', 'conflict.1', 'LAXNESS.1', 'EMP_COG.1')	1	[3.59, 3.67, 1.55, 1.31, 1.38, 4.78]
1967	('gd.1', 'temp_inhib.1', 'CU.1', 'WARMTH.1', 'lab_neg.1', 'reg.1')	1	[3.59, 3.67, 1.49, 4.37, 1.88, 4.59]
1968	('CU.1', 'conflict.1', 'conflict.1', 'warmth.1', 'laxness.1', 'SUPPORT_E.1')	1	[1.49, 2.32, 1.31, 4.41, 2.12, 3.13]
1969	('CU.1', 'conflict.1', 'conflict.1', 'WARMTH.1', 'TEMP_INHIB.1', 'stress_perc.1')	1	[1.49, 2.32, 1.31, 4.41, 3.32, 1.62]
1970	('cu.1', 'conflict.1', 'temp_inhib.1', 'phq_ans.1', 'conflict.1', 'temp_inhib.1')	1	[1.49, 1.69, 3.73, 2.0, 1.56, 2.5]
1971	('CU.1', 'conflict.1', 'CONFLICT.1', 'SUPPORT_I.1', 'stress_par.1', 'gd.1')	1	[1.49, 2.32, 1.31, 4.87, 1.3, 1.5]
1972	('cu.1', 'conflict.1', 'temp_inhib.1', 'PHQ_ANS.1', 'LAXNESS.1', 'temp_foc.1')	1	[1.49, 1.69, 3.73, 2.0, 1.62, 2.22]
1973	('cu.1', 'conflict.1', 'TEMP_INHIB.1', 'EMP_COG.1', 'overreact.1', 'reg.1')	1	[1.49, 1.69, 3.73, 1.67, 2.38, 4.92]
1974	('cu.1', 'conflict.1', 'temp_inhib.1', 'PHQ_ANS.1', 'laxness.1', 'TEMP_FOC.1')	1	[1.49, 1.69, 3.73, 2.0, 1.62, 2.5]
1975	('CU.1', 'conflict.1', 'conflict.1', 'WARMTH.1', 'temp_inhib.1', 'lab_neg.1')	1	[1.49, 2.32, 1.31, 4.41, 3.32, 2.01]
1976	('CU.1', 'CONFLICT.1', 'gd.1', 'EMP_AF.1', 'overreact.1')	1	[1.49, 2.32, 4.0, 4.78, 1.75]
1977	('CU.1', 'conflict.1', 'CONFLICT.1', 'support_i.1', 'EMP_AF.1', 'ins.1')	1	[1.49, 2.32, 1.31, 4.87, 4.78, 2.93]
1978	('conflict.1', 'TEMP_FOC.1', 'conflict.1', 'conflict.1', 'TEMP_INHIB.1', 'laxness.1')	1	[2.47, 1.85, 1.33, 1.06, 3.69, 1.12]
1979	('conflict.1', 'TEMP_FOC.1', 'conflict.1', 'conflict.1', 'TEMP_INHIB.1', 'LAXNESS.1')	1	[2.47, 1.85, 1.33, 1.06, 3.69, 1.12]
1980	('CONFLICT.1', 'gd.1', 'cu.1', 'ins.1', 'CONFLICT.1')	1	[2.47, 3.59, 1.87, 2.0, 3.32]
1981	('conflict.1', 'TEMP_FOC.1', 'conflict.1', 'CONFLICT.1', 'cu.1', 'phq_ans.1')	1	[2.47, 1.85, 1.33, 1.06, 1.07, 2.0]
1982	('conflict.1', 'temp_foc.1', 'SUPPORT_E.1', 'lab_neg.1', 'temp_foc.1', 'stress_perc.1')	1	[2.47, 1.85, 3.93, 2.5, 1.64, 2.75]
1983	('conflict.1', 'TEMP_FOC.1', 'conflict.1', 'CONFLICT.1', 'CU.1', 'reg.1')	1	[2.47, 1.85, 1.33, 1.06, 1.07, 3.92]
1984	('temp_inhib.1', 'ins.1', 'support_i.1', 'lab_neg.1', 'GD.1', 'STRESS_PAR.1')	1	[3.34, 2.47, 4.07, 1.71, 1.25, 1.8]
1985	('temp_inhib.1', 'ins.1', 'SUPPORT_I.1', 'SUPPORT_E.1', 'CU.1', 'stress_perc.1')	1	[3.34, 2.47, 4.07, 4.87, 1.47, 2.34]
1986	('temp_inhib.1', 'INS.1', 'reg.1', 'stress_par.1', 'temp_foc.1', 'INS.1')	1	[3.34, 2.47, 3.59, 1.9, 3.28, 4.31]
1987	('TEMP_INHIB.1', 'WARMTH.1', 'TEMP_INHIB.1', 'conflict.1', 'laxness.1', 'OVERREACT.1')	1	[3.34, 4.09, 4.13, 1.69, 1.62, 2.38]
1988	('TEMP_INHIB.1', 'WARMTH.1', 'TEMP_INHIB.1', 'conflict.1', 'LAXNESS.1', 'PHQ_ANS.1')	1	[3.34, 4.09, 4.13, 1.69, 1.62, 2.67]
1989	('TEMP_INHIB.1', 'WARMTH.1', 'TEMP_INHIB.1', 'conflict.1', 'laxness.1', 'overreact.1')	1	[3.34, 4.09, 4.13, 1.69, 1.62, 2.38]
1990	('temp_inhib.1', 'ins.1', 'SUPPORT_I.1', 'SUPPORT_E.1', 'cu.1', 'STRESS_PAR.1')	1	[3.34, 2.47, 4.07, 4.87, 1.47, 2.6]
1991	('TEMP_INHIB.1', 'WARMTH.1', 'temp_inhib.1', 'gd.1', 'stress_perc.1', 'EMP_COG.1')	1	[3.34, 4.09, 4.13, 1.42, 1.62, 3.89]
1992	('temp_inhib.1', 'ins.1', 'support_i.1', 'lab_neg.1', 'GD.1', 'stress_par.1')	1	[3.34, 2.47, 4.07, 1.71, 1.25, 1.8]
1993	('temp_inhib.1', 'ins.1', 'SUPPORT_I.1', 'SUPPORT_E.1', 'CU.1', 'STRESS_PERC.1')	1	[3.34, 2.47, 4.07, 4.87, 1.47, 2.34]
1994	('temp_inhib.1', 'INS.1', 'reg.1', 'STRESS_PAR.1', 'temp_foc.1', 'lab_neg.1')	1	[3.34, 2.47, 3.59, 1.9, 2.07, 2.09]
1995	('TEMP_INHIB.1', 'WARMTH.1', 'temp_inhib.1', 'gd.1', 'STRESS_PERC.1', 'lab_neg.1')	1	[3.34, 4.09, 4.13, 1.42, 1.62, 1.43]
1996	('TEMP_INHIB.1', 'WARMTH.1', 'TEMP_INHIB.1', 'conflict.1', 'LAXNESS.1', 'phq_ans.1')	1	[3.34, 4.09, 4.13, 1.69, 1.62, 2.67]
1997	('conflict.1', 'cu.1', 'INS.1', 'overreact.1', 'reg.1', 'conflict.1')	1	[2.32, 1.35, 1.85, 1.62, 4.25, 1.12]
1998	('conflict.1', 'cu.1', 'ins.1', 'conflict.1', 'OVERREACT.1', 'WARMTH.1')	1	[2.32, 1.35, 1.85, 1.19, 2.62, 4.91]
[truncated: 204 more rows]

## Sheet: MEDIUM
	path	count	thresholds
0	('TEMP_INHIB.1', 'LAXNESS.1', 'conflict.1', 'gd.1', 'LAB_NEG.1', 'TEMP_FOC.1')	1	[3.34, 1.62, 1.56, 1.42, 1.63, 3.64]
1	('TEMP_INHIB.1', 'laxness.1', 'temp_inhib.1', 'WARMTH.1', 'CONFLICT.1', 'STRESS_PERC.1')	1	[3.34, 1.62, 3.69, 4.09, 1.19, 2.0]
2	('temp_inhib.1', 'gd.1', 'ins.1', 'OVERREACT.1', 'laxness.1', 'emp_cog.1')	1	[3.34, 2.07, 1.85, 2.12, 2.12, 4.33]
3	('temp_inhib.1', 'GD.1', 'lab_neg.1', 'conflict.1', 'STRESS_PERC.1')	1	[3.34, 2.07, 2.17, 1.69, 2.38]
4	('TEMP_INHIB.1', 'LAXNESS.1', 'conflict.1', 'gd.1', 'lab_neg.1', 'CONFLICT.1')	1	[3.34, 1.62, 1.56, 1.42, 1.63, 1.19]
5	('TEMP_INHIB.1', 'LAXNESS.1', 'conflict.1', 'GD.1', 'phq_ans.1', 'EMP_AF.1')	1	[3.34, 1.62, 1.56, 1.42, 2.67, 3.89]
6	('temp_inhib.1', 'gd.1', 'INS.1', 'LAB_NEG.1', 'gd.1', 'warmth.1')	1	[3.34, 2.07, 1.85, 2.13, 1.25, 4.66]
7	('TEMP_INHIB.1', 'laxness.1', 'temp_inhib.1', 'WARMTH.1', 'conflict.1', 'overreact.1')	1	[3.34, 1.62, 3.69, 4.09, 1.19, 2.62]
8	('TEMP_INHIB.1', 'laxness.1', 'TEMP_INHIB.1', 'temp_foc.1', 'stress_perc.1', 'stress_par.1')	1	[3.34, 1.62, 3.69, 3.78, 2.0, 1.1]
9	('TEMP_INHIB.1', 'LAXNESS.1', 'CONFLICT.1', 'lab_neg.1', 'temp_inhib.1', 'STRESS_PERC.1')	1	[3.34, 1.62, 1.56, 1.87, 4.32, 2.12]
10	('TEMP_INHIB.1', 'LAXNESS.1', 'conflict.1', 'gd.1', 'LAB_NEG.1', 'temp_foc.1')	1	[3.34, 1.62, 1.56, 1.42, 1.63, 3.64]
11	('TEMP_INHIB.1', 'laxness.1', 'TEMP_INHIB.1', 'temp_foc.1', 'STRESS_PERC.1', 'overreact.1')	1	[3.34, 1.62, 3.69, 3.78, 2.0, 3.38]
12	('temp_inhib.1', 'gd.1', 'ins.1', 'OVERREACT.1', 'laxness.1', 'EMP_COG.1')	1	[3.34, 2.07, 1.85, 2.12, 2.12, 4.33]
13	('temp_inhib.1', 'gd.1', 'INS.1', 'LAB_NEG.1', 'GD.1', 'temp_foc.1')	1	[3.34, 2.07, 1.85, 2.13, 1.25, 1.21]
14	('temp_inhib.1', 'gd.1', 'INS.1', 'lab_neg.1', 'temp_foc.1', 'ins.1')	1	[3.34, 2.07, 1.85, 2.13, 2.36, 2.05]
15	('temp_inhib.1', 'gd.1', 'INS.1', 'lab_neg.1', 'TEMP_FOC.1', 'STRESS_PERC.1')	1	[3.34, 2.07, 1.85, 2.13, 2.36, 1.38]
16	('TEMP_INHIB.1', 'laxness.1', 'TEMP_INHIB.1', 'TEMP_FOC.1', 'WARMTH.1', 'emp_cog.1')	1	[3.34, 1.62, 3.69, 3.78, 4.0, 3.45]
17	('TEMP_INHIB.1', 'LAXNESS.1', 'conflict.1', 'GD.1', 'phq_ans.1', 'emp_af.1')	1	[3.34, 1.62, 1.56, 1.42, 2.67, 3.89]
18	('temp_inhib.1', 'gd.1', 'INS.1', 'LAB_NEG.1', 'gd.1', 'WARMTH.1')	1	[3.34, 2.07, 1.85, 2.13, 1.25, 4.66]
19	('TEMP_INHIB.1', 'laxness.1', 'temp_inhib.1', 'WARMTH.1', 'CONFLICT.1', 'stress_perc.1')	1	[3.34, 1.62, 3.69, 4.09, 1.19, 2.0]
20	('TEMP_INHIB.1', 'LAXNESS.1', 'CONFLICT.1', 'lab_neg.1', 'temp_inhib.1', 'stress_perc.1')	1	[3.34, 1.62, 1.56, 1.87, 4.32, 2.12]
21	('gd.1', 'CONFLICT.1', 'CU.1', 'INS.1', 'EMP_AF.1', 'TEMP_FOC.1')	1	[3.25, 1.31, 2.27, 2.54, 4.78, 2.93]
22	('gd.1', 'conflict.1', 'CONFLICT.1', 'gd.1', 'INS.1', 'TEMP_FOC.1')	1	[3.25, 1.31, 1.06, 1.75, 1.77, 2.78]
23	('gd.1', 'conflict.1', 'CONFLICT.1', 'gd.1', 'ins.1', 'ins.1')	1	[3.25, 1.31, 1.06, 1.75, 1.77, 1.33]
24	('gd.1', 'CONFLICT.1', 'cu.1', 'conflict.1', 'conflict.1', 'stress_par.1')	1	[3.25, 1.31, 2.27, 2.69, 1.67, 2.5]
25	('gd.1', 'conflict.1', 'CONFLICT.1', 'GD.1', 'laxness.1', 'WARMTH.1')	1	[3.25, 1.31, 1.06, 1.75, 2.12, 4.41]
26	('gd.1', 'conflict.1', 'conflict.1', 'gd.1', 'LAB_NEG.1', 'phq_ans.1')	1	[3.25, 1.31, 1.06, 2.09, 1.82, 1.33]
27	('gd.1', 'conflict.1', 'CONFLICT.1', 'GD.1', 'LAXNESS.1', 'emp_af.1')	1	[3.25, 1.31, 1.06, 1.75, 2.12, 3.0]
28	('gd.1', 'CONFLICT.1', 'cu.1', 'conflict.1', 'CONFLICT.1', 'WARMTH.1')	1	[3.25, 1.31, 2.27, 2.69, 1.67, 4.41]
29	('gd.1', 'conflict.1', 'CONFLICT.1', 'gd.1', 'INS.1', 'temp_foc.1')	1	[3.25, 1.31, 1.06, 1.75, 1.77, 2.78]
30	('gd.1', 'conflict.1', 'conflict.1', 'GD.1', 'gd.1')	1	[3.25, 1.31, 1.06, 2.09, 2.59]
31	('GD.1', 'TEMP_FOC.1', 'LAXNESS.1', 'stress_par.1')	1	[3.25, 2.5, 1.25, 2.4]
32	('gd.1', 'CONFLICT.1', 'cu.1', 'CONFLICT.1', 'gd.1', 'EMP_COG.1')	1	[3.25, 1.31, 2.27, 2.69, 1.25, 3.89]
33	('lab_neg.1', 'gd.1', 'lab_neg.1', 'ins.1', 'lab_neg.1', 'lab_neg.1')	1	[2.07, 1.25, 1.55, 2.53, 1.35, 1.04]
34	('lab_neg.1', 'gd.1', 'lab_neg.1', 'ins.1', 'LAB_NEG.1', 'OVERREACT.1')	1	[2.07, 1.25, 1.55, 2.53, 1.35, 2.38]
35	('lab_neg.1', 'gd.1', 'LAB_NEG.1', 'stress_par.1', 'lab_neg.1', 'reg.1')	1	[2.07, 1.25, 1.55, 2.3, 1.87, 4.83]
36	('lab_neg.1', 'GD.1', 'laxness.1', 'LAB_NEG.1', 'TEMP_FOC.1', 'WARMTH.1')	1	[2.07, 1.25, 1.88, 1.91, 4.14, 4.75]
37	('lab_neg.1', 'GD.1', 'LAXNESS.1', 'cu.1', 'TEMP_INHIB.1', 'TEMP_INHIB.1')	1	[2.07, 1.25, 1.88, 2.8, 4.44, 4.57]
38	('lab_neg.1', 'GD.1', 'laxness.1', 'lab_neg.1', 'WARMTH.1', 'temp_inhib.1')	1	[2.07, 1.25, 1.88, 1.91, 4.59, 3.07]
39	('LAB_NEG.1', 'lab_neg.1', 'cu.1', 'TEMP_FOC.1', 'SUPPORT_E.1', 'gd.1')	1	[2.07, 3.5, 2.53, 1.79, 4.6, 1.09]
40	('LAB_NEG.1', 'lab_neg.1', 'CU.1', 'stress_perc.1', 'TEMP_INHIB.1', 'ins.1')	1	[2.07, 3.5, 2.53, 3.12, 3.01, 2.93]
41	('lab_neg.1', 'GD.1', 'LAXNESS.1', 'cu.1', 'temp_inhib.1', 'overreact.1')	1	[2.07, 1.25, 1.88, 2.8, 4.44, 2.12]
42	('lab_neg.1', 'gd.1', 'LAB_NEG.1', 'stress_par.1', 'LAB_NEG.1', 'INS.1')	1	[2.07, 1.25, 1.55, 2.3, 1.87, 1.27]
43	('lab_neg.1', 'gd.1', 'lab_neg.1', 'INS.1', 'WARMTH.1', 'PHQ_DEP')	1	[2.07, 1.25, 1.55, 2.53, 4.34, 3.0]
44	('lab_neg.1', 'gd.1', 'LAB_NEG.1', 'stress_par.1', 'lab_neg.1', 'REG.1')	1	[2.07, 1.25, 1.55, 2.3, 1.87, 4.83]
45	('lab_neg.1', 'GD.1', 'laxness.1', 'LAB_NEG.1', 'temp_foc.1', 'REG.1')	1	[2.07, 1.25, 1.88, 1.91, 4.14, 3.89]
46	('lab_neg.1', 'GD.1', 'LAXNESS.1', 'cu.1', 'temp_inhib.1', 'OVERREACT.1')	1	[2.07, 1.25, 1.88, 2.8, 4.44, 2.12]
47	('lab_neg.1', 'GD.1', 'laxness.1', 'lab_neg.1', 'warmth.1', 'LAB_NEG.1')	1	[2.07, 1.25, 1.88, 1.91, 4.59, 1.71]
48	('lab_neg.1', 'gd.1', 'LAB_NEG.1', 'STRESS_PAR.1', 'REG.1', 'STRESS_PERC.1')	1	[2.07, 1.25, 1.55, 2.3, 4.42, 2.5]
49	('ins.1', 'stress_perc.1', 'SUPPORT_E.1', 'LAXNESS.1', 'conflict.1', 'INS.1')	1	[2.47, 1.42, 3.8, 1.38, 1.19, 1.77]
50	('INS.1', 'lab_neg.1', 'cu.1', 'stress_perc.1', 'ins.1', 'conflict.1')	1	[2.47, 2.17, 2.73, 1.88, 2.67, 1.69]
51	('INS.1', 'lab_neg.1', 'cu.1', 'STRESS_PERC.1', 'support_i.1', 'warmth.1')	1	[2.47, 2.17, 2.73, 1.88, 4.87, 3.91]
52	('ins.1', 'STRESS_PERC.1', 'gd.1', 'WARMTH.1', 'stress_par.1', 'PHQ_ANS.1')	1	[2.47, 1.42, 1.25, 3.91, 1.7, 2.0]
53	('ins.1', 'STRESS_PERC.1', 'GD.1', 'SUPPORT_E.1', 'ins.1', 'lab_neg.1')	1	[2.47, 1.42, 1.25, 2.73, 2.4, 1.47]
54	('ins.1', 'STRESS_PERC.1', 'gd.1', 'WARMTH.1', 'STRESS_PAR.1', 'cu.1')	1	[2.47, 1.42, 1.25, 3.91, 1.7, 1.2]
55	('INS.1', 'lab_neg.1', 'cu.1', 'STRESS_PERC.1', 'SUPPORT_I.1', 'conflict.1')	1	[2.47, 2.17, 2.73, 1.88, 4.87, 2.26]
56	('INS.1', 'LAB_NEG.1', 'conflict.1', 'stress_par.1', 'INS.1', 'laxness.1')	1	[2.47, 2.17, 3.57, 1.7, 2.93, 1.62]
57	('ins.1', 'STRESS_PERC.1', 'GD.1', 'SUPPORT_E.1', 'INS.1', 'SUPPORT_E.1')	1	[2.47, 1.42, 1.25, 2.73, 2.4, 3.4]
58	('ins.1', 'STRESS_PERC.1', 'gd.1', 'warmth.1', 'overreact.1')	1	[2.47, 1.42, 1.25, 3.91, 2.0]
59	('ins.1', 'stress_perc.1', 'SUPPORT_E.1', 'LAXNESS.1', 'CONFLICT.1', 'emp_cog.1')	1	[2.47, 1.42, 3.8, 1.38, 1.19, 4.78]
60	('INS.1', 'LAB_NEG.1', 'conflict.1', 'STRESS_PAR.1', 'TEMP_FOC.1', 'temp_foc.1')	1	[2.47, 2.17, 3.57, 1.7, 3.36, 3.78]
61	('ins.1', 'STRESS_PERC.1', 'GD.1', 'support_e.1', 'LAB_NEG.1', 'ins.1')	1	[2.47, 1.42, 1.25, 2.73, 1.55, 2.4]
62	('INS.1', 'LAB_NEG.1', 'conflict.1', 'stress_par.1', 'INS.1', 'LAXNESS.1')	1	[2.47, 2.17, 3.57, 1.7, 2.93, 1.62]
63	('INS.1', 'LAB_NEG.1', 'conflict.1', 'STRESS_PAR.1', 'temp_foc.1', 'conflict.1')	1	[2.47, 2.17, 3.57, 1.7, 3.36, 1.67]
64	('GD.1', 'warmth.1', 'lab_neg.1', 'EMP_COG.1', 'stress_par.1', 'ins.1')	1	[1.25, 4.91, 2.21, 2.55, 1.3, 2.47]
65	('gd.1', 'stress_par.1', 'lab_neg.1', 'emp_cog.1', 'laxness.1', 'warmth.1')	1	[1.25, 1.9, 1.87, 4.22, 2.88, 4.74]
66	('gd.1', 'stress_par.1', 'LAB_NEG.1', 'WARMTH.1', 'temp_foc.1', 'TEMP_FOC.1')	1	[1.25, 1.9, 1.87, 3.91, 2.84, 2.07]
67	('GD.1', 'warmth.1', 'lab_neg.1', 'emp_cog.1', 'stress_par.1', 'temp_foc.1')	1	[1.25, 4.91, 2.21, 2.55, 2.5, 2.07]
68	('gd.1', 'stress_par.1', 'LAB_NEG.1', 'warmth.1', 'conflict.1')	1	[1.25, 1.9, 1.87, 3.91, 1.52]
69	('gd.1', 'STRESS_PAR.1', 'lab_neg.1', 'LAXNESS.1', 'laxness.1', 'SUPPORT_E.1')	1	[1.25, 1.9, 2.21, 1.88, 3.12, 1.93]
70	('GD.1', 'WARMTH.1', 'GD.1', 'temp_inhib.1', 'PHQ_DEP', 'EMP_COG.1')	1	[1.25, 4.91, 1.42, 3.41, 2.0, 3.45]
71	('gd.1', 'stress_par.1', 'lab_neg.1', 'emp_cog.1', 'laxness.1', 'WARMTH.1')	1	[1.25, 1.9, 1.87, 4.22, 2.88, 4.74]
72	('GD.1', 'WARMTH.1', 'GD.1', 'TEMP_INHIB.1', 'EMP_AF.1', 'stress_par.1')	1	[1.25, 4.91, 1.42, 3.41, 4.78, 2.1]
73	('gd.1', 'stress_par.1', 'lab_neg.1', 'EMP_COG.1', 'CU.1')	1	[1.25, 1.9, 1.87, 4.22, 2.2]
74	('gd.1', 'stress_par.1', 'LAB_NEG.1', 'warmth.1', 'CONFLICT.1')	1	[1.25, 1.9, 1.87, 3.91, 1.52]
75	('GD.1', 'WARMTH.1', 'gd.1', 'stress_par.1', 'TEMP_INHIB.1', 'STRESS_PERC.1')	1	[1.25, 4.91, 1.42, 2.5, 3.69, 2.38]
76	('gd.1', 'stress_par.1', 'LAB_NEG.1', 'WARMTH.1', 'temp_foc.1', 'temp_foc.1')	1	[1.25, 1.9, 1.87, 3.91, 2.84, 2.07]
77	('GD.1', 'WARMTH.1', 'gd.1', 'stress_par.1', 'temp_inhib.1', 'overreact.1')	1	[1.25, 4.91, 1.42, 2.5, 3.69, 3.38]
78	('gd.1', 'stress_par.1', 'LAB_NEG.1', 'WARMTH.1', 'TEMP_FOC.1', 'TEMP_FOC.1')	1	[1.25, 1.9, 1.87, 3.91, 2.84, 3.36]
79	('GD.1', 'WARMTH.1', 'GD.1', 'TEMP_INHIB.1', 'emp_af.1', 'temp_foc.1')	1	[1.25, 4.91, 1.42, 3.41, 4.78, 4.14]
80	('gd.1', 'STRESS_PAR.1', 'lab_neg.1', 'laxness.1', 'CONFLICT.1', 'cu.1')	1	[1.25, 1.9, 2.21, 1.88, 1.44, 1.33]
81	('gd.1', 'STRESS_PAR.1', 'lab_neg.1', 'laxness.1', 'conflict.1', 'PHQ_DEP')	1	[1.25, 1.9, 2.21, 1.88, 1.44, 1.67]
82	('GD.1', 'warmth.1', 'lab_neg.1', 'EMP_COG.1', 'STRESS_PAR.1', 'INS.1')	1	[1.25, 4.91, 2.21, 2.55, 1.3, 2.27]
83	('GD.1', 'WARMTH.1', 'GD.1', 'temp_inhib.1', 'PHQ_DEP', 'emp_cog.1')	1	[1.25, 4.91, 1.42, 3.41, 2.0, 3.45]
84	('GD.1', 'warmth.1', 'lab_neg.1', 'emp_cog.1', 'STRESS_PAR.1')	1	[1.25, 4.91, 2.21, 2.55, 2.5]
85	('ins.1', 'gd.1', 'TEMP_INHIB.1', 'CONFLICT.1', 'TEMP_FOC.1', 'EMP_COG.1')	1	[2.53, 1.25, 3.57, 1.19, 2.93, 4.78]
86	('INS.1', 'gd.1', 'CONFLICT.1', 'SUPPORT_E.1', 'TEMP_INHIB.1', 'lab_neg.1')	1	[2.53, 3.09, 2.69, 3.93, 3.32, 2.13]
87	('ins.1', 'gd.1', 'temp_inhib.1', 'LAXNESS.1', 'ins.1', 'REG.1')	1	[2.53, 1.25, 3.57, 1.88, 2.4, 3.42]
88	('ins.1', 'gd.1', 'temp_inhib.1', 'LAXNESS.1', 'INS.1', 'phq_ans.1')	1	[2.53, 1.25, 3.57, 1.88, 2.4, 1.33]
89	('ins.1', 'GD.1', 'lab_neg.1', 'CONFLICT.1', 'SUPPORT_E.1', 'TEMP_INHIB.1')	1	[2.53, 1.25, 1.73, 1.06, 1.93, 4.07]
90	('ins.1', 'GD.1', 'LAB_NEG.1', 'WARMTH.1', 'EMP_COG.1', 'lab_neg.1')	1	[2.53, 1.25, 1.73, 4.75, 4.33, 2.13]
91	('ins.1', 'gd.1', 'temp_inhib.1', 'laxness.1', 'stress_par.1', 'OVERREACT.1')	1	[2.53, 1.25, 3.57, 1.88, 1.5, 1.62]
92	('INS.1', 'gd.1', 'conflict.1', 'SUPPORT_E.1', 'REG.1', 'conflict.1')	1	[2.53, 3.09, 2.69, 4.33, 3.93, 1.06]
93	('ins.1', 'gd.1', 'TEMP_INHIB.1', 'CONFLICT.1', 'temp_foc.1', 'overreact.1')	1	[2.53, 1.25, 3.57, 1.19, 2.93, 2.75]
94	('ins.1', 'gd.1', 'TEMP_INHIB.1', 'CONFLICT.1', 'TEMP_FOC.1', 'emp_cog.1')	1	[2.53, 1.25, 3.57, 1.19, 2.93, 4.78]
95	('ins.1', 'gd.1', 'TEMP_INHIB.1', 'conflict.1', 'SUPPORT_E.1', 'LAB_NEG.1')	1	[2.53, 1.25, 3.57, 1.19, 4.33, 1.77]
96	('ins.1', 'GD.1', 'lab_neg.1', 'conflict.1', 'PHQ_DEP')	1	[2.53, 1.25, 1.73, 1.06, 3.33]
97	('ins.1', 'GD.1', 'lab_neg.1', 'CONFLICT.1', 'SUPPORT_E.1', 'temp_inhib.1')	1	[2.53, 1.25, 1.73, 1.06, 1.93, 4.07]
98	('INS.1', 'gd.1', 'conflict.1', 'support_e.1', 'lab_neg.1', 'CU.1')	1	[2.53, 3.09, 2.69, 4.33, 2.37, 1.07]
99	('INS.1', 'gd.1', 'conflict.1', 'SUPPORT_E.1', 'REG.1', 'CONFLICT.1')	1	[2.53, 3.09, 2.69, 4.33, 3.93, 1.06]
100	('ins.1', 'gd.1', 'temp_inhib.1', 'LAXNESS.1', 'ins.1', 'reg.1')	1	[2.53, 1.25, 3.57, 1.88, 2.4, 3.42]
101	('ins.1', 'GD.1', 'lab_neg.1', 'CONFLICT.1', 'support_e.1', 'temp_foc.1')	1	[2.53, 1.25, 1.73, 1.06, 1.93, 4.79]
102	('INS.1', 'GD.1', 'stress_perc.1', 'LAXNESS.1', 'reg.1')	1	[2.53, 3.09, 1.88, 1.38, 4.34]
103	('INS.1', 'GD.1', 'STRESS_PERC.1', 'cu.1', 'CU.1', 'SUPPORT_I.1')	1	[2.53, 3.09, 1.88, 2.33, 1.6, 3.13]
104	('ins.1', 'gd.1', 'temp_inhib.1', 'laxness.1', 'STRESS_PAR.1', 'emp_af.1')	1	[2.53, 1.25, 3.57, 1.88, 1.5, 3.89]
105	('lab_neg.1', 'conflict.1', 'temp_inhib.1', 'overreact.1', 'reg.1', 'temp_inhib.1')	1	[2.21, 1.31, 4.13, 2.38, 4.83, 3.57]
106	('lab_neg.1', 'conflict.1', 'TEMP_INHIB.1', 'ins.1', 'REG.1', 'PHQ_DEP')	1	[2.21, 1.31, 4.13, 1.28, 4.59, 2.0]
107	('lab_neg.1', 'CONFLICT.1', 'support_e.1', 'GD.1', 'cu.1', 'temp_inhib.1')	1	[2.21, 1.31, 4.33, 2.25, 1.93, 2.94]
108	('lab_neg.1', 'conflict.1', 'temp_inhib.1', 'overreact.1', 'REG.1', 'OVERREACT.1')	1	[2.21, 1.31, 4.13, 2.38, 4.83, 1.88]
109	('lab_neg.1', 'CONFLICT.1', 'SUPPORT_E.1', 'conflict.1', 'TEMP_FOC.1', 'laxness.1')	1	[2.21, 1.31, 4.33, 2.69, 1.5, 1.62]
110	('LAB_NEG.1', 'cu.1', 'lab_neg.1', 'reg.1', 'OVERREACT.1', 'stress_perc.1')	1	[2.21, 2.93, 2.71, 3.93, 2.88, 2.62]
111	('lab_neg.1', 'CONFLICT.1', 'support_e.1', 'gd.1', 'STRESS_PERC.1', 'emp_cog.1')	1	[2.21, 1.31, 4.33, 2.25, 1.62, 2.55]
112	('lab_neg.1', 'conflict.1', 'temp_inhib.1', 'OVERREACT.1', 'laxness.1', 'phq_ans.1')	1	[2.21, 1.31, 4.13, 2.38, 2.88, 2.67]
113	('lab_neg.1', 'CONFLICT.1', 'SUPPORT_E.1', 'conflict.1', 'TEMP_FOC.1', 'LAXNESS.1')	1	[2.21, 1.31, 4.33, 2.69, 1.5, 1.62]
114	('lab_neg.1', 'conflict.1', 'temp_inhib.1', 'OVERREACT.1', 'LAXNESS.1', 'LAB_NEG.1')	1	[2.21, 1.31, 4.13, 2.38, 2.88, 1.71]
115	('lab_neg.1', 'CONFLICT.1', 'SUPPORT_E.1', 'CONFLICT.1', 'warmth.1', 'WARMTH.1')	1	[2.21, 1.31, 4.33, 2.69, 3.84, 3.5]
116	('lab_neg.1', 'conflict.1', 'temp_inhib.1', 'overreact.1', 'REG.1', 'overreact.1')	1	[2.21, 1.31, 4.13, 2.38, 4.83, 1.88]
117	('lab_neg.1', 'conflict.1', 'TEMP_INHIB.1', 'INS.1', 'support_e.1')	1	[2.21, 1.31, 4.13, 1.28, 2.33]
118	('lab_neg.1', 'CONFLICT.1', 'support_e.1', 'gd.1', 'STRESS_PERC.1', 'EMP_COG.1')	1	[2.21, 1.31, 4.33, 2.25, 1.62, 2.55]
119	('LAB_NEG.1', 'cu.1', 'lab_neg.1', 'REG.1', 'stress_par.1', 'conflict.1')	1	[2.21, 2.93, 2.71, 3.93, 1.9, 3.32]
120	('lab_neg.1', 'EMP_COG.1', 'CONFLICT.1', 'ins.1', 'phq_dep', 'stress_perc.1')	1	[2.21, 4.78, 1.31, 2.13, 4.67, 1.5]
121	('LAB_NEG.1', 'ins.1', 'phq_dep', 'gd.1', 'temp_inhib.1', 'overreact.1')	1	[2.21, 2.53, 2.0, 1.09, 3.69, 2.62]
122	('lab_neg.1', 'emp_cog.1', 'lab_neg.1', 'lab_neg.1', 'laxness.1', 'gd.1')	1	[2.21, 4.78, 1.91, 1.55, 2.38, 1.92]
123	('lab_neg.1', 'EMP_COG.1', 'conflict.1', 'temp_foc.1', 'lab_neg.1', 'INS.1')	1	[2.21, 4.78, 1.31, 2.93, 1.46, 1.6]
124	('LAB_NEG.1', 'INS.1', 'stress_par.1', 'cu.1', 'laxness.1', 'GD.1')	1	[2.21, 2.53, 1.9, 1.73, 1.75, 1.92]
125	('lab_neg.1', 'EMP_COG.1', 'CONFLICT.1', 'INS.1', 'WARMTH.1', 'support_e.1')	1	[2.21, 4.78, 1.31, 2.13, 4.75, 4.6]
126	('lab_neg.1', 'EMP_COG.1', 'conflict.1', 'TEMP_FOC.1', 'lab_neg.1', 'STRESS_PERC.1')	1	[2.21, 4.78, 1.31, 2.93, 1.91, 2.38]
127	('LAB_NEG.1', 'ins.1', 'phq_dep', 'GD.1', 'emp_cog.1', 'gd.1')	1	[2.21, 2.53, 2.0, 1.09, 4.33, 1.92]
128	('lab_neg.1', 'emp_cog.1', 'LAB_NEG.1', 'LAXNESS.1', 'INS.1', 'REG.1')	1	[2.21, 4.78, 1.91, 1.62, 3.2, 4.25]
129	('lab_neg.1', 'EMP_COG.1', 'CONFLICT.1', 'ins.1', 'phq_dep', 'STRESS_PERC.1')	1	[2.21, 4.78, 1.31, 2.13, 4.67, 1.5]
130	('lab_neg.1', 'emp_cog.1', 'lab_neg.1', 'LAB_NEG.1', 'OVERREACT.1', 'gd.1')	1	[2.21, 4.78, 1.91, 1.55, 1.88, 2.59]
131	('lab_neg.1', 'EMP_COG.1', 'conflict.1', 'temp_foc.1', 'LAB_NEG.1', 'reg.1')	1	[2.21, 4.78, 1.31, 2.93, 1.46, 4.5]
132	('LAB_NEG.1', 'ins.1', 'phq_dep', 'gd.1', 'temp_inhib.1', 'OVERREACT.1')	1	[2.21, 2.53, 2.0, 1.09, 3.69, 2.62]
133	('lab_neg.1', 'emp_cog.1', 'LAB_NEG.1', 'laxness.1', 'cu.1', 'EMP_COG.1')	1	[2.21, 4.78, 1.91, 1.62, 1.4, 3.89]
134	('lab_neg.1', 'EMP_COG.1', 'conflict.1', 'TEMP_FOC.1', 'LAB_NEG.1', 'stress_perc.1')	1	[2.21, 4.78, 1.31, 2.93, 1.91, 2.75]
135	('LAB_NEG.1', 'ins.1', 'PHQ_DEP', 'EMP_COG.1', 'OVERREACT.1', 'stress_par.1')	1	[2.21, 2.53, 2.0, 3.89, 2.88, 2.4]
136	('LAB_NEG.1', 'INS.1', 'stress_par.1', 'cu.1', 'LAXNESS.1', 'EMP_AF.1')	1	[2.21, 2.53, 1.9, 1.73, 1.75, 4.33]
137	('lab_neg.1', 'emp_cog.1', 'LAB_NEG.1', 'laxness.1', 'CU.1', 'temp_foc.1')	1	[2.21, 4.78, 1.91, 1.62, 1.4, 2.71]
138	('LAB_NEG.1', 'ins.1', 'phq_dep', 'GD.1', 'EMP_COG.1', 'OVERREACT.1')	1	[2.21, 2.53, 2.0, 1.09, 4.33, 2.75]
139	('lab_neg.1', 'emp_cog.1', 'LAB_NEG.1', 'LAXNESS.1', 'INS.1', 'reg.1')	1	[2.21, 4.78, 1.91, 1.62, 3.2, 4.25]
140	('lab_neg.1', 'EMP_COG.1', 'conflict.1', 'temp_foc.1', 'LAB_NEG.1', 'REG.1')	1	[2.21, 4.78, 1.31, 2.93, 1.46, 4.5]
141	('lab_neg.1', 'EMP_COG.1', 'CONFLICT.1', 'INS.1', 'WARMTH.1', 'SUPPORT_E.1')	1	[2.21, 4.78, 1.31, 2.13, 4.75, 4.6]
142	('LAB_NEG.1', 'INS.1', 'STRESS_PAR.1', 'LAXNESS.1', 'cu.1', 'EMP_AF.1')	1	[2.21, 2.53, 1.9, 1.42, 1.33, 4.78]
143	('conflict.1', 'TEMP_INHIB.1', 'STRESS_PAR.1', 'laxness.1', 'LAB_NEG.1', 'CU.1')	1	[1.67, 3.57, 1.45, 2.12, 2.13, 1.53]
144	('conflict.1', 'TEMP_INHIB.1', 'STRESS_PAR.1', 'LAXNESS.1', 'GD.1', 'lab_neg.1')	1	[1.67, 3.57, 1.45, 2.12, 1.09, 2.07]
145	('CONFLICT.1', 'gd.1', 'STRESS_PAR.1', 'conflict.1', 'reg.1', 'EMP_AF.1')	1	[1.67, 3.92, 2.1, 2.32, 4.42, 4.78]
146	('conflict.1', 'temp_inhib.1', 'TEMP_INHIB.1', 'temp_foc.1', 'STRESS_PERC.1', 'TEMP_FOC.1')	1	[1.67, 3.57, 1.69, 4.79, 1.88, 4.31]
147	('CONFLICT.1', 'gd.1', 'stress_par.1', 'REG.1', 'TEMP_INHIB.1', 'CONFLICT.1')	1	[1.67, 3.92, 2.1, 3.93, 3.69, 1.81]
148	('conflict.1', 'TEMP_INHIB.1', 'stress_par.1', 'CONFLICT.1', 'temp_inhib.1', 'reg.1')	1	[1.67, 3.57, 1.45, 1.06, 4.13, 4.92]
149	('conflict.1', 'temp_inhib.1', 'TEMP_INHIB.1', 'TEMP_FOC.1', 'phq_dep', 'cu.1')	1	[1.67, 3.57, 1.69, 4.79, 2.67, 1.29]
150	('conflict.1', 'TEMP_INHIB.1', 'STRESS_PAR.1', 'laxness.1', 'lab_neg.1', 'CONFLICT.1')	1	[1.67, 3.57, 1.45, 2.12, 2.13, 1.19]
151	('conflict.1', 'TEMP_INHIB.1', 'STRESS_PAR.1', 'LAXNESS.1', 'gd.1', 'ins.1')	1	[1.67, 3.57, 1.45, 2.12, 1.09, 1.33]
152	('conflict.1', 'temp_inhib.1', 'TEMP_INHIB.1', 'temp_foc.1', 'stress_perc.1', 'REG.1')	1	[1.67, 3.57, 1.69, 4.79, 1.88, 4.83]
153	('conflict.1', 'temp_inhib.1', 'TEMP_INHIB.1', 'temp_foc.1', 'STRESS_PERC.1', 'temp_foc.1')	1	[1.67, 3.57, 1.69, 4.79, 1.88, 4.31]
154	('CONFLICT.1', 'gd.1', 'stress_par.1', 'REG.1', 'temp_inhib.1', 'phq_ans.1')	1	[1.67, 3.92, 2.1, 3.93, 3.69, 2.67]
155	('CONFLICT.1', 'gd.1', 'stress_par.1', 'reg.1', 'temp_foc.1', 'SUPPORT_I.1')	1	[1.67, 3.92, 2.1, 3.93, 4.07, 3.53]
156	('conflict.1', 'TEMP_INHIB.1', 'STRESS_PAR.1', 'LAXNESS.1', 'GD.1', 'LAB_NEG.1')	1	[1.67, 3.57, 1.45, 2.12, 1.09, 2.07]
157	('CONFLICT.1', 'gd.1', 'STRESS_PAR.1', 'conflict.1', 'reg.1', 'emp_af.1')	1	[1.67, 3.92, 2.1, 2.32, 4.42, 4.78]
158	('stress_par.1', 'lab_neg.1', 'lab_neg.1', 'temp_inhib.1', 'GD.1', 'EMP_AF.1')	1	[2.7, 1.99, 1.47, 3.61, 1.75, 4.55]
159	('stress_par.1', 'lab_neg.1', 'LAB_NEG.1', 'temp_inhib.1', 'gd.1', 'lab_neg.1')	1	[2.7, 1.99, 1.47, 3.67, 1.25, 1.88]
160	('stress_par.1', 'LAB_NEG.1', 'conflict.1', 'INS.1', 'cu.1', 'TEMP_FOC.1')	1	[2.7, 1.99, 1.94, 1.47, 2.6, 4.93]
161	('stress_par.1', 'lab_neg.1', 'lab_neg.1', 'temp_inhib.1', 'gd.1', 'laxness.1')	1	[2.7, 1.99, 1.47, 3.61, 1.75, 1.75]
162	('STRESS_PAR.1', 'conflict.1', 'cu.1', 'INS.1', 'TEMP_INHIB.1', 'emp_cog.1')	1	[2.7, 3.69, 2.4, 2.93, 3.07, 4.78]
163	('stress_par.1', 'lab_neg.1', 'lab_neg.1', 'TEMP_INHIB.1', 'gd.1', 'CONFLICT.1')	1	[2.7, 1.99, 1.47, 3.61, 1.84, 1.44]
164	('stress_par.1', 'LAB_NEG.1', 'conflict.1', 'ins.1', 'REG.1')	1	[2.7, 1.99, 1.94, 1.47, 4.09]
165	('STRESS_PAR.1', 'conflict.1', 'cu.1', 'INS.1', 'temp_inhib.1', 'REG.1')	1	[2.7, 3.69, 2.4, 2.93, 3.07, 4.59]
166	('stress_par.1', 'LAB_NEG.1', 'CONFLICT.1', 'REG.1', 'SUPPORT_I.1', 'WARMTH.1')	1	[2.7, 1.99, 1.94, 3.93, 4.6, 4.5]
167	('stress_par.1', 'lab_neg.1', 'LAB_NEG.1', 'temp_inhib.1', 'GD.1', 'CU.1')	1	[2.7, 1.99, 1.47, 3.67, 1.25, 1.07]
168	('stress_par.1', 'LAB_NEG.1', 'CONFLICT.1', 'REG.1', 'support_i.1', 'ins.1')	1	[2.7, 1.99, 1.94, 3.93, 4.6, 2.4]
169	('stress_par.1', 'LAB_NEG.1', 'conflict.1', 'INS.1', 'cu.1', 'temp_foc.1')	1	[2.7, 1.99, 1.94, 1.47, 2.6, 4.93]
170	('stress_par.1', 'lab_neg.1', 'lab_neg.1', 'TEMP_INHIB.1', 'GD.1', 'gd.1')	1	[2.7, 1.99, 1.47, 3.61, 1.84, 3.59]
171	('stress_par.1', 'lab_neg.1', 'LAB_NEG.1', 'TEMP_INHIB.1', 'conflict.1', 'CU.1')	1	[2.7, 1.99, 1.47, 3.67, 2.19, 1.6]
172	('gd.1', 'conflict.1', 'conflict.1', 'phq_ans.1', 'STRESS_PERC.1', 'laxness.1')	1	[1.25, 1.44, 1.19, 2.67, 1.62, 2.38]
173	('GD.1', 'lab_neg.1', 'temp_inhib.1', 'REG.1', 'phq_ans.1', 'WARMTH.1')	1	[1.25, 2.11, 3.69, 4.59, 1.33, 4.91]
174	('gd.1', 'conflict.1', 'CONFLICT.1', 'temp_foc.1', 'LAB_NEG.1', 'phq_ans.1')	1	[1.25, 1.44, 1.19, 2.93, 1.99, 1.67]
175	('gd.1', 'CONFLICT.1', 'TEMP_INHIB.1', 'lab_neg.1', 'CU.1', 'STRESS_PERC.1')	1	[1.25, 1.44, 2.57, 1.87, 1.47, 2.12]
176	('gd.1', 'CONFLICT.1', 'TEMP_INHIB.1', 'LAB_NEG.1', 'emp_cog.1', 'support_i.1')	1	[1.25, 1.44, 2.57, 1.87, 4.45, 3.13]
177	('gd.1', 'CONFLICT.1', 'TEMP_INHIB.1', 'lab_neg.1', 'cu.1', 'INS.1')	1	[1.25, 1.44, 2.57, 1.87, 1.47, 1.47]
178	('GD.1', 'LAB_NEG.1', 'TEMP_INHIB.1', 'SUPPORT_I.1', 'PHQ_DEP', 'SUPPORT_I.1')	1	[1.25, 2.11, 3.32, 4.33, 1.33, 4.87]
179	('GD.1', 'lab_neg.1', 'temp_inhib.1', 'reg.1', 'conflict.1', 'cu.1')	1	[1.25, 2.11, 3.69, 4.59, 1.81, 1.33]
180	('gd.1', 'conflict.1', 'CONFLICT.1', 'temp_foc.1', 'lab_neg.1', 'STRESS_PERC.1')	1	[1.25, 1.44, 1.19, 2.93, 1.99, 2.62]
181	('gd.1', 'conflict.1', 'CONFLICT.1', 'temp_foc.1', 'LAB_NEG.1', 'PHQ_ANS.1')	1	[1.25, 1.44, 1.19, 2.93, 1.99, 1.67]
182	('GD.1', 'LAB_NEG.1', 'temp_inhib.1', 'gd.1', 'conflict.1', 'support_i.1')	1	[1.25, 2.11, 3.32, 2.07, 2.82, 2.6]
183	('GD.1', 'LAB_NEG.1', 'TEMP_INHIB.1', 'support_i.1', 'stress_par.1')	1	[1.25, 2.11, 3.32, 4.33, 1.7]
184	('gd.1', 'CONFLICT.1', 'TEMP_INHIB.1', 'LAB_NEG.1', 'EMP_COG.1', 'STRESS_PAR.1')	1	[1.25, 1.44, 2.57, 1.87, 4.45, 1.1]
185	('GD.1', 'lab_neg.1', 'temp_inhib.1', 'reg.1', 'CONFLICT.1', 'lab_neg.1')	1	[1.25, 2.11, 3.69, 4.59, 1.81, 1.88]
186	('GD.1', 'lab_neg.1', 'TEMP_INHIB.1', 'stress_par.1', 'TEMP_FOC.1', 'PHQ_DEP')	1	[1.25, 2.11, 3.69, 2.5, 2.07, 2.0]
187	('GD.1', 'lab_neg.1', 'temp_inhib.1', 'reg.1', 'conflict.1', 'CU.1')	1	[1.25, 2.11, 3.69, 4.59, 1.81, 1.33]
188	('GD.1', 'lab_neg.1', 'TEMP_INHIB.1', 'STRESS_PAR.1', 'SUPPORT_E.1', 'TEMP_FOC.1')	1	[1.25, 2.11, 3.69, 2.5, 3.53, 3.93]
189	('gd.1', 'conflict.1', 'CONFLICT.1', 'TEMP_FOC.1', 'STRESS_PERC.1', 'LAB_NEG.1')	1	[1.25, 1.44, 1.19, 2.93, 1.38, 2.21]
190	('gd.1', 'conflict.1', 'CONFLICT.1', 'TEMP_FOC.1', 'stress_perc.1', 'STRESS_PERC.1')	1	[1.25, 1.44, 1.19, 2.93, 1.38, 1.12]
191	('GD.1', 'LAB_NEG.1', 'TEMP_INHIB.1', 'SUPPORT_I.1', 'PHQ_DEP', 'support_i.1')	1	[1.25, 2.11, 3.32, 4.33, 1.33, 4.87]
192	('GD.1', 'lab_neg.1', 'TEMP_INHIB.1', 'STRESS_PAR.1', 'SUPPORT_E.1', 'temp_foc.1')	1	[1.25, 2.11, 3.69, 2.5, 3.53, 3.93]
193	('GD.1', 'lab_neg.1', 'temp_inhib.1', 'REG.1', 'PHQ_ANS.1', 'STRESS_PERC.1')	1	[1.25, 2.11, 3.69, 4.59, 1.33, 1.88]
194	('GD.1', 'lab_neg.1', 'temp_inhib.1', 'REG.1', 'phq_ans.1', 'warmth.1')	1	[1.25, 2.11, 3.69, 4.59, 1.33, 4.91]
195	('GD.1', 'LAB_NEG.1', 'temp_inhib.1', 'GD.1', 'EMP_COG.1', 'TEMP_FOC.1')	1	[1.25, 2.11, 3.32, 2.07, 4.33, 1.5]
196	('lab_neg.1', 'conflict.1', 'temp_inhib.1', 'stress_par.1', 'phq_ans.1', 'stress_perc.1')	1	[2.07, 1.31, 3.57, 2.3, 2.0, 2.62]
197	('lab_neg.1', 'CONFLICT.1', 'LAB_NEG.1', 'stress_par.1', 'TEMP_FOC.1', 'STRESS_PAR.1')	1	[2.07, 1.31, 1.43, 1.9, 4.21, 1.1]
198	('LAB_NEG.1', 'stress_par.1', 'LAXNESS.1', 'STRESS_PERC.1', 'ins.1', 'temp_inhib.1')	1	[2.07, 1.9, 1.38, 3.12, 2.8, 3.57]
199	('lab_neg.1', 'CONFLICT.1', 'lab_neg.1', 'LAXNESS.1', 'EMP_COG.1', 'GD.1')	1	[2.07, 1.31, 1.43, 1.88, 3.89, 1.17]
200	('lab_neg.1', 'conflict.1', 'TEMP_INHIB.1', 'OVERREACT.1', 'warmth.1', 'ins.1')	1	[2.07, 1.31, 3.57, 2.12, 4.75, 1.73]
201	('lab_neg.1', 'CONFLICT.1', 'lab_neg.1', 'laxness.1', 'stress_par.1', 'cu.1')	1	[2.07, 1.31, 1.43, 1.88, 1.8, 1.4]
202	('LAB_NEG.1', 'stress_par.1', 'LAXNESS.1', 'STRESS_PERC.1', 'ins.1', 'TEMP_INHIB.1')	1	[2.07, 1.9, 1.38, 3.12, 2.8, 3.57]
203	('LAB_NEG.1', 'stress_par.1', 'laxness.1', 'SUPPORT_I.1', 'lab_neg.1', 'TEMP_INHIB.1')	1	[2.07, 1.9, 1.38, 4.07, 2.46, 2.44]
204	('lab_neg.1', 'conflict.1', 'temp_inhib.1', 'stress_par.1', 'PHQ_ANS.1', 'WARMTH.1')	1	[2.07, 1.31, 3.57, 2.3, 2.0, 4.41]
205	('LAB_NEG.1', 'STRESS_PAR.1', 'temp_foc.1', 'gd.1', 'stress_perc.1', 'TEMP_INHIB.1')	1	[2.07, 1.9, 2.84, 3.25, 2.12, 2.82]
206	('LAB_NEG.1', 'STRESS_PAR.1', 'TEMP_FOC.1', 'lab_neg.1', 'INS.1', 'EMP_AF.1')	1	[2.07, 1.9, 2.84, 2.55, 2.53, 4.78]
207	('lab_neg.1', 'conflict.1', 'TEMP_INHIB.1', 'OVERREACT.1', 'WARMTH.1', 'STRESS_PERC.1')	1	[2.07, 1.31, 3.57, 2.12, 4.75, 2.88]
208	('lab_neg.1', 'conflict.1', 'TEMP_INHIB.1', 'overreact.1', 'STRESS_PERC.1', 'phq_ans.1')	1	[2.07, 1.31, 3.57, 2.12, 2.62, 2.0]
209	('lab_neg.1', 'CONFLICT.1', 'lab_neg.1', 'laxness.1', 'STRESS_PAR.1', 'reg.1')	1	[2.07, 1.31, 1.43, 1.88, 1.8, 4.83]
210	('lab_neg.1', 'CONFLICT.1', 'LAB_NEG.1', 'stress_par.1', 'temp_foc.1', 'laxness.1')	1	[2.07, 1.31, 1.43, 1.9, 4.21, 3.38]
211	('LAB_NEG.1', 'stress_par.1', 'LAXNESS.1', 'stress_perc.1', 'reg.1', 'temp_inhib.1')	1	[2.07, 1.9, 1.38, 3.12, 3.93, 2.57]
212	('LAB_NEG.1', 'stress_par.1', 'LAXNESS.1', 'stress_perc.1', 'REG.1', 'reg.1')	1	[2.07, 1.9, 1.38, 3.12, 3.93, 4.42]
213	('lab_neg.1', 'CONFLICT.1', 'LAB_NEG.1', 'STRESS_PAR.1', 'TEMP_INHIB.1', 'OVERREACT.1')	1	[2.07, 1.31, 1.43, 1.9, 2.32, 1.88]
214	('lab_neg.1', 'CONFLICT.1', 'lab_neg.1', 'laxness.1', 'STRESS_PAR.1', 'REG.1')	1	[2.07, 1.31, 1.43, 1.88, 1.8, 4.83]
215	('LAB_NEG.1', 'STRESS_PAR.1', 'TEMP_FOC.1', 'lab_neg.1', 'ins.1', 'SUPPORT_E.1')	1	[2.07, 1.9, 2.84, 2.55, 2.53, 4.07]
216	('TEMP_INHIB.1', 'stress_par.1', 'OVERREACT.1', 'cu.1', 'LAXNESS.1', 'warmth.1')	1	[3.34, 1.32, 2.12, 1.47, 1.38, 4.75]
217	('temp_inhib.1', 'REG.1', 'temp_inhib.1', 'STRESS_PERC.1', 'WARMTH.1', 'EMP_AF.1')	1	[3.34, 3.59, 2.07, 2.25, 4.42, 4.11]
218	('TEMP_INHIB.1', 'stress_par.1', 'overreact.1', 'laxness.1', 'GD.1', 'TEMP_FOC.1')	1	[3.34, 1.32, 2.12, 2.62, 1.59, 4.04]
219	('TEMP_INHIB.1', 'stress_par.1', 'OVERREACT.1', 'CU.1', 'REG.1', 'TEMP_FOC.1')	1	[3.34, 1.32, 2.12, 1.47, 4.01, 4.43]
220	('TEMP_INHIB.1', 'STRESS_PAR.1', 'CU.1', 'emp_cog.1', 'STRESS_PAR.1', 'gd.1')	1	[3.34, 1.32, 1.07, 3.0, 2.1, 1.75]
221	('TEMP_INHIB.1', 'STRESS_PAR.1', 'cu.1', 'PHQ_DEP', 'conflict.1', 'EMP_COG.1')	1	[3.34, 1.32, 1.07, 2.0, 2.32, 3.89]
222	('TEMP_INHIB.1', 'STRESS_PAR.1', 'cu.1', 'phq_dep', 'LAXNESS.1', 'CONFLICT.1')	1	[3.34, 1.32, 1.07, 2.0, 1.62, 1.19]
223	('TEMP_INHIB.1', 'stress_par.1', 'OVERREACT.1', 'cu.1', 'LAXNESS.1', 'WARMTH.1')	1	[3.34, 1.32, 2.12, 1.47, 1.38, 4.75]
224	('TEMP_INHIB.1', 'stress_par.1', 'OVERREACT.1', 'CU.1', 'reg.1', 'stress_par.1')	1	[3.34, 1.32, 2.12, 1.47, 4.01, 1.1]
225	('TEMP_INHIB.1', 'stress_par.1', 'OVERREACT.1', 'cu.1', 'laxness.1', 'warmth.1')	1	[3.34, 1.32, 2.12, 1.47, 1.38, 4.41]
226	('TEMP_INHIB.1', 'STRESS_PAR.1', 'CU.1', 'EMP_COG.1', 'lab_neg.1', 'ins.1')	1	[3.34, 1.32, 1.07, 3.0, 1.55, 2.0]
227	('temp_inhib.1', 'REG.1', 'TEMP_INHIB.1', 'cu.1', 'stress_par.1', 'reg.1')	1	[3.34, 3.59, 2.07, 2.53, 1.9, 4.75]
228	('TEMP_INHIB.1', 'STRESS_PAR.1', 'CU.1', 'EMP_COG.1', 'LAB_NEG.1', 'STRESS_PERC.1')	1	[3.34, 1.32, 1.07, 3.0, 1.55, 2.12]
229	('TEMP_INHIB.1', 'stress_par.1', 'overreact.1', 'laxness.1', 'GD.1', 'temp_foc.1')	1	[3.34, 1.32, 2.12, 2.62, 1.59, 4.04]
230	('temp_inhib.1', 'REG.1', 'temp_inhib.1', 'STRESS_PERC.1', 'WARMTH.1', 'emp_af.1')	1	[3.34, 3.59, 2.07, 2.25, 4.42, 4.11]
231	('TEMP_INHIB.1', 'STRESS_PAR.1', 'CU.1', 'emp_cog.1', 'STRESS_PAR.1', 'GD.1')	1	[3.34, 1.32, 1.07, 3.0, 2.1, 1.75]
232	('TEMP_INHIB.1', 'STRESS_PAR.1', 'cu.1', 'PHQ_DEP', 'conflict.1', 'emp_cog.1')	1	[3.34, 1.32, 1.07, 2.0, 2.32, 3.89]
233	('cu.1', 'TEMP_INHIB.1', 'lab_neg.1', 'lab_neg.1', 'cu.1', 'CONFLICT.1')	1	[2.19, 3.34, 1.63, 1.43, 1.07, 1.31]
234	('cu.1', 'TEMP_INHIB.1', 'LAB_NEG.1', 'phq_dep', 'stress_perc.1', 'LAB_NEG.1')	1	[2.19, 3.34, 1.63, 1.33, 1.62, 1.96]
235	('cu.1', 'temp_inhib.1', 'stress_par.1', 'SUPPORT_E.1', 'lab_neg.1', 'stress_par.1')	1	[2.19, 3.34, 1.9, 3.27, 1.63, 1.7]
236	('cu.1', 'TEMP_INHIB.1', 'lab_neg.1', 'LAB_NEG.1', 'emp_cog.1', 'emp_af.1')	1	[2.19, 3.34, 1.63, 1.43, 4.33, 4.78]
237	('cu.1', 'temp_inhib.1', 'STRESS_PAR.1', 'conflict.1', 'phq_ans.1', 'SUPPORT_I.1')	1	[2.19, 3.34, 1.9, 1.69, 3.33, 4.6]
238	('cu.1', 'TEMP_INHIB.1', 'lab_neg.1', 'LAB_NEG.1', 'EMP_COG.1', 'OVERREACT.1')	1	[2.19, 3.34, 1.63, 1.43, 4.33, 2.38]
239	('cu.1', 'TEMP_INHIB.1', 'LAB_NEG.1', 'PHQ_DEP', 'CONFLICT.1', 'PHQ_ANS.1')	1	[2.19, 3.34, 1.63, 1.33, 2.69, 3.33]
240	('cu.1', 'temp_inhib.1', 'stress_par.1', 'support_e.1', 'STRESS_PAR.1')	1	[2.19, 3.34, 1.9, 3.27, 1.6]
241	('CU.1', 'TEMP_INHIB.1', 'stress_par.1', 'TEMP_INHIB.1', 'phq_dep')	1	[2.19, 1.81, 2.9, 3.57, 1.33]
242	('CU.1', 'TEMP_INHIB.1', 'stress_par.1', 'TEMP_INHIB.1', 'PHQ_DEP')	1	[2.19, 1.81, 2.9, 3.57, 1.33]
243	('cu.1', 'TEMP_INHIB.1', 'LAB_NEG.1', 'phq_dep', 'STRESS_PERC.1', 'gd.1')	1	[2.19, 3.34, 1.63, 1.33, 1.62, 2.17]
244	('cu.1', 'TEMP_INHIB.1', 'LAB_NEG.1', 'PHQ_DEP', 'conflict.1', 'emp_cog.1')	1	[2.19, 3.34, 1.63, 1.33, 2.69, 3.89]
245	('cu.1', 'temp_inhib.1', 'STRESS_PAR.1', 'CONFLICT.1', 'SUPPORT_E.1', 'ins.1')	1	[2.19, 3.34, 1.9, 1.69, 4.33, 2.53]
246	('cu.1', 'temp_inhib.1', 'stress_par.1', 'SUPPORT_E.1', 'LAB_NEG.1', 'ins.1')	1	[2.19, 3.34, 1.9, 3.27, 1.63, 4.0]
247	('cu.1', 'TEMP_INHIB.1', 'LAB_NEG.1', 'PHQ_DEP', 'conflict.1', 'EMP_COG.1')	1	[2.19, 3.34, 1.63, 1.33, 2.69, 3.89]
248	('cu.1', 'temp_inhib.1', 'stress_par.1', 'SUPPORT_E.1', 'lab_neg.1', 'STRESS_PAR.1')	1	[2.19, 3.34, 1.9, 3.27, 1.63, 1.7]
249	('cu.1', 'TEMP_INHIB.1', 'lab_neg.1', 'lab_neg.1', 'CU.1', 'REG.1')	1	[2.19, 3.34, 1.63, 1.43, 1.07, 4.92]
250	('temp_foc.1', 'cu.1', 'TEMP_INHIB.1', 'laxness.1', 'ins.1', 'conflict.1')	1	[2.84, 2.13, 3.07, 1.62, 2.27, 1.44]
251	('TEMP_FOC.1', 'gd.1', 'lab_neg.1', 'stress_perc.1', 'CONFLICT.1', 'warmth.1')	1	[2.84, 1.42, 1.47, 2.12, 1.19, 4.91]
252	('temp_foc.1', 'CU.1', 'stress_perc.1', 'conflict.1', 'stress_perc.1', 'overreact.1')	1	[2.84, 2.13, 3.12, 1.62, 2.75, 3.12]
253	('TEMP_FOC.1', 'gd.1', 'LAB_NEG.1', 'LAXNESS.1', 'cu.1', 'ins.1')	1	[2.84, 1.42, 1.47, 1.12, 1.49, 2.61]
254	('TEMP_FOC.1', 'gd.1', 'LAB_NEG.1', 'laxness.1', 'reg.1')	1	[2.84, 1.42, 1.47, 1.12, 3.67]
255	('TEMP_FOC.1', 'GD.1', 'conflict.1', 'stress_perc.1', 'SUPPORT_I.1', 'lab_neg.1')	1	[2.84, 1.42, 2.44, 3.38, 4.33, 2.37]
256	('temp_foc.1', 'cu.1', 'TEMP_INHIB.1', 'laxness.1', 'INS.1', 'LAB_NEG.1')	1	[2.84, 2.13, 3.07, 1.62, 2.27, 1.88]
257	('temp_foc.1', 'cu.1', 'TEMP_INHIB.1', 'LAXNESS.1', 'support_e.1', 'conflict.1')	1	[2.84, 2.13, 3.07, 1.62, 4.07, 1.94]
258	('temp_foc.1', 'cu.1', 'temp_inhib.1', 'lab_neg.1', 'gd.1', 'temp_foc.1')	1	[2.84, 2.13, 3.07, 3.13, 2.42, 2.36]
259	('TEMP_FOC.1', 'gd.1', 'lab_neg.1', 'STRESS_PERC.1', 'INS.1')	1	[2.84, 1.42, 1.47, 2.12, 2.6]
260	('temp_foc.1', 'cu.1', 'TEMP_INHIB.1', 'LAXNESS.1', 'SUPPORT_E.1', 'CONFLICT.1')	1	[2.84, 2.13, 3.07, 1.62, 4.07, 1.06]
261	('TEMP_FOC.1', 'gd.1', 'lab_neg.1', 'stress_perc.1', 'CONFLICT.1', 'WARMTH.1')	1	[2.84, 1.42, 1.47, 2.12, 1.19, 4.91]
262	('TEMP_FOC.1', 'gd.1', 'LAB_NEG.1', 'LAXNESS.1', 'cu.1', 'INS.1')	1	[2.84, 1.42, 1.47, 1.12, 1.49, 2.61]
263	('TEMP_FOC.1', 'gd.1', 'LAB_NEG.1', 'LAXNESS.1', 'CU.1', 'REG.1')	1	[2.84, 1.42, 1.47, 1.12, 1.49, 3.75]
264	('conflict.1', 'phq_ans.1', 'cu.1', 'STRESS_PERC.1', 'LAXNESS.1', 'gd.1')	1	[1.67, 2.0, 1.21, 1.12, 1.12, 1.75]
265	('conflict.1', 'phq_ans.1', 'CU.1', 'overreact.1', 'EMP_AF.1', 'ins.1')	1	[1.67, 2.0, 1.21, 3.38, 3.0, 2.27]
266	('conflict.1', 'phq_ans.1', 'CU.1', 'OVERREACT.1', 'overreact.1', 'EMP_AF.1')	1	[1.67, 2.0, 1.21, 3.38, 3.62, 4.78]
267	('CONFLICT.1', 'TEMP_INHIB.1', 'warmth.1', 'LAB_NEG.1', 'temp_foc.1', 'stress_par.1')	1	[1.67, 3.07, 4.74, 1.88, 2.77, 1.3]
268	('conflict.1', 'phq_ans.1', 'cu.1', 'stress_perc.1', 'INS.1', 'warmth.1')	1	[1.67, 2.0, 1.21, 1.12, 1.6, 4.91]
269	('CONFLICT.1', 'temp_inhib.1', 'gd.1', 'lab_neg.1', 'STRESS_PERC.1', 'laxness.1')	1	[1.67, 3.07, 3.25, 1.95, 1.38, 1.75]
270	('conflict.1', 'PHQ_ANS.1', 'GD.1', 'SUPPORT_I.1', 'temp_inhib.1', 'overreact.1')	1	[1.67, 2.0, 1.25, 4.07, 4.07, 2.12]
271	('CONFLICT.1', 'TEMP_INHIB.1', 'WARMTH.1', 'TEMP_FOC.1', 'REG.1', 'stress_perc.1')	1	[1.67, 3.07, 4.74, 2.78, 4.42, 1.88]
272	('CONFLICT.1', 'TEMP_INHIB.1', 'WARMTH.1', 'TEMP_FOC.1', 'reg.1', 'STRESS_PERC.1')	1	[1.67, 3.07, 4.74, 2.78, 4.42, 2.12]
273	('CONFLICT.1', 'TEMP_INHIB.1', 'WARMTH.1', 'temp_foc.1', 'SUPPORT_E.1', 'reg.1')	1	[1.67, 3.07, 4.74, 2.78, 4.87, 4.75]
274	('CONFLICT.1', 'TEMP_INHIB.1', 'warmth.1', 'lab_neg.1', 'EMP_COG.1', 'TEMP_FOC.1')	1	[1.67, 3.07, 4.74, 1.88, 3.0, 4.43]
275	('conflict.1', 'phq_ans.1', 'cu.1', 'STRESS_PERC.1', 'laxness.1', 'LAB_NEG.1')	1	[1.67, 2.0, 1.21, 1.12, 1.12, 1.75]
276	('conflict.1', 'PHQ_ANS.1', 'gd.1', 'EMP_AF.1', 'stress_perc.1', 'GD.1')	1	[1.67, 2.0, 1.25, 2.56, 1.62, 1.09]
277	('conflict.1', 'phq_ans.1', 'cu.1', 'STRESS_PERC.1', 'LAXNESS.1', 'GD.1')	1	[1.67, 2.0, 1.21, 1.12, 1.12, 1.75]
278	('conflict.1', 'PHQ_ANS.1', 'GD.1', 'SUPPORT_I.1', 'temp_inhib.1', 'OVERREACT.1')	1	[1.67, 2.0, 1.25, 4.07, 4.07, 2.12]
279	('CONFLICT.1', 'temp_inhib.1', 'gd.1', 'lab_neg.1', 'STRESS_PERC.1', 'LAXNESS.1')	1	[1.67, 3.07, 3.25, 1.95, 1.38, 1.75]
280	('conflict.1', 'PHQ_ANS.1', 'GD.1', 'support_i.1', 'TEMP_FOC.1', 'emp_cog.1')	1	[1.67, 2.0, 1.25, 4.07, 1.8, 3.89]
281	('conflict.1', 'phq_ans.1', 'CU.1', 'overreact.1', 'EMP_AF.1', 'INS.1')	1	[1.67, 2.0, 1.21, 3.38, 3.0, 2.27]
282	('CONFLICT.1', 'TEMP_INHIB.1', 'warmth.1', 'lab_neg.1', 'EMP_COG.1', 'temp_foc.1')	1	[1.67, 3.07, 4.74, 1.88, 3.0, 4.43]
283	('ins.1', 'cu.1', 'CONFLICT.1', 'EMP_COG.1', 'conflict.1', 'WARMTH.1')	1	[2.05, 1.33, 1.69, 4.78, 1.94, 4.25]
284	('ins.1', 'cu.1', 'conflict.1', 'OVERREACT.1', 'LAXNESS.1', 'REG.1')	1	[2.05, 1.33, 1.69, 1.88, 1.62, 4.09]
285	('INS.1', 'TEMP_FOC.1', 'TEMP_FOC.1', 'cu.1', 'ins.1', 'cu.1')	1	[2.05, 2.22, 4.5, 2.67, 3.47, 1.42]
286	('ins.1', 'cu.1', 'CONFLICT.1', 'emp_cog.1', 'PHQ_DEP', 'lab_neg.1')	1	[2.05, 1.33, 1.69, 4.78, 1.67, 2.57]
287	('ins.1', 'cu.1', 'CONFLICT.1', 'EMP_COG.1', 'CONFLICT.1', 'TEMP_INHIB.1')	1	[2.05, 1.33, 1.69, 4.78, 1.94, 3.69]
288	('ins.1', 'CU.1', 'phq_dep', 'cu.1', 'phq_ans.1', 'OVERREACT.1')	1	[2.05, 1.33, 1.33, 1.47, 1.33, 2.12]
289	('INS.1', 'TEMP_FOC.1', 'temp_foc.1', 'stress_par.1', 'overreact.1', 'LAB_NEG.1')	1	[2.05, 2.22, 4.5, 1.3, 2.12, 1.42]
290	('INS.1', 'temp_foc.1', 'cu.1', 'LAXNESS.1', 'temp_foc.1')	1	[2.05, 2.22, 2.13, 3.12, 1.28]
291	('ins.1', 'cu.1', 'conflict.1', 'OVERREACT.1', 'laxness.1', 'LAXNESS.1')	1	[2.05, 1.33, 1.69, 1.88, 1.62, 1.12]
292	('INS.1', 'TEMP_FOC.1', 'TEMP_FOC.1', 'cu.1', 'ins.1', 'CU.1')	1	[2.05, 2.22, 4.5, 2.67, 3.47, 1.42]
293	('ins.1', 'cu.1', 'CONFLICT.1', 'emp_cog.1', 'phq_dep', 'EMP_AF.1')	1	[2.05, 1.33, 1.69, 4.78, 1.67, 3.0]
294	('ins.1', 'CU.1', 'phq_dep', 'cu.1', 'phq_ans.1', 'overreact.1')	1	[2.05, 1.33, 1.33, 1.47, 1.33, 2.12]
295	('INS.1', 'TEMP_FOC.1', 'temp_foc.1', 'stress_par.1', 'OVERREACT.1', 'gd.1')	1	[2.05, 2.22, 4.5, 1.3, 2.12, 2.25]
296	('ins.1', 'cu.1', 'conflict.1', 'overreact.1', 'LAB_NEG.1', 'LAXNESS.1')	1	[2.05, 1.33, 1.69, 1.88, 1.75, 2.0]
297	('ins.1', 'cu.1', 'CONFLICT.1', 'EMP_COG.1', 'CONFLICT.1', 'temp_inhib.1')	1	[2.05, 1.33, 1.69, 4.78, 1.94, 3.69]
298	('INS.1', 'temp_foc.1', 'cu.1', 'laxness.1', 'stress_par.1', 'SUPPORT_I.1')	1	[2.05, 2.22, 2.13, 3.12, 3.7, 4.33]
299	('INS.1', 'TEMP_FOC.1', 'temp_foc.1', 'STRESS_PAR.1', 'laxness.1', 'SUPPORT_E.1')	1	[2.05, 2.22, 4.5, 1.3, 3.5, 4.33]
300	('cu.1', 'lab_neg.1', 'warmth.1', 'TEMP_INHIB.1', 'LAB_NEG.1', 'LAB_NEG.1')	1	[2.13, 1.99, 4.91, 4.13, 1.55, 1.63]
301	('cu.1', 'lab_neg.1', 'warmth.1', 'temp_inhib.1', 'ins.1', 'conflict.1')	1	[2.13, 1.99, 4.91, 4.13, 2.0, 1.56]
302	('cu.1', 'lab_neg.1', 'WARMTH.1', 'INS.1', 'stress_perc.1', 'conflict.1')	1	[2.13, 1.99, 4.91, 2.0, 3.12, 1.31]
303	('cu.1', 'lab_neg.1', 'WARMTH.1', 'ins.1', 'stress_par.1', 'temp_inhib.1')	1	[2.13, 1.99, 4.91, 2.0, 1.9, 3.94]
304	('cu.1', 'LAB_NEG.1', 'ins.1', 'stress_par.1', 'SUPPORT_I.1', 'STRESS_PERC.1')	1	[2.13, 1.99, 3.6, 3.3, 4.33, 3.12]
305	('cu.1', 'lab_neg.1', 'warmth.1', 'temp_inhib.1', 'INS.1', 'phq_ans.1')	1	[2.13, 1.99, 4.91, 4.13, 2.0, 1.33]
306	('cu.1', 'lab_neg.1', 'WARMTH.1', 'ins.1', 'STRESS_PAR.1', 'OVERREACT.1')	1	[2.13, 1.99, 4.91, 2.0, 1.9, 1.75]
307	('cu.1', 'lab_neg.1', 'WARMTH.1', 'INS.1', 'stress_perc.1', 'CONFLICT.1')	1	[2.13, 1.99, 4.91, 2.0, 3.12, 1.31]
308	('cu.1', 'lab_neg.1', 'warmth.1', 'TEMP_INHIB.1', 'LAB_NEG.1', 'lab_neg.1')	1	[2.13, 1.99, 4.91, 4.13, 1.55, 1.63]
309	('cu.1', 'lab_neg.1', 'warmth.1', 'TEMP_INHIB.1', 'lab_neg.1', 'CU.1')	1	[2.13, 1.99, 4.91, 4.13, 1.55, 1.27]
310	('CU.1', 'TEMP_INHIB.1', 'reg.1', 'STRESS_PAR.1', 'GD.1')	1	[2.13, 3.32, 4.09, 1.8, 1.92]
311	('cu.1', 'LAB_NEG.1', 'INS.1', 'gd.1', 'CONFLICT.1', 'GD.1')	1	[2.13, 1.99, 3.6, 2.25, 2.07, 1.67]
312	('CU.1', 'temp_inhib.1', 'cu.1', 'stress_par.1', 'gd.1', 'SUPPORT_E.1')	1	[2.13, 3.32, 3.13, 3.0, 2.09, 3.0]
313	('cu.1', 'LAB_NEG.1', 'ins.1', 'stress_par.1', 'support_i.1', 'conflict.1')	1	[2.13, 1.99, 3.6, 3.3, 4.33, 1.94]
314	('CU.1', 'TEMP_INHIB.1', 'REG.1', 'emp_af.1', 'LAXNESS.1')	1	[2.13, 3.32, 4.09, 3.89, 2.5]
315	('cu.1', 'lab_neg.1', 'warmth.1', 'temp_inhib.1', 'ins.1', 'CONFLICT.1')	1	[2.13, 1.99, 4.91, 4.13, 2.0, 1.56]
316	('cu.1', 'lab_neg.1', 'warmth.1', 'temp_inhib.1', 'INS.1', 'PHQ_ANS.1')	1	[2.13, 1.99, 4.91, 4.13, 2.0, 1.33]
317	('cu.1', 'LAB_NEG.1', 'ins.1', 'stress_par.1', 'SUPPORT_I.1', 'stress_perc.1')	1	[2.13, 1.99, 3.6, 3.3, 4.33, 3.12]
318	('lab_neg.1', 'gd.1', 'conflict.1', 'WARMTH.1', 'cu.1', 'LAB_NEG.1')	1	[2.37, 1.25, 1.44, 3.74, 2.13, 1.55]
319	('lab_neg.1', 'GD.1', 'ins.1', 'CONFLICT.1', 'stress_par.1')	1	[2.37, 1.25, 1.56, 1.75, 1.1]
320	('lab_neg.1', 'GD.1', 'ins.1', 'conflict.1', 'SUPPORT_E.1', 'OVERREACT.1')	1	[2.37, 1.25, 1.56, 1.75, 2.33, 2.12]
321	('lab_neg.1', 'gd.1', 'CONFLICT.1', 'lab_neg.1', 'stress_par.1', 'stress_par.1')	1	[2.37, 1.25, 1.44, 1.46, 2.8, 1.5]
322	('lab_neg.1', 'gd.1', 'conflict.1', 'WARMTH.1', 'CU.1', 'reg.1')	1	[2.37, 1.25, 1.44, 3.74, 2.13, 4.25]
323	('LAB_NEG.1', 'conflict.1', 'CU.1', 'TEMP_FOC.1', 'reg.1', 'stress_par.1')	1	[2.37, 3.69, 2.13, 2.43, 3.93, 1.4]
324	('LAB_NEG.1', 'conflict.1', 'cu.1', 'WARMTH.1', 'REG.1', 'ins.1')	1	[2.37, 3.69, 2.13, 4.91, 4.01, 4.53]
325	('lab_neg.1', 'GD.1', 'INS.1', 'CONFLICT.1', 'PHQ_DEP', 'lab_neg.1')	1	[2.37, 1.25, 1.56, 2.44, 1.33, 1.63]
326	('lab_neg.1', 'GD.1', 'INS.1', 'conflict.1', 'lab_neg.1', 'temp_foc.1')	1	[2.37, 1.25, 1.56, 2.44, 1.43, 3.28]
327	('lab_neg.1', 'gd.1', 'CONFLICT.1', 'lab_neg.1', 'STRESS_PAR.1')	1	[2.37, 1.25, 1.44, 1.46, 2.8]
328	('lab_neg.1', 'gd.1', 'CONFLICT.1', 'LAB_NEG.1', 'stress_par.1', 'TEMP_FOC.1')	1	[2.37, 1.25, 1.44, 1.46, 2.3, 2.0]
329	('lab_neg.1', 'GD.1', 'INS.1', 'conflict.1', 'LAB_NEG.1', 'laxness.1')	1	[2.37, 1.25, 1.56, 2.44, 1.43, 3.5]
330	('lab_neg.1', 'GD.1', 'ins.1', 'conflict.1', 'support_e.1')	1	[2.37, 1.25, 1.56, 1.75, 2.33]
331	('lab_neg.1', 'phq_dep', 'lab_neg.1', 'conflict.1', 'TEMP_INHIB.1', 'STRESS_PERC.1')	1	[2.37, 2.0, 1.65, 2.44, 3.07, 2.38]
332	('lab_neg.1', 'phq_dep', 'LAB_NEG.1', 'ins.1', 'warmth.1', 'LAXNESS.1')	1	[2.37, 2.0, 1.65, 2.93, 4.09, 2.38]
333	('lab_neg.1', 'phq_dep', 'lab_neg.1', 'CONFLICT.1', 'TEMP_FOC.1')	1	[2.37, 2.0, 1.65, 2.44, 4.36]
334	('LAB_NEG.1', 'TEMP_FOC.1', 'ins.1', 'SUPPORT_E.1', 'CONFLICT.1')	1	[2.37, 1.36, 2.67, 4.87, 2.06]
335	('lab_neg.1', 'PHQ_DEP', 'cu.1', 'conflict.1', 'TEMP_INHIB.1', 'overreact.1')	1	[2.37, 2.0, 1.35, 1.33, 3.57, 2.12]
336	('lab_neg.1', 'phq_dep', 'LAB_NEG.1', 'ins.1', 'WARMTH.1', 'gd.1')	1	[2.37, 2.0, 1.65, 2.93, 4.09, 1.71]
337	('lab_neg.1', 'PHQ_DEP', 'CU.1', 'temp_foc.1', 'PHQ_DEP', 'cu.1')	1	[2.37, 2.0, 1.35, 4.93, 3.33, 2.93]
338	('LAB_NEG.1', 'temp_foc.1', 'gd.1', 'CONFLICT.1', 'phq_ans.1', 'LAB_NEG.1')	1	[2.37, 1.36, 2.09, 2.12, 3.67, 2.54]
339	('lab_neg.1', 'PHQ_DEP', 'cu.1', 'conflict.1', 'temp_inhib.1', 'ins.1')	1	[2.37, 2.0, 1.35, 1.33, 3.57, 2.53]
340	('lab_neg.1', 'PHQ_DEP', 'cu.1', 'CONFLICT.1', 'reg.1', 'phq_ans.1')	1	[2.37, 2.0, 1.35, 1.33, 4.42, 2.67]
341	('lab_neg.1', 'PHQ_DEP', 'CU.1', 'temp_foc.1', 'phq_dep', 'emp_cog.1')	1	[2.37, 2.0, 1.35, 4.93, 3.33, 2.78]
342	('lab_neg.1', 'phq_dep', 'lab_neg.1', 'conflict.1', 'temp_inhib.1', 'ins.1')	1	[2.37, 2.0, 1.65, 2.44, 3.07, 2.25]
343	('lab_neg.1', 'phq_dep', 'LAB_NEG.1', 'ins.1', 'WARMTH.1', 'GD.1')	1	[2.37, 2.0, 1.65, 2.93, 4.09, 1.71]
344	('lab_neg.1', 'phq_dep', 'lab_neg.1', 'conflict.1', 'temp_inhib.1', 'INS.1')	1	[2.37, 2.0, 1.65, 2.44, 3.07, 2.25]
345	('LAB_NEG.1', 'temp_foc.1', 'gd.1', 'CONFLICT.1', 'phq_ans.1', 'lab_neg.1')	1	[2.37, 1.36, 2.09, 2.12, 3.67, 2.54]
346	('LAB_NEG.1', 'TEMP_FOC.1', 'ins.1', 'support_e.1', 'lab_neg.1', 'TEMP_INHIB.1')	1	[2.37, 1.36, 2.67, 4.87, 2.55, 2.75]
347	('lab_neg.1', 'PHQ_DEP', 'cu.1', 'conflict.1', 'temp_inhib.1', 'INS.1')	1	[2.37, 2.0, 1.35, 1.33, 3.57, 2.53]
348	('lab_neg.1', 'PHQ_DEP', 'cu.1', 'CONFLICT.1', 'REG.1', 'gd.1')	1	[2.37, 2.0, 1.35, 1.33, 4.42, 1.25]
349	('lab_neg.1', 'phq_dep', 'LAB_NEG.1', 'INS.1', 'REG.1', 'LAXNESS.1')	1	[2.37, 2.0, 1.65, 2.93, 3.25, 1.38]
350	('ins.1', 'CONFLICT.1', 'conflict.1', 'TEMP_INHIB.1', 'TEMP_INHIB.1', 'phq_dep')	1	[2.47, 1.06, 2.32, 3.73, 4.07, 3.0]
351	('INS.1', 'conflict.1', 'gd.1', 'support_e.1', 'cu.1', 'SUPPORT_I.1')	1	[2.47, 2.6, 3.25, 3.27, 1.93, 4.47]
352	('INS.1', 'CONFLICT.1', 'stress_par.1', 'LAB_NEG.1', 'overreact.1', 'INS.1')	1	[2.47, 2.6, 3.1, 2.17, 2.88, 4.33]
353	('ins.1', 'CONFLICT.1', 'conflict.1', 'TEMP_INHIB.1', 'temp_inhib.1', 'lab_neg.1')	1	[2.47, 1.06, 2.32, 3.73, 4.07, 1.79]
354	('ins.1', 'conflict.1', 'SUPPORT_E.1', 'laxness.1', 'stress_perc.1', 'REG.1')	1	[2.47, 1.06, 4.33, 1.88, 2.38, 4.92]
355	('INS.1', 'CONFLICT.1', 'stress_par.1', 'lab_neg.1', 'emp_af.1', 'LAXNESS.1')	1	[2.47, 2.6, 3.1, 2.17, 3.45, 2.25]
356	('ins.1', 'conflict.1', 'SUPPORT_E.1', 'laxness.1', 'STRESS_PERC.1', 'SUPPORT_E.1')	1	[2.47, 1.06, 4.33, 1.88, 2.38, 4.73]
357	('ins.1', 'conflict.1', 'support_e.1', 'reg.1', 'phq_dep')	1	[2.47, 1.06, 4.33, 3.75, 2.67]
358	('ins.1', 'conflict.1', 'SUPPORT_E.1', 'LAXNESS.1', 'emp_cog.1')	1	[2.47, 1.06, 4.33, 1.88, 3.0]
359	('ins.1', 'conflict.1', 'SUPPORT_E.1', 'LAXNESS.1', 'EMP_COG.1', 'temp_inhib.1')	1	[2.47, 1.06, 4.33, 1.88, 3.0, 3.01]
360	('ins.1', 'CONFLICT.1', 'conflict.1', 'temp_inhib.1', 'conflict.1', 'cu.1')	1	[2.47, 1.06, 2.32, 3.73, 1.81, 1.73]
361	('ins.1', 'conflict.1', 'SUPPORT_E.1', 'laxness.1', 'STRESS_PERC.1', 'support_e.1')	1	[2.47, 1.06, 4.33, 1.88, 2.38, 4.73]
362	('INS.1', 'conflict.1', 'gd.1', 'SUPPORT_E.1', 'lab_neg.1', 'gd.1')	1	[2.47, 2.6, 3.25, 3.27, 3.17, 2.59]
363	('ins.1', 'CONFLICT.1', 'conflict.1', 'TEMP_INHIB.1', 'temp_inhib.1', 'LAB_NEG.1')	1	[2.47, 1.06, 2.32, 3.73, 4.07, 1.79]
364	('ins.1', 'CONFLICT.1', 'conflict.1', 'temp_inhib.1', 'CONFLICT.1', 'EMP_COG.1')	1	[2.47, 1.06, 2.32, 3.73, 1.81, 3.45]
365	('INS.1', 'CONFLICT.1', 'stress_par.1', 'lab_neg.1', 'EMP_AF.1', 'reg.1')	1	[2.47, 2.6, 3.1, 2.17, 3.45, 4.42]
366	('ins.1', 'CONFLICT.1', 'CONFLICT.1', 'emp_af.1', 'laxness.1', 'emp_af.1')	1	[2.47, 1.06, 2.32, 3.45, 2.0, 1.45]
367	('ins.1', 'CONFLICT.1', 'CONFLICT.1', 'EMP_AF.1', 'cu.1', 'TEMP_FOC.1')	1	[2.47, 1.06, 2.32, 3.45, 1.73, 2.86]
368	('cu.1', 'TEMP_INHIB.1', 'conflict.1', 'stress_perc.1', 'temp_inhib.1', 'temp_foc.1')	1	[2.13, 3.34, 1.06, 2.62, 4.19, 4.77]
369	('cu.1', 'TEMP_INHIB.1', 'CONFLICT.1', 'phq_dep', 'TEMP_FOC.1', 'temp_inhib.1')	1	[2.13, 3.34, 1.06, 2.0, 4.76, 4.19]
370	('cu.1', 'temp_inhib.1', 'lab_neg.1', 'lab_neg.1', 'REG.1', 'PHQ_DEP')	1	[2.13, 3.34, 2.25, 1.95, 4.83, 1.67]
371	('cu.1', 'temp_inhib.1', 'lab_neg.1', 'lab_neg.1', 'reg.1', 'conflict.1')	1	[2.13, 3.34, 2.25, 1.95, 4.83, 1.56]
372	('cu.1', 'TEMP_INHIB.1', 'CONFLICT.1', 'PHQ_DEP', 'WARMTH.1', 'SUPPORT_E.1')	1	[2.13, 3.34, 1.06, 2.0, 4.91, 4.73]
373	('cu.1', 'TEMP_INHIB.1', 'CONFLICT.1', 'phq_dep', 'temp_foc.1', 'lab_neg.1')	1	[2.13, 3.34, 1.06, 2.0, 4.76, 1.82]
374	('cu.1', 'TEMP_INHIB.1', 'conflict.1', 'STRESS_PERC.1', 'phq_dep', 'cu.1')	1	[2.13, 3.34, 1.06, 2.62, 2.67, 1.47]
375	('CU.1', 'TEMP_FOC.1', 'cu.1', 'ins.1', 'EMP_AF.1', 'overreact.1')	1	[2.13, 2.22, 2.67, 2.53, 2.55, 1.88]
376	('CU.1', 'TEMP_FOC.1', 'CU.1', 'overreact.1', 'laxness.1')	1	[2.13, 2.22, 2.67, 3.25, 1.88]
377	('cu.1', 'TEMP_INHIB.1', 'CONFLICT.1', 'phq_dep', 'temp_foc.1', 'LAB_NEG.1')	1	[2.13, 3.34, 1.06, 2.0, 4.76, 1.82]
378	('cu.1', 'temp_inhib.1', 'lab_neg.1', 'LAB_NEG.1', 'cu.1', 'STRESS_PERC.1')	1	[2.13, 3.34, 2.25, 1.95, 1.33, 1.12]
379	('cu.1', 'temp_inhib.1', 'lab_neg.1', 'lab_neg.1', 'reg.1', 'CONFLICT.1')	1	[2.13, 3.34, 2.25, 1.95, 4.83, 1.56]
380	('cu.1', 'TEMP_INHIB.1', 'CONFLICT.1', 'PHQ_DEP', 'WARMTH.1', 'support_e.1')	1	[2.13, 3.34, 1.06, 2.0, 4.91, 4.73]
381	('cu.1', 'temp_inhib.1', 'lab_neg.1', 'LAB_NEG.1', 'CU.1', 'conflict.1')	1	[2.13, 3.34, 2.25, 1.95, 1.33, 2.19]
382	('cu.1', 'TEMP_INHIB.1', 'CONFLICT.1', 'PHQ_DEP', 'warmth.1', 'EMP_COG.1')	1	[2.13, 3.34, 1.06, 2.0, 4.91, 3.0]
383	('CONFLICT.1', 'LAB_NEG.1', 'STRESS_PAR.1', 'EMP_AF.1', 'gd.1', 'TEMP_FOC.1')	1	[1.67, 2.25, 1.9, 3.89, 1.09, 1.36]
384	('conflict.1', 'cu.1', 'TEMP_INHIB.1', 'stress_par.1', 'temp_inhib.1', 'INS.1')	1	[1.67, 1.35, 3.69, 3.3, 4.19, 1.2]
385	('CONFLICT.1', 'lab_neg.1', 'stress_par.1', 'EMP_COG.1', 'WARMTH.1')	1	[1.67, 2.25, 1.1, 4.78, 4.91]
386	('CONFLICT.1', 'lab_neg.1', 'STRESS_PAR.1', 'temp_inhib.1', 'temp_foc.1', 'LAXNESS.1')	1	[1.67, 2.25, 1.1, 3.34, 1.79, 1.25]
387	('conflict.1', 'cu.1', 'temp_inhib.1', 'OVERREACT.1', 'EMP_AF.1', 'ins.1')	1	[1.67, 1.35, 3.69, 2.12, 2.78, 1.87]
388	('CONFLICT.1', 'lab_neg.1', 'STRESS_PAR.1', 'TEMP_INHIB.1', 'STRESS_PAR.1', 'reg.1')	1	[1.67, 2.25, 1.1, 3.34, 2.7, 4.25]
389	('CONFLICT.1', 'LAB_NEG.1', 'stress_par.1', 'cu.1', 'OVERREACT.1', 'PHQ_DEP')	1	[1.67, 2.25, 1.9, 1.67, 3.62, 1.33]
390	('conflict.1', 'CU.1', 'phq_dep', 'GD.1', 'EMP_AF.1', 'overreact.1')	1	[1.67, 1.35, 1.33, 1.25, 3.89, 3.12]
391	('conflict.1', 'CU.1', 'PHQ_DEP', 'phq_ans.1', 'STRESS_PERC.1', 'lab_neg.1')	1	[1.67, 1.35, 1.33, 3.33, 1.62, 1.63]
392	('CONFLICT.1', 'lab_neg.1', 'STRESS_PAR.1', 'TEMP_INHIB.1', 'stress_par.1', 'temp_inhib.1')	1	[1.67, 2.25, 1.1, 3.34, 2.7, 3.47]
393	('conflict.1', 'CU.1', 'phq_dep', 'gd.1', 'OVERREACT.1', 'emp_af.1')	1	[1.67, 1.35, 1.33, 1.25, 2.38, 3.45]
394	('conflict.1', 'cu.1', 'TEMP_INHIB.1', 'STRESS_PAR.1', 'stress_perc.1')	1	[1.67, 1.35, 3.69, 3.3, 2.38]
395	('conflict.1', 'cu.1', 'temp_inhib.1', 'overreact.1', 'STRESS_PAR.1', 'SUPPORT_I.1')	1	[1.67, 1.35, 3.69, 2.12, 1.5, 2.87]
396	('CONFLICT.1', 'LAB_NEG.1', 'stress_par.1', 'cu.1', 'overreact.1', 'conflict.1')	1	[1.67, 2.25, 1.9, 1.67, 3.62, 2.07]
397	('CONFLICT.1', 'lab_neg.1', 'STRESS_PAR.1', 'TEMP_INHIB.1', 'stress_par.1', 'TEMP_INHIB.1')	1	[1.67, 2.25, 1.1, 3.34, 2.7, 3.47]
398	('conflict.1', 'cu.1', 'temp_inhib.1', 'OVERREACT.1', 'EMP_AF.1', 'INS.1')	1	[1.67, 1.35, 3.69, 2.12, 2.78, 1.87]
399	('conflict.1', 'CU.1', 'PHQ_DEP', 'PHQ_ANS.1', 'emp_cog.1')	1	[1.67, 1.35, 1.33, 3.33, 2.33]
400	('CONFLICT.1', 'lab_neg.1', 'STRESS_PAR.1', 'temp_inhib.1', 'TEMP_FOC.1', 'STRESS_PERC.1')	1	[1.67, 2.25, 1.1, 3.34, 1.79, 1.12]
401	('LAB_NEG.1', 'stress_par.1', 'PHQ_ANS.1', 'CONFLICT.1', 'LAXNESS.1', 'temp_inhib.1')	1	[1.99, 1.9, 1.33, 1.69, 2.88, 3.32]
402	('LAB_NEG.1', 'stress_par.1', 'phq_ans.1', 'TEMP_INHIB.1', 'stress_perc.1', 'ins.1')	1	[1.99, 1.9, 1.33, 2.07, 1.5, 3.47]
403	('LAB_NEG.1', 'stress_par.1', 'PHQ_ANS.1', 'conflict.1', 'stress_perc.1', 'EMP_AF.1')	1	[1.99, 1.9, 1.33, 1.69, 1.62, 4.78]
404	('lab_neg.1', 'LAB_NEG.1', 'EMP_COG.1', 'WARMTH.1', 'REG.1', 'gd.1')	1	[1.99, 1.47, 4.22, 3.91, 4.47, 2.09]
405	('lab_neg.1', 'LAB_NEG.1', 'EMP_COG.1', 'WARMTH.1', 'reg.1', 'GD.1')	1	[1.99, 1.47, 4.22, 3.91, 4.47, 1.25]
406	('lab_neg.1', 'lab_neg.1', 'SUPPORT_I.1', 'conflict.1', 'cu.1', 'STRESS_PERC.1')	1	[1.99, 1.47, 4.87, 1.31, 1.2, 3.12]
407	('lab_neg.1', 'lab_neg.1', 'SUPPORT_I.1', 'CONFLICT.1', 'stress_par.1', 'emp_cog.1')	1	[1.99, 1.47, 4.87, 1.31, 1.9, 4.78]
408	('LAB_NEG.1', 'stress_par.1', 'PHQ_ANS.1', 'CONFLICT.1', 'laxness.1', 'OVERREACT.1')	1	[1.99, 1.9, 1.33, 1.69, 2.88, 2.88]
409	('lab_neg.1', 'lab_neg.1', 'support_i.1', 'TEMP_FOC.1', 'INS.1', 'CU.1')	1	[1.99, 1.47, 4.87, 4.21, 2.0, 1.13]
410	('lab_neg.1', 'LAB_NEG.1', 'emp_cog.1', 'CONFLICT.1', 'STRESS_PAR.1', 'SUPPORT_I.1')	1	[1.99, 1.47, 4.22, 1.19, 1.1, 3.53]
411	('lab_neg.1', 'LAB_NEG.1', 'EMP_COG.1', 'warmth.1', 'INS.1', 'emp_cog.1')	1	[1.99, 1.47, 4.22, 3.91, 1.87, 4.78]
412	('lab_neg.1', 'lab_neg.1', 'SUPPORT_I.1', 'CONFLICT.1', 'STRESS_PAR.1', 'laxness.1')	1	[1.99, 1.47, 4.87, 1.31, 1.9, 1.88]
413	('LAB_NEG.1', 'stress_par.1', 'PHQ_ANS.1', 'conflict.1', 'STRESS_PERC.1', 'lab_neg.1')	1	[1.99, 1.9, 1.33, 1.69, 1.62, 2.71]
414	('LAB_NEG.1', 'STRESS_PAR.1', 'lab_neg.1', 'cu.1', 'ins.1', 'lab_neg.1')	1	[1.99, 1.9, 3.24, 3.13, 2.0, 2.25]
415	('LAB_NEG.1', 'stress_par.1', 'phq_ans.1', 'TEMP_INHIB.1', 'STRESS_PERC.1', 'gd.1')	1	[1.99, 1.9, 1.33, 2.07, 1.5, 1.59]
416	('lab_neg.1', 'LAB_NEG.1', 'emp_cog.1', 'conflict.1', 'temp_inhib.1', 'PHQ_DEP')	1	[1.99, 1.47, 4.22, 1.19, 3.62, 1.33]
417	('LAB_NEG.1', 'stress_par.1', 'PHQ_ANS.1', 'CONFLICT.1', 'LAXNESS.1', 'TEMP_INHIB.1')	1	[1.99, 1.9, 1.33, 1.69, 2.88, 3.32]
418	('lab_neg.1', 'LAB_NEG.1', 'EMP_COG.1', 'WARMTH.1', 'REG.1', 'GD.1')	1	[1.99, 1.47, 4.22, 3.91, 4.47, 2.09]
419	('conflict.1', 'conflict.1', 'TEMP_INHIB.1', 'OVERREACT.1', 'LAB_NEG.1', 'CU.1')	1	[2.32, 1.06, 3.32, 1.62, 1.71, 1.07]
420	('conflict.1', 'CONFLICT.1', 'TEMP_INHIB.1', 'lab_neg.1', 'EMP_COG.1', 'gd.1')	1	[2.32, 1.06, 3.53, 1.99, 2.33, 1.25]
421	('CONFLICT.1', 'GD.1', 'EMP_AF.1', 'stress_perc.1', 'ins.1')	1	[2.32, 2.07, 4.55, 1.75, 2.33]
422	('conflict.1', 'CONFLICT.1', 'TEMP_INHIB.1', 'LAB_NEG.1', 'gd.1', 'OVERREACT.1')	1	[2.32, 1.06, 3.53, 1.99, 1.75, 2.88]
423	('conflict.1', 'conflict.1', 'temp_inhib.1', 'stress_par.1', 'phq_dep', 'support_i.1')	1	[2.32, 1.06, 3.32, 1.8, 1.67, 4.87]
424	('conflict.1', 'conflict.1', 'temp_inhib.1', 'stress_par.1', 'PHQ_DEP', 'INS.1')	1	[2.32, 1.06, 3.32, 1.8, 1.67, 3.0]
425	('conflict.1', 'CONFLICT.1', 'TEMP_INHIB.1', 'LAB_NEG.1', 'GD.1', 'warmth.1')	1	[2.32, 1.06, 3.53, 1.99, 1.75, 4.16]
426	('CONFLICT.1', 'gd.1', 'REG.1', 'INS.1', 'lab_neg.1', 'cu.1')	1	[2.32, 2.07, 4.25, 1.93, 2.55, 1.4]
427	('conflict.1', 'conflict.1', 'TEMP_INHIB.1', 'OVERREACT.1', 'LAB_NEG.1', 'cu.1')	1	[2.32, 1.06, 3.32, 1.62, 1.71, 1.07]
428	('conflict.1', 'CONFLICT.1', 'TEMP_INHIB.1', 'lab_neg.1', 'EMP_COG.1', 'GD.1')	1	[2.32, 1.06, 3.53, 1.99, 2.33, 1.25]
429	('conflict.1', 'conflict.1', 'TEMP_INHIB.1', 'overreact.1', 'support_e.1', 'TEMP_INHIB.1')	1	[2.32, 1.06, 3.32, 1.62, 4.73, 4.51]
430	('conflict.1', 'conflict.1', 'TEMP_INHIB.1', 'OVERREACT.1', 'lab_neg.1', 'INS.1')	1	[2.32, 1.06, 3.32, 1.62, 1.71, 2.87]
431	('conflict.1', 'CONFLICT.1', 'temp_inhib.1', 'cu.1', 'temp_foc.1', 'TEMP_INHIB.1')	1	[2.32, 1.06, 3.53, 2.19, 4.79, 2.44]
432	('conflict.1', 'conflict.1', 'temp_inhib.1', 'stress_par.1', 'phq_dep', 'SUPPORT_I.1')	1	[2.32, 1.06, 3.32, 1.8, 1.67, 4.87]
433	('CONFLICT.1', 'gd.1', 'REG.1', 'ins.1', 'support_e.1')	1	[2.32, 2.07, 4.25, 1.93, 4.33]
434	('conflict.1', 'CONFLICT.1', 'TEMP_INHIB.1', 'LAB_NEG.1', 'gd.1', 'overreact.1')	1	[2.32, 1.06, 3.53, 1.99, 1.75, 2.88]
435	('conflict.1', 'conflict.1', 'cu.1', 'conflict.1', 'REG.1', 'temp_foc.1')	1	[2.32, 1.31, 1.07, 1.06, 4.59, 4.79]
436	('conflict.1', 'CONFLICT.1', 'CU.1', 'WARMTH.1', 'STRESS_PAR.1')	1	[2.32, 1.31, 2.19, 4.91, 1.4]
437	('CONFLICT.1', 'CONFLICT.1', 'stress_par.1', 'reg.1')	1	[2.32, 3.69, 2.2, 3.59]
438	('CONFLICT.1', 'conflict.1', 'temp_inhib.1', 'cu.1', 'REG.1', 'reg.1')	1	[2.32, 3.69, 3.44, 1.87, 3.59, 3.75]
439	('conflict.1', 'conflict.1', 'cu.1', 'CONFLICT.1', 'emp_cog.1', 'lab_neg.1')	1	[2.32, 1.31, 1.07, 1.06, 4.33, 1.55]
440	('conflict.1', 'CONFLICT.1', 'cu.1', 'phq_dep', 'emp_af.1', 'GD.1')	1	[2.32, 1.31, 2.19, 2.0, 3.0, 1.09]
441	('conflict.1', 'conflict.1', 'CU.1', 'EMP_AF.1', 'OVERREACT.1', 'stress_par.1')	1	[2.32, 1.31, 1.07, 3.89, 1.62, 2.1]
442	('CONFLICT.1', 'conflict.1', 'TEMP_INHIB.1', 'GD.1', 'phq_dep', 'TEMP_FOC.1')	1	[2.32, 3.69, 3.44, 1.5, 2.0, 3.36]
443	('conflict.1', 'conflict.1', 'CU.1', 'emp_af.1', 'lab_neg.1', 'STRESS_PERC.1')	1	[2.32, 1.31, 1.07, 3.89, 2.03, 1.12]
444	('conflict.1', 'conflict.1', 'cu.1', 'CONFLICT.1', 'EMP_COG.1', 'support_e.1')	1	[2.32, 1.31, 1.07, 1.06, 4.33, 2.73]
445	('conflict.1', 'CONFLICT.1', 'CU.1', 'WARMTH.1', 'stress_par.1')	1	[2.32, 1.31, 2.19, 4.91, 1.4]
446	('conflict.1', 'CONFLICT.1', 'cu.1', 'phq_dep', 'EMP_AF.1', 'lab_neg.1')	1	[2.32, 1.31, 2.19, 2.0, 3.0, 1.88]
447	('conflict.1', 'CONFLICT.1', 'cu.1', 'PHQ_DEP', 'ins.1', 'PHQ_DEP')	1	[2.32, 1.31, 2.19, 2.0, 3.6, 2.67]
448	('CONFLICT.1', 'conflict.1', 'TEMP_INHIB.1', 'gd.1', 'overreact.1', 'stress_perc.1')	1	[2.32, 3.69, 3.44, 1.5, 3.12, 2.62]
449	('conflict.1', 'conflict.1', 'cu.1', 'CONFLICT.1', 'emp_cog.1', 'LAB_NEG.1')	1	[2.32, 1.31, 1.07, 1.06, 4.33, 1.55]
450	('conflict.1', 'CONFLICT.1', 'cu.1', 'phq_dep', 'EMP_AF.1', 'LAB_NEG.1')	1	[2.32, 1.31, 2.19, 2.0, 3.0, 1.88]
451	('CONFLICT.1', 'conflict.1', 'temp_inhib.1', 'CU.1', 'temp_inhib.1', 'lab_neg.1')	1	[2.32, 3.69, 3.44, 1.87, 2.82, 2.17]
452	('conflict.1', 'CONFLICT.1', 'CU.1', 'warmth.1', 'warmth.1', 'emp_af.1')	1	[2.32, 1.31, 2.19, 4.91, 4.74, 3.45]
453	('conflict.1', 'CONFLICT.1', 'cu.1', 'PHQ_DEP', 'ins.1', 'phq_dep')	1	[2.32, 1.31, 2.19, 2.0, 3.6, 2.67]
454	('CONFLICT.1', 'conflict.1', 'TEMP_INHIB.1', 'gd.1', 'overreact.1', 'STRESS_PERC.1')	1	[2.32, 3.69, 3.44, 1.5, 3.12, 2.62]
455	('conflict.1', 'conflict.1', 'CU.1', 'EMP_AF.1', 'OVERREACT.1', 'STRESS_PAR.1')	1	[2.32, 1.31, 1.07, 3.89, 1.62, 2.1]
456	('conflict.1', 'GD.1', 'SUPPORT_I.1', 'lab_neg.1', 'ins.1', 'LAXNESS.1')	1	[2.32, 1.25, 4.6, 2.37, 1.6, 1.88]
457	('CONFLICT.1', 'TEMP_INHIB.1', 'cu.1', 'reg.1', 'reg.1', 'GD.1')	1	[2.32, 2.44, 1.47, 4.25, 3.42, 1.09]
458	('conflict.1', 'gd.1', 'TEMP_FOC.1', 'ins.1', 'STRESS_PAR.1', 'laxness.1')	1	[2.32, 1.25, 2.93, 3.2, 1.45, 2.62]
459	('conflict.1', 'gd.1', 'TEMP_FOC.1', 'ins.1', 'stress_par.1', 'CU.1')	1	[2.32, 1.25, 2.93, 3.2, 1.45, 1.21]
460	('CONFLICT.1', 'TEMP_INHIB.1', 'cu.1', 'REG.1', 'ins.1', 'stress_par.1')	1	[2.32, 2.44, 1.47, 4.25, 3.73, 2.6]
461	('conflict.1', 'gd.1', 'temp_foc.1', 'phq_ans.1', 'conflict.1', 'TEMP_FOC.1')	1	[2.32, 1.25, 2.93, 2.67, 1.12, 2.64]
462	('conflict.1', 'gd.1', 'temp_foc.1', 'phq_ans.1', 'CONFLICT.1', 'INS.1')	1	[2.32, 1.25, 2.93, 2.67, 1.12, 2.27]
463	('conflict.1', 'GD.1', 'SUPPORT_I.1', 'lab_neg.1', 'INS.1', 'reg.1')	1	[2.32, 1.25, 4.6, 2.37, 1.6, 4.92]
464	('conflict.1', 'gd.1', 'TEMP_FOC.1', 'INS.1', 'laxness.1', 'TEMP_INHIB.1')	1	[2.32, 1.25, 2.93, 3.2, 2.62, 3.94]
465	('conflict.1', 'GD.1', 'support_i.1', 'stress_par.1', 'SUPPORT_E.1', 'cu.1')	1	[2.32, 1.25, 4.6, 1.9, 3.27, 1.63]
466	('CONFLICT.1', 'TEMP_INHIB.1', 'cu.1', 'reg.1', 'REG.1', 'phq_dep')	1	[2.32, 2.44, 1.47, 4.25, 3.42, 1.33]
467	('conflict.1', 'GD.1', 'SUPPORT_I.1', 'LAB_NEG.1', 'gd.1', 'temp_foc.1')	1	[2.32, 1.25, 4.6, 2.37, 3.34, 2.57]
468	('CONFLICT.1', 'TEMP_INHIB.1', 'cu.1', 'REG.1', 'ins.1', 'STRESS_PAR.1')	1	[2.32, 2.44, 1.47, 4.25, 3.73, 2.6]
469	('conflict.1', 'GD.1', 'support_i.1', 'STRESS_PAR.1', 'LAB_NEG.1', 'TEMP_INHIB.1')	1	[2.32, 1.25, 4.6, 1.9, 2.12, 3.32]
470	('CONFLICT.1', 'TEMP_INHIB.1', 'CU.1', 'OVERREACT.1', 'stress_perc.1')	1	[2.32, 2.44, 1.47, 3.88, 2.25]
471	('conflict.1', 'gd.1', 'temp_foc.1', 'phq_ans.1', 'CONFLICT.1', 'ins.1')	1	[2.32, 1.25, 2.93, 2.67, 1.12, 2.27]
472	('conflict.1', 'gd.1', 'TEMP_FOC.1', 'ins.1', 'STRESS_PAR.1', 'LAXNESS.1')	1	[2.32, 1.25, 2.93, 3.2, 1.45, 2.62]
473	('CONFLICT.1', 'temp_inhib.1', 'reg.1', 'TEMP_FOC.1', 'emp_af.1', 'support_i.1')	1	[2.32, 2.44, 3.92, 1.86, 3.67, 4.87]
474	('TEMP_INHIB.1', 'lab_neg.1', 'gd.1', 'TEMP_INHIB.1', 'SUPPORT_E.1', 'REG.1')	1	[3.34, 1.47, 1.59, 4.13, 4.33, 4.92]
475	('TEMP_INHIB.1', 'LAB_NEG.1', 'cu.1', 'laxness.1', 'CONFLICT.1', 'SUPPORT_I.1')	1	[3.34, 1.47, 1.49, 1.38, 1.31, 4.87]
476	('TEMP_INHIB.1', 'LAB_NEG.1', 'cu.1', 'LAXNESS.1', 'WARMTH.1', 'ins.1')	1	[3.34, 1.47, 1.49, 1.38, 4.91, 2.13]
477	('temp_inhib.1', 'GD.1', 'REG.1', 'lab_neg.1', 'STRESS_PERC.1', 'TEMP_INHIB.1')	1	[3.34, 2.07, 3.59, 2.13, 1.88, 3.01]
478	('TEMP_INHIB.1', 'lab_neg.1', 'GD.1', 'INS.1')	1	[3.34, 1.47, 1.59, 1.6]
479	('TEMP_INHIB.1', 'LAB_NEG.1', 'cu.1', 'laxness.1', 'conflict.1', 'ins.1')	1	[3.34, 1.47, 1.49, 1.38, 1.31, 1.33]
480	('temp_inhib.1', 'gd.1', 'lab_neg.1', 'temp_foc.1', 'temp_foc.1', 'reg.1')	1	[3.34, 2.07, 2.37, 2.14, 1.79, 4.83]
481	('temp_inhib.1', 'gd.1', 'LAB_NEG.1', 'temp_foc.1', 'stress_par.1', 'GD.1')	1	[3.34, 2.07, 2.37, 4.36, 1.5, 1.17]
482	('TEMP_INHIB.1', 'lab_neg.1', 'gd.1', 'temp_inhib.1', 'CONFLICT.1', 'TEMP_INHIB.1')	1	[3.34, 1.47, 1.59, 4.13, 1.19, 3.73]
483	('TEMP_INHIB.1', 'LAB_NEG.1', 'cu.1', 'LAXNESS.1', 'WARMTH.1', 'INS.1')	1	[3.34, 1.47, 1.49, 1.38, 4.91, 2.13]
484	('TEMP_INHIB.1', 'LAB_NEG.1', 'CU.1', 'STRESS_PERC.1', 'reg.1', 'temp_inhib.1')	1	[3.34, 1.47, 1.49, 1.88, 4.09, 3.88]
485	('temp_inhib.1', 'gd.1', 'lab_neg.1', 'TEMP_FOC.1', 'STRESS_PERC.1', 'stress_par.1')	1	[3.34, 2.07, 2.37, 2.14, 1.38, 2.1]
486	('TEMP_INHIB.1', 'LAB_NEG.1', 'cu.1', 'laxness.1', 'CONFLICT.1', 'support_i.1')	1	[3.34, 1.47, 1.49, 1.38, 1.31, 4.87]
487	('temp_inhib.1', 'GD.1', 'REG.1', 'LAB_NEG.1', 'cu.1', 'INS.1')	1	[3.34, 2.07, 3.59, 2.13, 1.47, 3.6]
488	('TEMP_INHIB.1', 'LAB_NEG.1', 'CU.1', 'stress_perc.1', 'temp_inhib.1', 'TEMP_FOC.1')	1	[3.34, 1.47, 1.49, 1.88, 3.44, 3.93]
489	('TEMP_INHIB.1', 'LAB_NEG.1', 'cu.1', 'LAXNESS.1', 'warmth.1', 'WARMTH.1')	1	[3.34, 1.47, 1.49, 1.38, 4.91, 3.81]
490	('TEMP_INHIB.1', 'lab_neg.1', 'GD.1', 'ins.1')	1	[3.34, 1.47, 1.59, 1.6]
491	('temp_inhib.1', 'gd.1', 'LAB_NEG.1', 'temp_foc.1', 'STRESS_PAR.1', 'TEMP_INHIB.1')	1	[3.34, 2.07, 2.37, 4.36, 1.5, 2.94]
492	('gd.1', 'phq_ans.1', 'TEMP_INHIB.1', 'EMP_COG.1', 'GD.1', 'PHQ_DEP')	1	[2.07, 2.0, 3.32, 4.33, 1.59, 1.33]
493	('gd.1', 'phq_ans.1', 'TEMP_INHIB.1', 'EMP_COG.1', 'gd.1', 'STRESS_PAR.1')	1	[2.07, 2.0, 3.32, 4.33, 1.59, 1.1]
494	('gd.1', 'PHQ_ANS.1', 'ins.1', 'GD.1', 'cu.1', 'lab_neg.1')	1	[2.07, 2.0, 2.61, 1.25, 2.93, 1.46]
495	('gd.1', 'PHQ_ANS.1', 'ins.1', 'gd.1', 'temp_foc.1', 'temp_foc.1')	1	[2.07, 2.0, 2.61, 1.25, 2.77, 2.29]
496	('gd.1', 'phq_ans.1', 'TEMP_INHIB.1', 'emp_cog.1', 'laxness.1', 'phq_dep')	1	[2.07, 2.0, 3.32, 4.33, 2.88, 2.0]
497	('gd.1', 'PHQ_ANS.1', 'INS.1', 'conflict.1', 'temp_foc.1', 'stress_par.1')	1	[2.07, 2.0, 2.61, 1.81, 4.07, 2.8]
498	('gd.1', 'PHQ_ANS.1', 'ins.1', 'gd.1', 'TEMP_FOC.1', 'temp_inhib.1')	1	[2.07, 2.0, 2.61, 1.25, 2.77, 3.69]
499	('GD.1', 'conflict.1', 'CU.1', 'LAXNESS.1', 'TEMP_INHIB.1', 'temp_inhib.1')	1	[2.07, 3.57, 2.13, 1.25, 3.44, 3.69]
500	('gd.1', 'phq_ans.1', 'temp_inhib.1', 'WARMTH.1', 'laxness.1', 'WARMTH.1')	1	[2.07, 2.0, 3.32, 3.5, 3.0, 4.09]
501	('gd.1', 'PHQ_ANS.1', 'ins.1', 'GD.1', 'cu.1', 'LAB_NEG.1')	1	[2.07, 2.0, 2.61, 1.25, 2.93, 1.46]
502	('gd.1', 'PHQ_ANS.1', 'INS.1', 'CONFLICT.1', 'STRESS_PERC.1', 'emp_cog.1')	1	[2.07, 2.0, 2.61, 1.81, 2.12, 3.0]
503	('GD.1', 'conflict.1', 'cu.1', 'lab_neg.1', 'WARMTH.1', 'overreact.1')	1	[2.07, 3.57, 2.13, 2.37, 3.75, 2.38]
504	('gd.1', 'PHQ_ANS.1', 'ins.1', 'gd.1', 'temp_foc.1', 'TEMP_FOC.1')	1	[2.07, 2.0, 2.61, 1.25, 2.77, 2.29]
505	('gd.1', 'PHQ_ANS.1', 'INS.1', 'conflict.1', 'TEMP_FOC.1', 'phq_dep')	1	[2.07, 2.0, 2.61, 1.81, 4.07, 2.0]
506	('gd.1', 'phq_ans.1', 'TEMP_INHIB.1', 'EMP_COG.1', 'GD.1', 'phq_dep')	1	[2.07, 2.0, 3.32, 4.33, 1.59, 1.33]
507	('gd.1', 'phq_ans.1', 'TEMP_INHIB.1', 'emp_cog.1', 'laxness.1', 'PHQ_DEP')	1	[2.07, 2.0, 3.32, 4.33, 2.88, 2.0]
508	('CONFLICT.1', 'emp_af.1', 'lab_neg.1', 'SUPPORT_E.1', 'OVERREACT.1', 'temp_foc.1')	1	[1.94, 3.89, 2.13, 4.87, 1.5, 3.36]
509	('conflict.1', 'conflict.1', 'phq_dep', 'phq_ans.1', 'emp_cog.1', 'gd.1')	1	[1.94, 1.33, 2.0, 3.33, 3.89, 2.59]
510	('CONFLICT.1', 'EMP_AF.1', 'lab_neg.1', 'TEMP_FOC.1', 'SUPPORT_E.1', 'warmth.1')	1	[1.94, 3.89, 1.95, 3.86, 4.6, 4.91]
511	('conflict.1', 'conflict.1', 'PHQ_DEP', 'gd.1', 'INS.1', 'temp_foc.1')	1	[1.94, 1.33, 2.0, 1.25, 1.73, 3.71]
512	('conflict.1', 'CONFLICT.1', 'INS.1', 'TEMP_FOC.1', 'phq_ans.1', 'EMP_AF.1')	1	[1.94, 1.33, 1.85, 4.23, 1.33, 3.45]
513	('CONFLICT.1', 'EMP_AF.1', 'lab_neg.1', 'temp_foc.1', 'emp_cog.1', 'support_i.1')	1	[1.94, 3.89, 1.95, 3.86, 3.89, 4.87]
514	('conflict.1', 'CONFLICT.1', 'ins.1', 'gd.1', 'EMP_AF.1', 'SUPPORT_I.1')	1	[1.94, 1.33, 1.85, 1.67, 3.45, 4.47]
515	('conflict.1', 'conflict.1', 'phq_dep', 'phq_ans.1', 'EMP_COG.1', 'GD.1')	1	[1.94, 1.33, 2.0, 3.33, 3.89, 1.75]
516	('conflict.1', 'conflict.1', 'PHQ_DEP', 'GD.1', 'TEMP_INHIB.1', 'lab_neg.1')	1	[1.94, 1.33, 2.0, 1.25, 3.19, 2.11]
517	('CONFLICT.1', 'EMP_AF.1', 'lab_neg.1', 'temp_foc.1', 'EMP_COG.1', 'ins.1')	1	[1.94, 3.89, 1.95, 3.86, 3.89, 2.0]
518	('CONFLICT.1', 'EMP_AF.1', 'lab_neg.1', 'TEMP_FOC.1', 'support_e.1')	1	[1.94, 3.89, 1.95, 3.86, 4.6]
519	('CONFLICT.1', 'EMP_AF.1', 'lab_neg.1', 'TEMP_FOC.1', 'SUPPORT_E.1', 'WARMTH.1')	1	[1.94, 3.89, 1.95, 3.86, 4.6, 4.91]
520	('CONFLICT.1', 'emp_af.1', 'lab_neg.1', 'support_e.1', 'TEMP_FOC.1', 'REG.1')	1	[1.94, 3.89, 2.13, 4.87, 2.64, 3.75]
521	('conflict.1', 'CONFLICT.1', 'INS.1', 'TEMP_FOC.1', 'PHQ_ANS.1', 'STRESS_PERC.1')	1	[1.94, 1.33, 1.85, 4.23, 1.33, 1.88]
522	('conflict.1', 'conflict.1', 'PHQ_DEP', 'gd.1', 'INS.1', 'TEMP_FOC.1')	1	[1.94, 1.33, 2.0, 1.25, 1.73, 3.71]
523	('conflict.1', 'conflict.1', 'PHQ_DEP', 'gd.1', 'ins.1', 'support_i.1')	1	[1.94, 1.33, 2.0, 1.25, 1.73, 4.33]
524	('CONFLICT.1', 'emp_af.1', 'lab_neg.1', 'SUPPORT_E.1', 'OVERREACT.1', 'TEMP_FOC.1')	1	[1.94, 3.89, 2.13, 4.87, 1.5, 3.36]
525	('CONFLICT.1', 'EMP_AF.1', 'LAB_NEG.1', 'stress_par.1', 'cu.1', 'warmth.1')	1	[1.94, 3.89, 1.95, 3.7, 1.6, 4.25]
526	('conflict.1', 'CONFLICT.1', 'INS.1', 'temp_foc.1', 'TEMP_INHIB.1', 'LAXNESS.1')	1	[1.94, 1.33, 1.85, 4.23, 1.69, 1.38]
527	('lab_neg.1', 'support_i.1', 'ins.1', 'phq_dep', 'support_e.1', 'WARMTH.1')	1	[2.11, 4.33, 1.47, 2.0, 4.33, 4.42]
528	('lab_neg.1', 'support_i.1', 'ins.1', 'PHQ_DEP', 'WARMTH.1', 'stress_par.1')	1	[2.11, 4.33, 1.47, 2.0, 4.09, 1.9]
529	('LAB_NEG.1', 'ins.1', 'WARMTH.1', 'PHQ_ANS.1', 'STRESS_PERC.1', 'REG.1')	1	[2.11, 2.47, 4.59, 2.67, 3.5, 4.75]
530	('lab_neg.1', 'support_i.1', 'INS.1', 'gd.1', 'stress_par.1', 'REG.1')	1	[2.11, 4.33, 1.47, 2.09, 1.7, 3.75]
531	('lab_neg.1', 'SUPPORT_I.1', 'LAB_NEG.1', 'EMP_AF.1', 'STRESS_PERC.1', 'stress_par.1')	1	[2.11, 4.33, 1.43, 3.45, 1.12, 1.5]
532	('lab_neg.1', 'SUPPORT_I.1', 'lab_neg.1', 'REG.1', 'PHQ_DEP', 'TEMP_FOC.1')	1	[2.11, 4.33, 1.43, 4.92, 2.0, 4.21]
533	('lab_neg.1', 'SUPPORT_I.1', 'LAB_NEG.1', 'EMP_AF.1', 'stress_perc.1', 'lab_neg.1')	1	[2.11, 4.33, 1.43, 3.45, 1.12, 1.71]
534	('lab_neg.1', 'support_i.1', 'ins.1', 'PHQ_DEP', 'WARMTH.1', 'STRESS_PAR.1')	1	[2.11, 4.33, 1.47, 2.0, 4.09, 1.9]
535	('lab_neg.1', 'support_i.1', 'INS.1', 'GD.1', 'INS.1')	1	[2.11, 4.33, 1.47, 2.09, 3.07]
536	('LAB_NEG.1', 'ins.1', 'WARMTH.1', 'phq_ans.1', 'stress_par.1')	1	[2.11, 2.47, 4.59, 2.67, 1.2]
537	('LAB_NEG.1', 'ins.1', 'WARMTH.1', 'PHQ_ANS.1', 'STRESS_PERC.1', 'reg.1')	1	[2.11, 2.47, 4.59, 2.67, 3.5, 4.75]
538	('lab_neg.1', 'SUPPORT_I.1', 'LAB_NEG.1', 'emp_af.1', 'temp_inhib.1', 'CU.1')	1	[2.11, 4.33, 1.43, 3.45, 4.07, 1.2]
539	('LAB_NEG.1', 'ins.1', 'warmth.1', 'STRESS_PAR.1', 'temp_foc.1', 'gd.1')	1	[2.11, 2.47, 4.59, 1.7, 4.07, 1.42]
540	('lab_neg.1', 'SUPPORT_I.1', 'LAB_NEG.1', 'EMP_AF.1', 'STRESS_PERC.1', 'STRESS_PAR.1')	1	[2.11, 4.33, 1.43, 3.45, 1.12, 1.5]
541	('lab_neg.1', 'SUPPORT_I.1', 'lab_neg.1', 'reg.1', 'STRESS_PAR.1')	1	[2.11, 4.33, 1.43, 4.92, 2.3]
542	('LAB_NEG.1', 'ins.1', 'warmth.1', 'STRESS_PAR.1', 'TEMP_FOC.1', 'reg.1')	1	[2.11, 2.47, 4.59, 1.7, 4.07, 4.25]
543	('lab_neg.1', 'SUPPORT_I.1', 'lab_neg.1', 'REG.1', 'phq_dep', 'emp_af.1')	1	[2.11, 4.33, 1.43, 4.92, 2.0, 3.45]
544	('lab_neg.1', 'support_i.1', 'INS.1', 'gd.1', 'STRESS_PAR.1', 'laxness.1')	1	[2.11, 4.33, 1.47, 2.09, 1.7, 3.0]
545	('LAB_NEG.1', 'INS.1', 'cu.1', 'temp_inhib.1', 'gd.1', 'stress_par.1')	1	[2.11, 2.47, 2.13, 3.32, 2.84, 1.9]
546	('lab_neg.1', 'SUPPORT_I.1', 'lab_neg.1', 'REG.1', 'PHQ_DEP', 'temp_foc.1')	1	[2.11, 4.33, 1.43, 4.92, 2.0, 4.21]
547	('lab_neg.1', 'STRESS_PAR.1', 'cu.1', 'WARMTH.1', 'OVERREACT.1', 'stress_par.1')	1	[2.25, 1.32, 1.21, 4.91, 1.62, 1.7]
548	('lab_neg.1', 'stress_par.1', 'CONFLICT.1', 'gd.1', 'WARMTH.1', 'EMP_COG.1')	1	[2.25, 1.32, 1.33, 2.59, 4.91, 4.78]
549	('lab_neg.1', 'stress_par.1', 'CONFLICT.1', 'gd.1', 'warmth.1', 'TEMP_INHIB.1')	1	[2.25, 1.32, 1.33, 2.59, 4.91, 4.13]
550	('lab_neg.1', 'STRESS_PAR.1', 'CU.1', 'temp_foc.1', 'TEMP_INHIB.1', 'CU.1')	1	[2.25, 1.32, 1.21, 2.0, 3.01, 1.33]
551	('LAB_NEG.1', 'CU.1', 'gd.1', 'lab_neg.1', 'EMP_AF.1', 'REG.1')	1	[2.25, 2.0, 3.09, 2.37, 4.11, 3.51]
552	('lab_neg.1', 'stress_par.1', 'conflict.1', 'temp_foc.1', 'LAB_NEG.1', 'overreact.1')	1	[2.25, 1.32, 1.33, 4.93, 1.96, 2.38]
553	('lab_neg.1', 'stress_par.1', 'conflict.1', 'TEMP_FOC.1', 'WARMTH.1', 'GD.1')	1	[2.25, 1.32, 1.33, 4.93, 4.91, 1.17]
554	('lab_neg.1', 'STRESS_PAR.1', 'cu.1', 'warmth.1', 'conflict.1', 'phq_ans.1')	1	[2.25, 1.32, 1.21, 4.91, 1.31, 3.33]
555	('LAB_NEG.1', 'cu.1', 'stress_perc.1', 'SUPPORT_I.1', 'stress_par.1', 'CONFLICT.1')	1	[2.25, 2.0, 2.62, 4.87, 1.3, 1.19]
556	('lab_neg.1', 'STRESS_PAR.1', 'cu.1', 'WARMTH.1', 'OVERREACT.1', 'STRESS_PAR.1')	1	[2.25, 1.32, 1.21, 4.91, 1.62, 1.7]
557	('LAB_NEG.1', 'CU.1', 'gd.1', 'lab_neg.1', 'EMP_AF.1', 'reg.1')	1	[2.25, 2.0, 3.09, 2.37, 4.11, 3.51]
558	('lab_neg.1', 'stress_par.1', 'CONFLICT.1', 'gd.1', 'WARMTH.1', 'emp_cog.1')	1	[2.25, 1.32, 1.33, 2.59, 4.91, 4.78]
559	('lab_neg.1', 'STRESS_PAR.1', 'cu.1', 'warmth.1', 'CONFLICT.1', 'STRESS_PAR.1')	1	[2.25, 1.32, 1.21, 4.91, 1.31, 1.7]
560	('lab_neg.1', 'STRESS_PAR.1', 'CU.1', 'TEMP_FOC.1', 'LAXNESS.1', 'lab_neg.1')	1	[2.25, 1.32, 1.21, 2.0, 1.12, 1.55]
561	('lab_neg.1', 'STRESS_PAR.1', 'CU.1', 'temp_foc.1', 'temp_inhib.1')	1	[2.25, 1.32, 1.21, 2.0, 3.01]
562	('LAB_NEG.1', 'cu.1', 'STRESS_PERC.1', 'conflict.1', 'ins.1', 'ins.1')	1	[2.25, 2.0, 2.62, 3.76, 3.47, 2.67]
563	('lab_neg.1', 'STRESS_PAR.1', 'cu.1', 'warmth.1', 'conflict.1', 'PHQ_ANS.1')	1	[2.25, 1.32, 1.21, 4.91, 1.31, 3.33]
564	('LAB_NEG.1', 'cu.1', 'stress_perc.1', 'SUPPORT_I.1', 'STRESS_PAR.1', 'lab_neg.1')	1	[2.25, 2.0, 2.62, 4.87, 1.3, 3.29]
565	('lab_neg.1', 'stress_par.1', 'conflict.1', 'temp_foc.1', 'LAB_NEG.1', 'OVERREACT.1')	1	[2.25, 1.32, 1.33, 4.93, 1.96, 2.38]
566	('lab_neg.1', 'stress_par.1', 'CONFLICT.1', 'gd.1', 'warmth.1', 'temp_inhib.1')	1	[2.25, 1.32, 1.33, 2.59, 4.91, 4.13]
567	('gd.1', 'phq_ans.1', 'stress_par.1', 'ins.1', 'LAB_NEG.1', 'INS.1')	1	[2.42, 2.0, 1.7, 2.27, 1.96, 2.0]
568	('gd.1', 'PHQ_ANS.1', 'stress_par.1', 'cu.1', 'WARMTH.1', 'TEMP_INHIB.1')	1	[2.42, 2.0, 2.1, 2.73, 4.09, 3.69]
569	('GD.1', 'SUPPORT_E.1', 'REG.1', 'LAXNESS.1', 'temp_inhib.1', 'emp_af.1')	1	[2.42, 3.27, 4.11, 1.25, 3.07, 3.0]
570	('gd.1', 'phq_ans.1', 'stress_par.1', 'ins.1', 'lab_neg.1', 'STRESS_PAR.1')	1	[2.42, 2.0, 1.7, 2.27, 1.96, 1.23]
571	('gd.1', 'phq_ans.1', 'stress_par.1', 'INS.1', 'gd.1', 'ins.1')	1	[2.42, 2.0, 1.7, 2.27, 2.25, 3.6]
572	('gd.1', 'phq_ans.1', 'stress_par.1', 'INS.1', 'GD.1', 'INS.1')	1	[2.42, 2.0, 1.7, 2.27, 2.25, 3.0]
573	('gd.1', 'phq_ans.1', 'STRESS_PAR.1', 'lab_neg.1', 'TEMP_INHIB.1', 'warmth.1')	1	[2.42, 2.0, 1.7, 2.21, 3.69, 4.75]
574	('gd.1', 'PHQ_ANS.1', 'STRESS_PAR.1', 'overreact.1', 'TEMP_INHIB.1', 'SUPPORT_I.1')	1	[2.42, 2.0, 2.1, 3.12, 3.07, 4.47]
575	('gd.1', 'phq_ans.1', 'STRESS_PAR.1', 'lab_neg.1', 'temp_inhib.1', 'ins.1')	1	[2.42, 2.0, 1.7, 2.21, 3.69, 3.2]
576	('gd.1', 'PHQ_ANS.1', 'stress_par.1', 'cu.1', 'WARMTH.1', 'temp_inhib.1')	1	[2.42, 2.0, 2.1, 2.73, 4.09, 3.69]
577	('gd.1', 'PHQ_ANS.1', 'stress_par.1', 'cu.1', 'warmth.1', 'gd.1')	1	[2.42, 2.0, 2.1, 2.73, 4.09, 1.25]
578	('GD.1', 'SUPPORT_E.1', 'REG.1', 'LAXNESS.1', 'TEMP_INHIB.1', 'GD.1')	1	[2.42, 3.27, 4.11, 1.25, 3.07, 2.71]
579	('GD.1', 'EMP_AF.1', 'phq_dep', 'lab_neg.1', 'INS.1', 'laxness.1')	1	[2.07, 1.45, 2.67, 2.17, 3.07, 1.88]
580	('gd.1', 'CONFLICT.1', 'LAB_NEG.1', 'reg.1', 'conflict.1', 'GD.1')	1	[2.07, 1.31, 2.25, 4.09, 1.88, 1.59]
581	('gd.1', 'conflict.1', 'EMP_COG.1', 'TEMP_INHIB.1', 'lab_neg.1', 'overreact.1')	1	[2.07, 1.31, 3.0, 4.13, 1.47, 1.38]
582	('gd.1', 'conflict.1', 'EMP_COG.1', 'temp_inhib.1', 'ins.1', 'emp_af.1')	1	[2.07, 1.31, 3.0, 4.13, 2.8, 4.78]
583	('gd.1', 'conflict.1', 'EMP_COG.1', 'temp_inhib.1', 'INS.1', 'support_e.1')	1	[2.07, 1.31, 3.0, 4.13, 2.8, 4.87]
584	('gd.1', 'CONFLICT.1', 'lab_neg.1', 'stress_par.1', 'cu.1', 'TEMP_INHIB.1')	1	[2.07, 1.31, 2.25, 2.45, 1.6, 3.53]
585	('gd.1', 'CONFLICT.1', 'LAB_NEG.1', 'REG.1', 'stress_par.1', 'ins.1')	1	[2.07, 1.31, 2.25, 4.09, 1.9, 2.67]
586	('gd.1', 'conflict.1', 'emp_cog.1', 'reg.1')	1	[2.07, 1.31, 3.0, 3.51]
587	('GD.1', 'EMP_AF.1', 'PHQ_DEP', 'phq_ans.1')	1	[2.07, 1.45, 2.67, 2.67]
588	('gd.1', 'CONFLICT.1', 'lab_neg.1', 'stress_par.1', 'CU.1', 'INS.1')	1	[2.07, 1.31, 2.25, 2.45, 1.6, 2.13]
589	('gd.1', 'CONFLICT.1', 'lab_neg.1', 'stress_par.1', 'cu.1', 'temp_inhib.1')	1	[2.07, 1.31, 2.25, 2.45, 1.6, 3.53]
590	('gd.1', 'CONFLICT.1', 'lab_neg.1', 'STRESS_PAR.1', 'TEMP_FOC.1', 'ins.1')	1	[2.07, 1.31, 2.25, 2.45, 2.86, 2.61]
591	('gd.1', 'conflict.1', 'EMP_COG.1', 'temp_inhib.1', 'INS.1', 'SUPPORT_E.1')	1	[2.07, 1.31, 3.0, 4.13, 2.8, 4.87]
592	('GD.1', 'EMP_AF.1', 'phq_dep', 'lab_neg.1', 'ins.1', 'TEMP_FOC.1')	1	[2.07, 1.45, 2.67, 2.17, 3.07, 4.07]
593	('gd.1', 'CONFLICT.1', 'LAB_NEG.1', 'reg.1', 'CONFLICT.1', 'gd.1')	1	[2.07, 1.31, 2.25, 4.09, 1.88, 1.09]
594	('gd.1', 'CONFLICT.1', 'LAB_NEG.1', 'REG.1', 'STRESS_PAR.1', 'phq_ans.1')	1	[2.07, 1.31, 2.25, 4.09, 1.9, 2.67]
595	('gd.1', 'conflict.1', 'EMP_COG.1', 'TEMP_INHIB.1', 'LAB_NEG.1', 'laxness.1')	1	[2.07, 1.31, 3.0, 4.13, 1.47, 1.12]
596	('GD.1', 'EMP_AF.1', 'phq_dep', 'lab_neg.1', 'INS.1', 'LAXNESS.1')	1	[2.07, 1.45, 2.67, 2.17, 3.07, 1.88]
597	('GD.1', 'TEMP_INHIB.1', 'laxness.1', 'TEMP_FOC.1', 'gd.1', 'cu.1')	1	[2.25, 2.94, 1.88, 1.93, 2.59, 1.6]
598	('gd.1', 'phq_dep', 'stress_par.1', 'LAB_NEG.1', 'support_e.1', 'stress_perc.1')	1	[2.25, 1.33, 2.7, 1.91, 4.6, 2.75]
599	('gd.1', 'phq_dep', 'stress_par.1', 'lab_neg.1', 'warmth.1', 'lab_neg.1')	1	[2.25, 1.33, 2.7, 1.91, 4.0, 1.46]
600	('gd.1', 'PHQ_DEP', 'conflict.1', 'warmth.1', 'laxness.1', 'emp_af.1')	1	[2.25, 1.33, 1.67, 4.91, 2.38, 4.33]
601	('gd.1', 'PHQ_DEP', 'conflict.1', 'WARMTH.1', 'conflict.1', 'temp_inhib.1')	1	[2.25, 1.33, 1.67, 4.91, 1.31, 3.57]
602	('gd.1', 'PHQ_DEP', 'conflict.1', 'WARMTH.1', 'CONFLICT.1', 'phq_dep')	1	[2.25, 1.33, 1.67, 4.91, 1.31, 3.33]
603	('gd.1', 'PHQ_DEP', 'conflict.1', 'warmth.1', 'LAXNESS.1', 'SUPPORT_I.1')	1	[2.25, 1.33, 1.67, 4.91, 2.38, 4.6]
604	('gd.1', 'phq_dep', 'STRESS_PAR.1', 'reg.1')	1	[2.25, 1.33, 2.7, 4.34]
605	('gd.1', 'PHQ_DEP', 'CONFLICT.1', 'lab_neg.1', 'LAB_NEG.1', 'CU.1')	1	[2.25, 1.33, 1.67, 1.88, 1.79, 1.41]
606	('GD.1', 'TEMP_INHIB.1', 'LAXNESS.1', 'stress_par.1', 'CU.1', 'temp_inhib.1')	1	[2.25, 2.94, 1.88, 3.4, 2.47, 3.57]
607	('GD.1', 'TEMP_INHIB.1', 'laxness.1', 'TEMP_FOC.1', 'GD.1', 'conflict.1')	1	[2.25, 2.94, 1.88, 1.93, 2.59, 2.31]
608	('gd.1', 'PHQ_DEP', 'CONFLICT.1', 'lab_neg.1', 'lab_neg.1', 'lab_neg.1')	1	[2.25, 1.33, 1.67, 1.88, 1.79, 1.73]
609	('gd.1', 'phq_dep', 'stress_par.1', 'LAB_NEG.1', 'SUPPORT_E.1', 'laxness.1')	1	[2.25, 1.33, 2.7, 1.91, 4.6, 2.38]
610	('gd.1', 'PHQ_DEP', 'conflict.1', 'warmth.1', 'laxness.1', 'EMP_AF.1')	1	[2.25, 1.33, 1.67, 4.91, 2.38, 4.33]
611	('GD.1', 'TEMP_INHIB.1', 'laxness.1', 'TEMP_FOC.1', 'gd.1', 'CU.1')	1	[2.25, 2.94, 1.88, 1.93, 2.59, 1.6]
612	('GD.1', 'temp_inhib.1', 'REG.1', 'OVERREACT.1', 'SUPPORT_E.1', 'conflict.1')	1	[2.25, 2.94, 4.11, 1.62, 3.27, 2.12]
613	('TEMP_INHIB.1', 'TEMP_FOC.1', 'WARMTH.1', 'STRESS_PAR.1', 'lab_neg.1', 'LAXNESS.1')	1	[3.07, 4.36, 4.09, 1.9, 1.88, 1.88]
614	('TEMP_INHIB.1', 'temp_foc.1', 'GD.1', 'gd.1', 'lab_neg.1', 'SUPPORT_I.1')	1	[3.07, 4.36, 1.92, 2.59, 1.99, 4.33]
615	('temp_inhib.1', 'cu.1', 'TEMP_FOC.1', 'laxness.1', 'ins.1', 'ins.1')	1	[3.07, 2.53, 1.36, 1.62, 2.67, 2.0]
616	('TEMP_INHIB.1', 'TEMP_FOC.1', 'WARMTH.1', 'STRESS_PAR.1', 'LAB_NEG.1', 'GD.1')	1	[3.07, 4.36, 4.09, 1.9, 1.88, 2.75]
617	('TEMP_INHIB.1', 'temp_foc.1', 'gd.1', 'ins.1', 'overreact.1', 'GD.1')	1	[3.07, 4.36, 1.92, 2.0, 2.38, 1.09]
618	('TEMP_INHIB.1', 'temp_foc.1', 'gd.1', 'ins.1', 'OVERREACT.1', 'EMP_COG.1')	1	[3.07, 4.36, 1.92, 2.0, 2.38, 1.89]
619	('TEMP_INHIB.1', 'TEMP_FOC.1', 'WARMTH.1', 'stress_par.1', 'conflict.1', 'LAB_NEG.1')	1	[3.07, 4.36, 4.09, 1.9, 1.31, 1.79]
620	('temp_inhib.1', 'cu.1', 'TEMP_FOC.1', 'laxness.1', 'INS.1', 'gd.1')	1	[3.07, 2.53, 1.36, 1.62, 2.67, 2.5]
621	('TEMP_INHIB.1', 'TEMP_FOC.1', 'WARMTH.1', 'stress_par.1', 'CONFLICT.1', 'SUPPORT_E.1')	1	[3.07, 4.36, 4.09, 1.9, 1.31, 4.07]
622	('TEMP_INHIB.1', 'TEMP_FOC.1', 'warmth.1', 'reg.1', 'support_e.1')	1	[3.07, 4.36, 4.09, 4.01, 4.47]
623	('TEMP_INHIB.1', 'TEMP_FOC.1', 'WARMTH.1', 'STRESS_PAR.1', 'lab_neg.1', 'laxness.1')	1	[3.07, 4.36, 4.09, 1.9, 1.88, 1.88]
624	('TEMP_INHIB.1', 'temp_foc.1', 'gd.1', 'INS.1', 'laxness.1', 'STRESS_PERC.1')	1	[3.07, 4.36, 1.92, 2.0, 2.88, 1.58]
625	('temp_inhib.1', 'cu.1', 'TEMP_FOC.1', 'LAXNESS.1', 'lab_neg.1', 'SUPPORT_I.1')	1	[3.07, 2.53, 1.36, 1.62, 2.25, 3.8]
626	('TEMP_INHIB.1', 'temp_foc.1', 'gd.1', 'INS.1', 'LAXNESS.1', 'temp_inhib.1')	1	[3.07, 4.36, 1.92, 2.0, 2.88, 3.51]
627	('TEMP_INHIB.1', 'temp_foc.1', 'GD.1', 'GD.1', 'GD.1', 'TEMP_INHIB.1')	1	[3.07, 4.36, 1.92, 2.59, 3.21, 3.26]
628	('temp_inhib.1', 'cu.1', 'TEMP_FOC.1', 'LAXNESS.1', 'LAB_NEG.1', 'EMP_AF.1')	1	[3.07, 2.53, 1.36, 1.62, 2.25, 4.78]
629	('TEMP_INHIB.1', 'temp_foc.1', 'GD.1', 'gd.1', 'lab_neg.1', 'support_i.1')	1	[3.07, 4.36, 1.92, 2.59, 1.99, 4.33]
630	('temp_inhib.1', 'CU.1', 'ins.1', 'ins.1')	1	[3.07, 2.53, 3.47, 2.67]
631	('cu.1', 'gd.1', 'phq_dep', 'WARMTH.1', 'emp_cog.1', 'conflict.1')	1	[2.19, 1.25, 2.0, 3.91, 4.78, 1.31]
632	('cu.1', 'gd.1', 'PHQ_DEP', 'INS.1', 'cu.1', 'LAXNESS.1')	1	[2.19, 1.25, 2.0, 2.53, 1.2, 2.62]
633	('cu.1', 'gd.1', 'PHQ_DEP', 'ins.1', 'lab_neg.1', 'TEMP_INHIB.1')	1	[2.19, 1.25, 2.0, 2.53, 2.21, 3.57]
634	('cu.1', 'GD.1', 'ins.1', 'lab_neg.1', 'laxness.1', 'CONFLICT.1')	1	[2.19, 1.25, 2.93, 1.99, 1.38, 1.31]
635	('cu.1', 'gd.1', 'phq_dep', 'warmth.1', 'overreact.1', 'STRESS_PERC.1')	1	[2.19, 1.25, 2.0, 3.91, 2.38, 1.5]
636	('cu.1', 'GD.1', 'INS.1', 'conflict.1', 'SUPPORT_I.1', 'STRESS_PERC.1')	1	[2.19, 1.25, 2.93, 1.69, 4.33, 1.12]
637	('cu.1', 'gd.1', 'PHQ_DEP', 'ins.1', 'lab_neg.1', 'temp_inhib.1')	1	[2.19, 1.25, 2.0, 2.53, 2.21, 3.57]
638	('cu.1', 'gd.1', 'PHQ_DEP', 'ins.1', 'LAB_NEG.1', 'LAB_NEG.1')	1	[2.19, 1.25, 2.0, 2.53, 2.21, 2.29]
639	('cu.1', 'GD.1', 'ins.1', 'lab_neg.1', 'LAXNESS.1', 'LAB_NEG.1')	1	[2.19, 1.25, 2.93, 1.99, 1.38, 1.46]
640	('CU.1', 'TEMP_INHIB.1', 'SUPPORT_I.1', 'lab_neg.1', 'support_e.1')	1	[2.19, 2.19, 4.87, 1.83, 4.2]
641	('cu.1', 'gd.1', 'phq_dep', 'WARMTH.1', 'emp_cog.1', 'CONFLICT.1')	1	[2.19, 1.25, 2.0, 3.91, 4.78, 1.31]
642	('cu.1', 'GD.1', 'INS.1', 'conflict.1', 'support_i.1', 'lab_neg.1')	1	[2.19, 1.25, 2.93, 1.69, 4.33, 1.96]
643	('cu.1', 'GD.1', 'ins.1', 'LAB_NEG.1', 'lab_neg.1', 'WARMTH.1')	1	[2.19, 1.25, 2.93, 1.99, 2.75, 4.59]
644	('conflict.1', 'CONFLICT.1', 'GD.1', 'lab_neg.1', 'lab_neg.1', 'stress_perc.1')	1	[1.67, 1.06, 1.25, 1.96, 1.63, 2.12]
645	('conflict.1', 'conflict.1', 'lab_neg.1', 'CU.1', 'warmth.1', 'laxness.1')	1	[1.67, 1.06, 1.77, 1.07, 4.5, 2.12]
646	('CONFLICT.1', 'lab_neg.1', 'gd.1', 'STRESS_PAR.1', 'temp_inhib.1', 'WARMTH.1')	1	[1.67, 2.21, 2.59, 1.1, 2.32, 4.5]
647	('conflict.1', 'conflict.1', 'lab_neg.1', 'cu.1', 'temp_inhib.1', 'STRESS_PAR.1')	1	[1.67, 1.06, 1.77, 1.07, 3.57, 1.2]
648	('conflict.1', 'conflict.1', 'LAB_NEG.1', 'laxness.1', 'SUPPORT_E.1', 'stress_par.1')	1	[1.67, 1.06, 1.77, 2.38, 3.53, 2.0]
649	('conflict.1', 'CONFLICT.1', 'gd.1', 'gd.1', 'lab_neg.1', 'LAXNESS.1')	1	[1.67, 1.06, 1.25, 1.09, 1.91, 1.62]
650	('conflict.1', 'CONFLICT.1', 'GD.1', 'lab_neg.1', 'LAB_NEG.1', 'conflict.1')	1	[1.67, 1.06, 1.25, 1.96, 1.63, 1.31]
651	('CONFLICT.1', 'lab_neg.1', 'gd.1', 'STRESS_PAR.1', 'TEMP_INHIB.1', 'SUPPORT_I.1')	1	[1.67, 2.21, 2.59, 1.1, 2.32, 4.87]
652	('conflict.1', 'CONFLICT.1', 'gd.1', 'GD.1', 'LAXNESS.1', 'overreact.1')	1	[1.67, 1.06, 1.25, 1.09, 1.38, 2.62]
653	('conflict.1', 'conflict.1', 'lab_neg.1', 'CU.1', 'WARMTH.1', 'temp_foc.1')	1	[1.67, 1.06, 1.77, 1.07, 4.5, 3.43]
654	('conflict.1', 'CONFLICT.1', 'gd.1', 'GD.1', 'laxness.1', 'PHQ_DEP')	1	[1.67, 1.06, 1.25, 1.09, 1.38, 2.67]
655	('conflict.1', 'CONFLICT.1', 'GD.1', 'lab_neg.1', 'lab_neg.1', 'STRESS_PERC.1')	1	[1.67, 1.06, 1.25, 1.96, 1.63, 2.12]
656	('conflict.1', 'CONFLICT.1', 'gd.1', 'gd.1', 'LAB_NEG.1', 'laxness.1')	1	[1.67, 1.06, 1.25, 1.09, 1.91, 2.5]
657	('CONFLICT.1', 'LAB_NEG.1', 'gd.1', 'INS.1', 'stress_par.1', 'cu.1')	1	[1.67, 2.21, 3.59, 1.6, 1.7, 1.47]
658	('conflict.1', 'CONFLICT.1', 'GD.1', 'LAB_NEG.1', 'CONFLICT.1', 'SUPPORT_E.1')	1	[1.67, 1.06, 1.25, 1.96, 1.44, 3.27]
659	('CONFLICT.1', 'lab_neg.1', 'GD.1', 'phq_dep', 'laxness.1', 'reg.1')	1	[1.67, 2.21, 2.59, 2.0, 3.38, 4.83]
660	('CONFLICT.1', 'lab_neg.1', 'gd.1', 'STRESS_PAR.1', 'TEMP_INHIB.1', 'support_i.1')	1	[1.67, 2.21, 2.59, 1.1, 2.32, 4.87]
661	('CONFLICT.1', 'lab_neg.1', 'gd.1', 'stress_par.1', 'temp_foc.1', 'TEMP_FOC.1')	1	[1.67, 2.21, 2.59, 1.1, 3.57, 2.65]
662	('CONFLICT.1', 'LAB_NEG.1', 'gd.1', 'ins.1', 'temp_foc.1')	1	[1.67, 2.21, 3.59, 1.6, 2.64]
663	('conflict.1', 'CONFLICT.1', 'gd.1', 'GD.1', 'LAXNESS.1', 'OVERREACT.1')	1	[1.67, 1.06, 1.25, 1.09, 1.38, 2.62]
664	('ins.1', 'conflict.1', 'OVERREACT.1', 'STRESS_PAR.1', 'gd.1', 'cu.1')	1	[2.0, 1.31, 2.38, 1.1, 1.25, 1.07]
665	('ins.1', 'conflict.1', 'OVERREACT.1', 'STRESS_PAR.1', 'GD.1', 'STRESS_PAR.1')	1	[2.0, 1.31, 2.38, 1.1, 1.25, 2.1]
666	('INS.1', 'reg.1', 'gd.1', 'lab_neg.1', 'OVERREACT.1', 'INS.1')	1	[2.0, 3.59, 1.59, 2.21, 2.12, 3.07]
667	('INS.1', 'reg.1', 'GD.1', 'gd.1', 'phq_ans.1', 'conflict.1')	1	[2.0, 3.59, 1.59, 4.0, 3.33, 1.69]
668	('INS.1', 'REG.1', 'TEMP_INHIB.1', 'laxness.1', 'overreact.1', 'CONFLICT.1')	1	[2.0, 3.59, 3.07, 1.62, 3.12, 1.19]
669	('ins.1', 'CONFLICT.1', 'GD.1', 'cu.1', 'TEMP_INHIB.1', 'lab_neg.1')	1	[2.0, 1.31, 1.25, 2.13, 3.82, 2.12]
670	('ins.1', 'CONFLICT.1', 'gd.1', 'phq_dep', 'EMP_AF.1', 'temp_foc.1')	1	[2.0, 1.31, 1.25, 4.67, 2.55, 4.86]
671	('ins.1', 'conflict.1', 'overreact.1', 'LAB_NEG.1')	1	[2.0, 1.31, 2.38, 2.12]
672	('INS.1', 'REG.1', 'temp_inhib.1', 'SUPPORT_I.1', 'LAB_NEG.1', 'gd.1')	1	[2.0, 3.59, 3.07, 4.6, 2.13, 1.09]
673	('INS.1', 'reg.1', 'gd.1', 'lab_neg.1', 'overreact.1', 'stress_perc.1')	1	[2.0, 3.59, 1.59, 2.21, 2.12, 2.66]
674	('INS.1', 'REG.1', 'temp_inhib.1', 'SUPPORT_I.1', 'lab_neg.1', 'stress_par.1')	1	[2.0, 3.59, 3.07, 4.6, 2.13, 2.3]
675	('INS.1', 'REG.1', 'temp_inhib.1', 'support_i.1', 'REG.1', 'EMP_COG.1')	1	[2.0, 3.59, 3.07, 4.6, 4.03, 4.78]
676	('INS.1', 'REG.1', 'TEMP_INHIB.1', 'laxness.1', 'OVERREACT.1', 'phq_ans.1')	1	[2.0, 3.59, 3.07, 1.62, 3.12, 1.67]
677	('ins.1', 'CONFLICT.1', 'GD.1', 'cu.1', 'temp_inhib.1', 'temp_foc.1')	1	[2.0, 1.31, 1.25, 2.13, 3.82, 4.64]
678	('INS.1', 'REG.1', 'TEMP_INHIB.1', 'LAXNESS.1', 'SUPPORT_I.1', 'LAB_NEG.1')	1	[2.0, 3.59, 3.07, 1.62, 4.33, 1.46]
679	('ins.1', 'conflict.1', 'overreact.1', 'lab_neg.1', 'REG.1', 'CU.1')	1	[2.0, 1.31, 2.38, 2.12, 4.92, 1.2]
680	('ins.1', 'conflict.1', 'OVERREACT.1', 'STRESS_PAR.1', 'GD.1', 'stress_par.1')	1	[2.0, 1.31, 2.38, 1.1, 1.25, 2.1]
681	('conflict.1', 'INS.1', 'INS.1', 'laxness.1', 'GD.1', 'SUPPORT_I.1')	1	[2.32, 2.05, 3.6, 1.62, 1.83, 4.6]
682	('conflict.1', 'ins.1', 'gd.1', 'LAB_NEG.1', 'temp_foc.1', 'OVERREACT.1')	1	[2.32, 2.05, 1.59, 1.87, 2.71, 2.38]
683	('conflict.1', 'INS.1', 'ins.1', 'CU.1', 'GD.1', 'lab_neg.1')	1	[2.32, 2.05, 3.6, 1.49, 2.25, 1.71]
684	('conflict.1', 'INS.1', 'ins.1', 'cu.1', 'TEMP_INHIB.1', 'emp_af.1')	1	[2.32, 2.05, 3.6, 1.49, 3.69, 4.78]
685	('conflict.1', 'ins.1', 'gd.1', 'lab_neg.1', 'laxness.1', 'temp_foc.1')	1	[2.32, 2.05, 1.59, 1.87, 1.88, 4.93]
686	('conflict.1', 'ins.1', 'gd.1', 'LAB_NEG.1', 'TEMP_FOC.1', 'WARMTH.1')	1	[2.32, 2.05, 1.59, 1.87, 2.71, 4.91]
687	('conflict.1', 'ins.1', 'GD.1', 'conflict.1', 'LAXNESS.1')	1	[2.32, 2.05, 1.59, 1.06, 1.38]
688	('CONFLICT.1', 'EMP_COG.1', 'gd.1', 'laxness.1', 'warmth.1')	1	[2.32, 1.22, 2.07, 1.38, 4.91]
689	('conflict.1', 'INS.1', 'INS.1', 'laxness.1', 'GD.1', 'support_i.1')	1	[2.32, 2.05, 3.6, 1.62, 1.83, 4.6]
690	('conflict.1', 'INS.1', 'ins.1', 'cu.1', 'temp_inhib.1', 'laxness.1')	1	[2.32, 2.05, 3.6, 1.49, 3.69, 3.12]
691	('conflict.1', 'ins.1', 'GD.1', 'CONFLICT.1', 'phq_dep', 'temp_inhib.1')	1	[2.32, 2.05, 1.59, 1.06, 3.0, 3.44]
692	('conflict.1', 'INS.1', 'ins.1', 'CU.1', 'gd.1', 'INS.1')	1	[2.32, 2.05, 3.6, 1.49, 2.25, 2.13]
693	('CONFLICT.1', 'EMP_COG.1', 'gd.1', 'LAXNESS.1', 'EMP_AF.1', 'GD.1')	1	[2.32, 1.22, 2.07, 1.38, 4.78, 1.09]
694	('conflict.1', 'INS.1', 'INS.1', 'laxness.1', 'gd.1', 'stress_par.1')	1	[2.32, 2.05, 3.6, 1.62, 1.83, 1.55]
695	('conflict.1', 'ins.1', 'gd.1', 'LAB_NEG.1', 'TEMP_FOC.1', 'warmth.1')	1	[2.32, 2.05, 1.59, 1.87, 2.71, 4.91]
696	('conflict.1', 'temp_foc.1', 'overreact.1', 'CONFLICT.1', 'laxness.1', 'ins.1')	1	[1.69, 4.23, 2.88, 1.06, 2.88, 1.87]
697	('conflict.1', 'TEMP_FOC.1', 'lab_neg.1', 'stress_par.1', 'LAB_NEG.1', 'PHQ_ANS.1')	1	[1.69, 4.23, 1.47, 3.0, 1.04, 2.67]
698	('conflict.1', 'TEMP_FOC.1', 'LAB_NEG.1', 'TEMP_FOC.1', 'GD.1')	1	[1.69, 4.23, 1.47, 4.93, 1.42]
699	('CONFLICT.1', 'EMP_COG.1', 'TEMP_FOC.1', 'REG.1', 'SUPPORT_I.1', 'conflict.1')	1	[1.69, 4.45, 3.22, 3.92, 4.87, 2.51]
700	('conflict.1', 'TEMP_FOC.1', 'LAB_NEG.1', 'temp_foc.1', 'temp_foc.1', 'reg.1')	1	[1.69, 4.23, 1.47, 4.93, 4.64, 4.75]
701	('conflict.1', 'temp_foc.1', 'OVERREACT.1', 'TEMP_INHIB.1', 'temp_foc.1', 'EMP_COG.1')	1	[1.69, 4.23, 2.88, 1.75, 3.22, 2.11]
702	('conflict.1', 'temp_foc.1', 'overreact.1', 'CONFLICT.1', 'LAXNESS.1', 'OVERREACT.1')	1	[1.69, 4.23, 2.88, 1.06, 2.88, 2.62]
703	('conflict.1', 'TEMP_FOC.1', 'LAB_NEG.1', 'temp_foc.1', 'TEMP_FOC.1', 'WARMTH.1')	1	[1.69, 4.23, 1.47, 4.93, 4.64, 4.25]
704	('conflict.1', 'temp_foc.1', 'overreact.1', 'conflict.1', 'OVERREACT.1', 'temp_inhib.1')	1	[1.69, 4.23, 2.88, 1.06, 1.62, 3.32]
705	('CONFLICT.1', 'EMP_COG.1', 'temp_foc.1', 'phq_dep', 'temp_foc.1', 'REG.1')	1	[1.69, 4.45, 3.22, 2.0, 2.78, 4.09]
706	('CONFLICT.1', 'emp_cog.1', 'conflict.1', 'LAB_NEG.1', 'TEMP_FOC.1', 'conflict.1')	1	[1.69, 4.45, 2.32, 2.21, 1.36, 1.94]
707	('conflict.1', 'temp_foc.1', 'overreact.1', 'CONFLICT.1', 'laxness.1', 'INS.1')	1	[1.69, 4.23, 2.88, 1.06, 2.88, 1.87]
708	('CONFLICT.1', 'emp_cog.1', 'conflict.1', 'lab_neg.1', 'cu.1', 'STRESS_PERC.1')	1	[1.69, 4.45, 2.32, 2.21, 2.8, 1.12]
709	('conflict.1', 'TEMP_FOC.1', 'lab_neg.1', 'STRESS_PAR.1')	1	[1.69, 4.23, 1.47, 3.0]
710	('CONFLICT.1', 'EMP_COG.1', 'TEMP_FOC.1', 'REG.1', 'SUPPORT_I.1', 'CONFLICT.1')	1	[1.69, 4.45, 3.22, 3.92, 4.87, 2.51]
711	('CONFLICT.1', 'EMP_COG.1', 'temp_foc.1', 'phq_dep', 'TEMP_FOC.1', 'laxness.1')	1	[1.69, 4.45, 3.22, 2.0, 2.78, 2.41]
712	('gd.1', 'INS.1', 'conflict.1', 'TEMP_INHIB.1', 'EMP_AF.1', 'LAXNESS.1')	1	[3.25, 2.05, 1.33, 3.32, 3.45, 1.62]
713	('gd.1', 'ins.1', 'emp_cog.1', 'TEMP_FOC.1', 'CU.1', 'stress_par.1')	1	[3.25, 2.05, 4.78, 3.07, 1.21, 1.68]
714	('gd.1', 'ins.1', 'EMP_COG.1', 'LAB_NEG.1', 'reg.1', 'PHQ_ANS.1')	1	[3.25, 2.05, 4.78, 1.71, 4.75, 1.33]
715	('gd.1', 'INS.1', 'conflict.1', 'temp_inhib.1', 'SUPPORT_E.1', 'overreact.1')	1	[3.25, 2.05, 1.33, 3.32, 2.6, 3.25]
716	('gd.1', 'ins.1', 'emp_cog.1', 'temp_foc.1', 'cu.1', 'EMP_COG.1')	1	[3.25, 2.05, 4.78, 3.07, 1.67, 2.33]
717	('gd.1', 'ins.1', 'EMP_COG.1', 'LAB_NEG.1', 'REG.1', 'OVERREACT.1')	1	[3.25, 2.05, 4.78, 1.71, 4.75, 1.88]
718	('gd.1', 'ins.1', 'emp_cog.1', 'TEMP_FOC.1', 'cu.1', 'LAB_NEG.1')	1	[3.25, 2.05, 4.78, 3.07, 1.21, 1.96]
719	('gd.1', 'INS.1', 'CONFLICT.1', 'support_e.1', 'conflict.1', 'lab_neg.1')	1	[3.25, 2.05, 1.33, 4.87, 1.81, 2.21]
720	('gd.1', 'INS.1', 'CONFLICT.1', 'SUPPORT_E.1', 'OVERREACT.1', 'conflict.1')	1	[3.25, 2.05, 1.33, 4.87, 1.88, 2.44]
721	('gd.1', 'INS.1', 'CONFLICT.1', 'SUPPORT_E.1', 'overreact.1', 'EMP_AF.1')	1	[3.25, 2.05, 1.33, 4.87, 1.88, 4.33]
722	('lab_neg.1', 'INS.1', 'conflict.1', 'LAB_NEG.1', 'ins.1', 'TEMP_FOC.1')	1	[2.07, 2.0, 1.33, 1.46, 2.4, 4.07]
723	('lab_neg.1', 'ins.1', 'temp_foc.1', 'gd.1', 'OVERREACT.1', 'warmth.1')	1	[2.07, 2.0, 3.84, 1.92, 3.12, 4.59]
724	('lab_neg.1', 'INS.1', 'conflict.1', 'lab_neg.1', 'temp_inhib.1', 'TEMP_INHIB.1')	1	[2.07, 2.0, 1.33, 1.46, 3.26, 3.01]
725	('lab_neg.1', 'INS.1', 'CONFLICT.1', 'phq_dep', 'stress_perc.1', 'WARMTH.1')	1	[2.07, 2.0, 1.33, 1.33, 1.12, 4.9]
726	('LAB_NEG.1', 'REG.1', 'conflict.1', 'overreact.1', 'gd.1')	1	[2.07, 3.42, 2.69, 1.62, 1.75]
727	('lab_neg.1', 'INS.1', 'conflict.1', 'LAB_NEG.1', 'INS.1', 'SUPPORT_I.1')	1	[2.07, 2.0, 1.33, 1.46, 2.4, 3.53]
728	('LAB_NEG.1', 'REG.1', 'conflict.1', 'OVERREACT.1', 'CONFLICT.1', 'emp_cog.1')	1	[2.07, 3.42, 2.69, 1.62, 1.06, 2.55]
729	('lab_neg.1', 'INS.1', 'CONFLICT.1', 'phq_dep', 'STRESS_PERC.1', 'ins.1')	1	[2.07, 2.0, 1.33, 1.33, 1.12, 3.13]
730	('lab_neg.1', 'INS.1', 'CONFLICT.1', 'PHQ_DEP', 'TEMP_FOC.1', 'SUPPORT_E.1')	1	[2.07, 2.0, 1.33, 1.33, 4.07, 1.93]
731	('lab_neg.1', 'ins.1', 'temp_foc.1', 'gd.1', 'overreact.1', 'laxness.1')	1	[2.07, 2.0, 3.84, 1.92, 3.12, 3.0]
732	('LAB_NEG.1', 'REG.1', 'CONFLICT.1', 'LAXNESS.1', 'phq_dep', 'SUPPORT_E.1')	1	[2.07, 3.42, 2.69, 2.88, 3.0, 4.87]
733	('lab_neg.1', 'ins.1', 'TEMP_FOC.1', 'CONFLICT.1', 'overreact.1', 'CONFLICT.1')	1	[2.07, 2.0, 3.84, 1.69, 2.12, 2.12]
734	('lab_neg.1', 'INS.1', 'conflict.1', 'lab_neg.1', 'temp_inhib.1', 'temp_inhib.1')	1	[2.07, 2.0, 1.33, 1.46, 3.26, 3.01]
735	('LAB_NEG.1', 'reg.1', 'laxness.1', 'phq_ans.1', 'stress_par.1', 'phq_ans.1')	1	[2.07, 3.42, 2.62, 4.33, 1.6, 1.33]
736	('LAB_NEG.1', 'REG.1', 'conflict.1', 'OVERREACT.1', 'conflict.1', 'support_i.1')	1	[2.07, 3.42, 2.69, 1.62, 1.06, 4.87]
737	('LAB_NEG.1', 'reg.1', 'laxness.1', 'phq_ans.1', 'STRESS_PAR.1', 'ins.1')	1	[2.07, 3.42, 2.62, 4.33, 1.6, 2.53]
738	('lab_neg.1', 'INS.1', 'CONFLICT.1', 'phq_dep', 'STRESS_PERC.1', 'INS.1')	1	[2.07, 2.0, 1.33, 1.33, 1.12, 3.13]
739	('lab_neg.1', 'INS.1', 'CONFLICT.1', 'PHQ_DEP', 'temp_foc.1', 'CU.1')	1	[2.07, 2.0, 1.33, 1.33, 4.07, 1.07]
740	('lab_neg.1', 'ins.1', 'temp_foc.1', 'GD.1', 'emp_af.1')	1	[2.07, 2.0, 3.84, 1.92, 4.11]
741	('lab_neg.1', 'ins.1', 'TEMP_FOC.1', 'conflict.1', 'GD.1', 'CONFLICT.1')	1	[2.07, 2.0, 3.84, 1.69, 1.59, 1.06]
742	('lab_neg.1', 'INS.1', 'conflict.1', 'LAB_NEG.1', 'INS.1', 'support_i.1')	1	[2.07, 2.0, 1.33, 1.46, 2.4, 3.53]
743	('lab_neg.1', 'INS.1', 'conflict.1', 'LAB_NEG.1', 'ins.1', 'temp_foc.1')	1	[2.07, 2.0, 1.33, 1.46, 2.4, 4.07]
744	('lab_neg.1', 'conflict.1', 'WARMTH.1', 'phq_dep', 'overreact.1', 'emp_cog.1')	1	[2.37, 1.31, 4.91, 2.0, 2.88, 4.78]
745	('lab_neg.1', 'conflict.1', 'warmth.1', 'phq_ans.1', 'CU.1', 'lab_neg.1')	1	[2.37, 1.31, 4.91, 2.0, 1.07, 2.29]
746	('lab_neg.1', 'CONFLICT.1', 'gd.1', 'PHQ_ANS.1', 'laxness.1', 'TEMP_FOC.1')	1	[2.37, 1.31, 1.25, 1.33, 1.88, 4.36]
747	('lab_neg.1', 'CONFLICT.1', 'gd.1', 'phq_ans.1', 'TEMP_INHIB.1', 'cu.1')	1	[2.37, 1.31, 1.25, 1.33, 4.07, 1.4]
748	('lab_neg.1', 'CONFLICT.1', 'gd.1', 'PHQ_ANS.1', 'LAXNESS.1', 'WARMTH.1')	1	[2.37, 1.31, 1.25, 1.33, 1.88, 4.09]
749	('lab_neg.1', 'conflict.1', 'warmth.1', 'phq_ans.1', 'cu.1', 'support_e.1')	1	[2.37, 1.31, 4.91, 2.0, 1.07, 4.87]
750	('lab_neg.1', 'CONFLICT.1', 'GD.1', 'phq_dep', 'CU.1', 'emp_cog.1')	1	[2.37, 1.31, 1.25, 2.0, 1.87, 3.0]
751	('lab_neg.1', 'CONFLICT.1', 'GD.1', 'phq_dep', 'cu.1', 'lab_neg.1')	1	[2.37, 1.31, 1.25, 2.0, 1.87, 2.07]
752	('lab_neg.1', 'conflict.1', 'WARMTH.1', 'PHQ_DEP', 'cu.1', 'LAB_NEG.1')	1	[2.37, 1.31, 4.91, 2.0, 1.2, 1.5]
753	('lab_neg.1', 'conflict.1', 'warmth.1', 'PHQ_ANS.1', 'CONFLICT.1', 'stress_perc.1')	1	[2.37, 1.31, 4.91, 2.0, 1.06, 2.38]
754	('lab_neg.1', 'conflict.1', 'WARMTH.1', 'phq_dep', 'OVERREACT.1', 'support_i.1')	1	[2.37, 1.31, 4.91, 2.0, 2.88, 4.73]
755	('lab_neg.1', 'conflict.1', 'WARMTH.1', 'PHQ_DEP', 'CU.1', 'stress_perc.1')	1	[2.37, 1.31, 4.91, 2.0, 1.2, 3.12]
756	('lab_neg.1', 'conflict.1', 'WARMTH.1', 'PHQ_DEP', 'CU.1', 'STRESS_PERC.1')	1	[2.37, 1.31, 4.91, 2.0, 1.2, 3.12]
757	('lab_neg.1', 'CONFLICT.1', 'GD.1', 'phq_dep', 'cu.1', 'LAB_NEG.1')	1	[2.37, 1.31, 1.25, 2.0, 1.87, 2.07]
758	('lab_neg.1', 'CONFLICT.1', 'gd.1', 'PHQ_ANS.1', 'LAXNESS.1', 'warmth.1')	1	[2.37, 1.31, 1.25, 1.33, 1.88, 4.09]
759	('gd.1', 'STRESS_PAR.1', 'cu.1', 'TEMP_INHIB.1', 'conflict.1', 'phq_ans.1')	1	[2.25, 1.32, 1.21, 3.69, 1.56, 4.67]
760	('gd.1', 'STRESS_PAR.1', 'CU.1', 'TEMP_FOC.1', 'overreact.1', 'laxness.1')	1	[2.25, 1.32, 1.21, 4.0, 2.62, 1.62]
761	('gd.1', 'stress_par.1', 'cu.1', 'GD.1', 'stress_perc.1', 'WARMTH.1')	1	[2.25, 1.32, 2.93, 1.09, 2.88, 4.75]
762	('gd.1', 'STRESS_PAR.1', 'cu.1', 'TEMP_INHIB.1', 'CONFLICT.1', 'stress_perc.1')	1	[2.25, 1.32, 1.21, 3.69, 1.56, 2.38]
763	('gd.1', 'STRESS_PAR.1', 'CU.1', 'TEMP_FOC.1', 'OVERREACT.1', 'support_i.1')	1	[2.25, 1.32, 1.21, 4.0, 2.62, 4.2]
764	('gd.1', 'stress_par.1', 'cu.1', 'gd.1', 'OVERREACT.1', 'CONFLICT.1')	1	[2.25, 1.32, 2.93, 1.09, 2.12, 1.06]
765	('GD.1', 'SUPPORT_I.1', 'reg.1', 'conflict.1', 'TEMP_FOC.1')	1	[2.25, 2.34, 3.59, 2.57, 2.64]
766	('gd.1', 'STRESS_PAR.1', 'cu.1', 'temp_inhib.1', 'conflict.1', 'EMP_COG.1')	1	[2.25, 1.32, 1.21, 3.69, 1.31, 3.89]
767	('gd.1', 'stress_par.1', 'cu.1', 'GD.1', 'STRESS_PERC.1', 'TEMP_INHIB.1')	1	[2.25, 1.32, 2.93, 1.09, 2.88, 3.19]
768	('gd.1', 'stress_par.1', 'cu.1', 'GD.1', 'stress_perc.1', 'warmth.1')	1	[2.25, 1.32, 2.93, 1.09, 2.88, 4.75]
769	('gd.1', 'STRESS_PAR.1', 'CU.1', 'temp_foc.1', 'conflict.1', 'phq_dep')	1	[2.25, 1.32, 1.21, 4.0, 1.87, 2.0]
770	('GD.1', 'SUPPORT_I.1', 'REG.1', 'TEMP_FOC.1', 'TEMP_INHIB.1', 'TEMP_INHIB.1')	1	[2.25, 2.34, 3.59, 4.14, 3.75, 4.12]
771	('gd.1', 'STRESS_PAR.1', 'cu.1', 'temp_inhib.1', 'CONFLICT.1', 'reg.1')	1	[2.25, 1.32, 1.21, 3.69, 1.31, 4.92]
772	('TEMP_FOC.1', 'gd.1', 'lab_neg.1', 'LAB_NEG.1', 'lab_neg.1', 'TEMP_FOC.1')	1	[3.22, 1.25, 1.88, 1.55, 1.61, 3.78]
773	('temp_foc.1', 'lab_neg.1', 'cu.1', 'conflict.1', 'OVERREACT.1', 'TEMP_INHIB.1')	1	[3.22, 2.37, 2.8, 2.32, 1.88, 3.69]
774	('TEMP_FOC.1', 'gd.1', 'LAB_NEG.1', 'ins.1', 'EMP_AF.1', 'temp_inhib.1')	1	[3.22, 1.25, 1.88, 2.93, 4.78, 3.82]
775	('TEMP_FOC.1', 'GD.1', 'TEMP_INHIB.1', 'stress_par.1', 'gd.1', 'LAB_NEG.1')	1	[3.22, 1.25, 3.07, 1.3, 1.59, 1.46]
776	('temp_foc.1', 'lab_neg.1', 'cu.1', 'conflict.1', 'overreact.1', 'conflict.1')	1	[3.22, 2.37, 2.8, 2.32, 1.88, 1.44]
777	('temp_foc.1', 'LAB_NEG.1', 'gd.1', 'TEMP_FOC.1', 'gd.1', 'INS.1')	1	[3.22, 2.37, 2.92, 2.07, 1.09, 2.73]
778	('TEMP_FOC.1', 'gd.1', 'LAB_NEG.1', 'ins.1', 'emp_af.1', 'phq_ans.1')	1	[3.22, 1.25, 1.88, 2.93, 4.78, 2.0]
779	('TEMP_FOC.1', 'GD.1', 'temp_inhib.1', 'stress_par.1', 'temp_inhib.1', 'REG.1')	1	[3.22, 1.25, 3.07, 3.3, 2.69, 4.25]
780	('TEMP_FOC.1', 'gd.1', 'lab_neg.1', 'lab_neg.1', 'warmth.1', 'stress_perc.1')	1	[3.22, 1.25, 1.88, 1.55, 4.25, 2.12]
781	('TEMP_FOC.1', 'GD.1', 'temp_inhib.1', 'stress_par.1', 'TEMP_INHIB.1', 'TEMP_FOC.1')	1	[3.22, 1.25, 3.07, 3.3, 2.69, 4.42]
782	('TEMP_FOC.1', 'gd.1', 'lab_neg.1', 'LAB_NEG.1', 'lab_neg.1', 'temp_foc.1')	1	[3.22, 1.25, 1.88, 1.55, 1.61, 3.78]
783	('TEMP_FOC.1', 'GD.1', 'TEMP_INHIB.1', 'STRESS_PAR.1', 'ins.1', 'cu.1')	1	[3.22, 1.25, 3.07, 1.3, 3.6, 2.12]
784	('temp_foc.1', 'lab_neg.1', 'cu.1', 'conflict.1', 'OVERREACT.1', 'temp_inhib.1')	1	[3.22, 2.37, 2.8, 2.32, 1.88, 3.69]
785	('temp_foc.1', 'LAB_NEG.1', 'gd.1', 'TEMP_FOC.1', 'GD.1', 'EMP_AF.1')	1	[3.22, 2.37, 2.92, 2.07, 1.09, 4.78]
786	('TEMP_FOC.1', 'gd.1', 'lab_neg.1', 'LAB_NEG.1', 'LAB_NEG.1', 'PHQ_ANS.1')	1	[3.22, 1.25, 1.88, 1.55, 1.61, 3.33]
787	('lab_neg.1', 'cu.1', 'TEMP_INHIB.1', 'stress_par.1', 'overreact.1', 'STRESS_PERC.1')	1	[2.17, 1.21, 3.44, 1.1, 3.0, 2.62]
788	('lab_neg.1', 'cu.1', 'TEMP_INHIB.1', 'STRESS_PAR.1', 'conflict.1', 'CONFLICT.1')	1	[2.17, 1.21, 3.44, 1.1, 1.31, 1.06]
789	('lab_neg.1', 'cu.1', 'TEMP_INHIB.1', 'STRESS_PAR.1', 'CONFLICT.1', 'gd.1')	1	[2.17, 1.21, 3.44, 1.1, 1.31, 1.09]
790	('lab_neg.1', 'cu.1', 'temp_inhib.1', 'ins.1', 'conflict.1', 'OVERREACT.1')	1	[2.17, 1.21, 3.44, 3.2, 1.31, 1.88]
791	('lab_neg.1', 'cu.1', 'TEMP_INHIB.1', 'stress_par.1', 'OVERREACT.1', 'TEMP_INHIB.1')	1	[2.17, 1.21, 3.44, 1.1, 3.0, 3.76]
792	('lab_neg.1', 'CU.1', 'warmth.1', 'LAB_NEG.1', 'reg.1', 'overreact.1')	1	[2.17, 1.21, 4.59, 1.71, 3.85, 2.12]
793	('lab_neg.1', 'cu.1', 'temp_inhib.1', 'ins.1', 'CONFLICT.1', 'ins.1')	1	[2.17, 1.21, 3.44, 3.2, 1.31, 2.0]
794	('lab_neg.1', 'CU.1', 'WARMTH.1', 'SUPPORT_I.1', 'INS.1', 'STRESS_PERC.1')	1	[2.17, 1.21, 4.59, 3.53, 1.6, 1.62]
795	('lab_neg.1', 'CU.1', 'WARMTH.1', 'SUPPORT_I.1', 'ins.1', 'PHQ_DEP')	1	[2.17, 1.21, 4.59, 3.53, 1.6, 1.33]
796	('LAB_NEG.1', 'gd.1', 'cu.1', 'lab_neg.1', 'gd.1', 'conflict.1')	1	[2.17, 3.25, 1.73, 2.71, 3.01, 1.69]
797	('lab_neg.1', 'cu.1', 'TEMP_INHIB.1', 'STRESS_PAR.1', 'CONFLICT.1', 'GD.1')	1	[2.17, 1.21, 3.44, 1.1, 1.31, 1.09]
798	('lab_neg.1', 'CU.1', 'warmth.1', 'lab_neg.1', 'TEMP_FOC.1', 'STRESS_PAR.1')	1	[2.17, 1.21, 4.59, 1.71, 2.93, 1.3]
799	('lab_neg.1', 'cu.1', 'temp_inhib.1', 'INS.1', 'CU.1', 'TEMP_FOC.1')	1	[2.17, 1.21, 3.44, 3.2, 1.07, 1.63]
800	('LAB_NEG.1', 'gd.1', 'cu.1', 'LAB_NEG.1', 'WARMTH.1', 'TEMP_FOC.1')	1	[2.17, 3.25, 1.73, 2.71, 4.09, 3.0]
801	('lab_neg.1', 'cu.1', 'temp_inhib.1', 'ins.1', 'CONFLICT.1', 'INS.1')	1	[2.17, 1.21, 3.44, 3.2, 1.31, 2.0]
802	('lab_neg.1', 'CU.1', 'warmth.1', 'LAB_NEG.1', 'reg.1', 'OVERREACT.1')	1	[2.17, 1.21, 4.59, 1.71, 3.85, 2.12]
803	('INS.1', 'cu.1', 'ins.1', 'TEMP_INHIB.1', 'lab_neg.1', 'laxness.1')	1	[2.53, 2.19, 3.81, 2.57, 2.71, 1.62]
804	('ins.1', 'conflict.1', 'TEMP_INHIB.1', 'WARMTH.1', 'lab_neg.1', 'emp_af.1')	1	[2.53, 1.33, 3.73, 3.91, 1.77, 3.89]
805	('ins.1', 'conflict.1', 'temp_inhib.1', 'INS.1', 'SUPPORT_E.1', 'conflict.1')	1	[2.53, 1.33, 3.73, 1.6, 3.53, 1.06]
806	('ins.1', 'conflict.1', 'TEMP_INHIB.1', 'warmth.1', 'temp_inhib.1', 'OVERREACT.1')	1	[2.53, 1.33, 3.73, 3.91, 4.57, 2.38]
807	('ins.1', 'CONFLICT.1', 'TEMP_INHIB.1', 'CU.1', 'OVERREACT.1', 'ins.1')	1	[2.53, 1.33, 3.8, 1.6, 2.5, 2.13]
808	('ins.1', 'CONFLICT.1', 'TEMP_INHIB.1', 'CU.1', 'OVERREACT.1', 'INS.1')	1	[2.53, 1.33, 3.8, 1.6, 2.5, 2.13]
809	('INS.1', 'cu.1', 'ins.1', 'TEMP_INHIB.1', 'LAB_NEG.1', 'SUPPORT_E.1')	1	[2.53, 2.19, 3.81, 2.57, 2.71, 4.6]
810	('ins.1', 'CONFLICT.1', 'TEMP_INHIB.1', 'cu.1', 'TEMP_FOC.1', 'EMP_AF.1')	1	[2.53, 1.33, 3.8, 1.6, 4.21, 3.45]
811	('ins.1', 'conflict.1', 'TEMP_INHIB.1', 'WARMTH.1', 'LAB_NEG.1', 'stress_par.1')	1	[2.53, 1.33, 3.73, 3.91, 1.77, 1.3]
812	('INS.1', 'CU.1', 'TEMP_FOC.1', 'emp_cog.1', 'WARMTH.1', 'stress_par.1')	1	[2.53, 2.19, 1.43, 3.89, 4.75, 1.5]
813	('ins.1', 'conflict.1', 'temp_inhib.1', 'INS.1', 'SUPPORT_E.1', 'CONFLICT.1')	1	[2.53, 1.33, 3.73, 1.6, 3.53, 1.06]
814	('ins.1', 'CONFLICT.1', 'TEMP_INHIB.1', 'cu.1', 'temp_foc.1', 'OVERREACT.1')	1	[2.53, 1.33, 3.8, 1.6, 4.21, 1.62]
815	('ins.1', 'CONFLICT.1', 'temp_inhib.1', 'phq_dep', 'TEMP_FOC.1', 'PHQ_ANS.1')	1	[2.53, 1.33, 3.8, 2.0, 3.91, 1.33]
816	('ins.1', 'CONFLICT.1', 'temp_inhib.1', 'phq_dep', 'temp_foc.1', 'STRESS_PERC.1')	1	[2.53, 1.33, 3.8, 2.0, 3.91, 1.12]
817	('INS.1', 'CU.1', 'TEMP_FOC.1', 'emp_cog.1', 'warmth.1', 'lab_neg.1')	1	[2.53, 2.19, 1.43, 3.89, 4.75, 2.16]
818	('INS.1', 'cu.1', 'ins.1', 'temp_inhib.1', 'lab_neg.1', 'WARMTH.1')	1	[2.53, 2.19, 3.81, 2.57, 3.17, 4.5]
819	('INS.1', 'cu.1', 'ins.1', 'TEMP_INHIB.1', 'lab_neg.1', 'LAXNESS.1')	1	[2.53, 2.19, 3.81, 2.57, 2.71, 1.62]
820	('ins.1', 'CONFLICT.1', 'temp_inhib.1', 'PHQ_DEP', 'reg.1', 'OVERREACT.1')	1	[2.53, 1.33, 3.8, 2.0, 4.59, 1.88]
821	('lab_neg.1', 'INS.1', 'STRESS_PAR.1', 'SUPPORT_I.1', 'phq_dep', 'TEMP_FOC.1')	1	[2.25, 2.05, 1.45, 3.8, 3.33, 4.5]
822	('lab_neg.1', 'INS.1', 'stress_par.1', 'LAB_NEG.1', 'overreact.1', 'EMP_AF.1')	1	[2.25, 2.05, 1.45, 1.46, 2.12, 4.33]
823	('lab_neg.1', 'ins.1', 'STRESS_PAR.1', 'TEMP_INHIB.1', 'GD.1', 'phq_dep')	1	[2.25, 2.05, 1.23, 3.82, 1.42, 1.33]
824	('LAB_NEG.1', 'TEMP_INHIB.1', 'warmth.1', 'EMP_COG.1', 'SUPPORT_E.1', 'gd.1')	1	[2.25, 2.19, 4.75, 4.45, 4.6, 1.42]
825	('lab_neg.1', 'ins.1', 'STRESS_PAR.1', 'temp_inhib.1', 'WARMTH.1', 'TEMP_FOC.1')	1	[2.25, 2.05, 1.23, 3.82, 4.25, 3.5]
826	('LAB_NEG.1', 'TEMP_INHIB.1', 'WARMTH.1', 'gd.1', 'phq_ans.1', 'WARMTH.1')	1	[2.25, 2.19, 4.75, 2.07, 3.33, 4.91]
827	('lab_neg.1', 'INS.1', 'stress_par.1', 'lab_neg.1', 'WARMTH.1', 'PHQ_ANS.1')	1	[2.25, 2.05, 1.45, 1.46, 4.75, 2.0]
828	('LAB_NEG.1', 'temp_inhib.1', 'LAB_NEG.1', 'gd.1', 'OVERREACT.1', 'stress_perc.1')	1	[2.25, 2.19, 2.46, 3.33, 2.62, 2.12]
829	('lab_neg.1', 'INS.1', 'STRESS_PAR.1', 'support_i.1', 'EMP_AF.1', 'overreact.1')	1	[2.25, 2.05, 1.45, 3.8, 4.33, 2.62]
830	('lab_neg.1', 'INS.1', 'stress_par.1', 'LAB_NEG.1', 'OVERREACT.1', 'gd.1')	1	[2.25, 2.05, 1.45, 1.46, 2.12, 1.59]
831	('lab_neg.1', 'INS.1', 'stress_par.1', 'LAB_NEG.1', 'overreact.1', 'emp_af.1')	1	[2.25, 2.05, 1.45, 1.46, 2.12, 4.33]
832	('LAB_NEG.1', 'TEMP_INHIB.1', 'warmth.1', 'emp_cog.1', 'gd.1', 'SUPPORT_I.1')	1	[2.25, 2.19, 4.75, 4.45, 1.75, 4.87]
833	('lab_neg.1', 'INS.1', 'STRESS_PAR.1', 'SUPPORT_I.1', 'PHQ_DEP', 'LAXNESS.1')	1	[2.25, 2.05, 1.45, 3.8, 3.33, 1.38]
834	('lab_neg.1', 'ins.1', 'STRESS_PAR.1', 'temp_inhib.1', 'WARMTH.1', 'temp_foc.1')	1	[2.25, 2.05, 1.23, 3.82, 4.25, 3.5]
835	('lab_neg.1', 'ins.1', 'STRESS_PAR.1', 'TEMP_INHIB.1', 'gd.1', 'STRESS_PAR.1')	1	[2.25, 2.05, 1.23, 3.82, 1.42, 2.8]
836	('LAB_NEG.1', 'TEMP_INHIB.1', 'WARMTH.1', 'gd.1', 'PHQ_ANS.1', 'EMP_AF.1')	1	[2.25, 2.19, 4.75, 2.07, 3.33, 4.78]
837	('lab_neg.1', 'ins.1', 'stress_par.1', 'conflict.1', 'CONFLICT.1', 'laxness.1')	1	[2.25, 2.05, 1.23, 1.94, 1.31, 1.38]
838	('lab_neg.1', 'ins.1', 'STRESS_PAR.1', 'temp_inhib.1', 'warmth.1', 'temp_inhib.1')	1	[2.25, 2.05, 1.23, 3.82, 4.25, 3.67]
839	('LAB_NEG.1', 'TEMP_INHIB.1', 'WARMTH.1', 'gd.1', 'phq_ans.1', 'warmth.1')	1	[2.25, 2.19, 4.75, 2.07, 3.33, 4.91]
840	('lab_neg.1', 'INS.1', 'STRESS_PAR.1', 'SUPPORT_I.1', 'phq_dep', 'temp_foc.1')	1	[2.25, 2.05, 1.45, 3.8, 3.33, 4.5]
841	('lab_neg.1', 'ins.1', 'STRESS_PAR.1', 'TEMP_INHIB.1', 'GD.1', 'PHQ_DEP')	1	[2.25, 2.05, 1.23, 3.82, 1.42, 1.33]
842	('lab_neg.1', 'INS.1', 'STRESS_PAR.1', 'support_i.1', 'emp_af.1', 'OVERREACT.1')	1	[2.25, 2.05, 1.45, 3.8, 4.33, 2.38]
843	('lab_neg.1', 'temp_inhib.1', 'conflict.1', 'CONFLICT.1', 'support_i.1', 'laxness.1')	1	[2.25, 3.53, 2.07, 1.33, 4.07, 2.12]
844	('lab_neg.1', 'TEMP_INHIB.1', 'reg.1', 'laxness.1', 'reg.1', 'LAB_NEG.1')	1	[2.25, 3.53, 3.75, 2.38, 3.59, 1.57]
845	('LAB_NEG.1', 'lab_neg.1', 'cu.1', 'cu.1', 'TEMP_INHIB.1', 'PHQ_ANS.1')	1	[2.25, 3.13, 2.93, 1.73, 3.94, 2.67]
846	('lab_neg.1', 'TEMP_INHIB.1', 'REG.1', 'warmth.1', 'conflict.1', 'CONFLICT.1')	1	[2.25, 3.53, 3.75, 4.91, 1.31, 1.06]
847	('lab_neg.1', 'temp_inhib.1', 'conflict.1', 'conflict.1', 'lab_neg.1', 'laxness.1')	1	[2.25, 3.53, 2.07, 1.33, 2.03, 2.12]
848	('lab_neg.1', 'TEMP_INHIB.1', 'REG.1', 'WARMTH.1', 'LAB_NEG.1', 'cu.1')	1	[2.25, 3.53, 3.75, 4.91, 1.65, 1.14]
849	('lab_neg.1', 'temp_inhib.1', 'CONFLICT.1', 'STRESS_PAR.1', 'conflict.1', 'emp_cog.1')	1	[2.25, 3.53, 2.07, 1.5, 3.26, 3.0]
850	('lab_neg.1', 'temp_inhib.1', 'conflict.1', 'conflict.1', 'lab_neg.1', 'LAXNESS.1')	1	[2.25, 3.53, 2.07, 1.33, 2.03, 2.12]
851	('lab_neg.1', 'TEMP_INHIB.1', 'REG.1', 'warmth.1', 'CONFLICT.1', 'phq_dep')	1	[2.25, 3.53, 3.75, 4.91, 1.31, 2.0]
852	('lab_neg.1', 'temp_inhib.1', 'conflict.1', 'conflict.1', 'LAB_NEG.1', 'cu.1')	1	[2.25, 3.53, 2.07, 1.33, 2.03, 1.41]
853	('lab_neg.1', 'temp_inhib.1', 'conflict.1', 'CONFLICT.1', 'SUPPORT_I.1', 'laxness.1')	1	[2.25, 3.53, 2.07, 1.33, 4.07, 3.5]
854	('lab_neg.1', 'temp_inhib.1', 'CONFLICT.1', 'STRESS_PAR.1', 'CONFLICT.1', 'OVERREACT.1')	1	[2.25, 3.53, 2.07, 1.5, 3.26, 3.75]
855	('lab_neg.1', 'TEMP_INHIB.1', 'REG.1', 'WARMTH.1', 'LAB_NEG.1', 'CU.1')	1	[2.25, 3.53, 3.75, 4.91, 1.65, 1.14]
856	('LAB_NEG.1', 'lab_neg.1', 'cu.1', 'cu.1', 'temp_inhib.1', 'phq_ans.1')	1	[2.25, 3.13, 2.93, 1.73, 3.94, 3.33]
857	('PHQ_DEP', 'stress_par.1', 'OVERREACT.1', 'cu.1', 'PHQ_ANS.1', 'ins.1')	1	[2.0, 1.7, 2.62, 1.73, 1.33, 2.13]
858	('phq_dep', 'cu.1', 'GD.1', 'conflict.1', 'OVERREACT.1', 'TEMP_INHIB.1')	1	[2.0, 1.6, 1.25, 1.69, 2.38, 4.07]
859	('phq_dep', 'CU.1', 'conflict.1', 'temp_inhib.1', 'emp_cog.1', 'lab_neg.1')	1	[2.0, 1.6, 1.69, 3.32, 3.89, 2.17]
860	('phq_dep', 'CU.1', 'conflict.1', 'TEMP_INHIB.1', 'TEMP_FOC.1', 'STRESS_PERC.1')	1	[2.0, 1.6, 1.69, 3.32, 4.5, 2.62]
861	('phq_dep', 'CU.1', 'CONFLICT.1', 'support_e.1', 'LAB_NEG.1')	1	[2.0, 1.6, 1.69, 4.07, 1.96]
862	('PHQ_DEP', 'stress_par.1', 'overreact.1', 'GD.1', 'CONFLICT.1', 'phq_ans.1')	1	[2.0, 1.7, 2.62, 1.25, 1.44, 2.0]
863	('PHQ_DEP', 'STRESS_PAR.1', 'TEMP_FOC.1', 'cu.1', 'TEMP_FOC.1', 'gd.1')	1	[2.0, 1.7, 2.22, 1.33, 2.78, 1.25]
864	('PHQ_DEP', 'STRESS_PAR.1', 'temp_foc.1', 'LAXNESS.1', 'ins.1', 'stress_perc.1')	1	[2.0, 1.7, 2.22, 1.25, 3.4, 2.62]
865	('phq_dep', 'CU.1', 'conflict.1', 'TEMP_INHIB.1', 'temp_foc.1', 'stress_par.1')	1	[2.0, 1.6, 1.69, 3.32, 4.5, 1.6]
866	('PHQ_DEP', 'stress_par.1', 'overreact.1', 'gd.1', 'ins.1', 'REG.1')	1	[2.0, 1.7, 2.62, 1.25, 2.13, 4.83]
867	('PHQ_DEP', 'stress_par.1', 'overreact.1', 'gd.1', 'INS.1', 'SUPPORT_E.1')	1	[2.0, 1.7, 2.62, 1.25, 2.13, 3.8]
868	('phq_dep', 'cu.1', 'GD.1', 'conflict.1', 'overreact.1', 'cu.1')	1	[2.0, 1.6, 1.25, 1.69, 2.38, 1.47]
869	('PHQ_DEP', 'stress_par.1', 'OVERREACT.1', 'cu.1', 'phq_ans.1', 'gd.1')	1	[2.0, 1.7, 2.62, 1.73, 1.33, 1.75]
870	('phq_dep', 'cu.1', 'gd.1', 'stress_par.1', 'EMP_COG.1', 'PHQ_ANS.1')	1	[2.0, 1.6, 1.25, 2.8, 4.33, 2.0]
871	('phq_dep', 'cu.1', 'GD.1', 'CONFLICT.1', 'lab_neg.1', 'GD.1')	1	[2.0, 1.6, 1.25, 1.69, 2.25, 1.42]
872	('phq_dep', 'cu.1', 'gd.1', 'stress_par.1', 'emp_cog.1', 'LAB_NEG.1')	1	[2.0, 1.6, 1.25, 2.8, 4.33, 1.55]
873	('PHQ_DEP', 'stress_par.1', 'overreact.1', 'GD.1', 'conflict.1', 'stress_perc.1')	1	[2.0, 1.7, 2.62, 1.25, 1.44, 3.25]
874	('phq_dep', 'CU.1', 'CONFLICT.1', 'SUPPORT_E.1', 'ins.1', 'TEMP_FOC.1')	1	[2.0, 1.6, 1.69, 4.07, 2.53, 3.14]
875	('PHQ_DEP', 'STRESS_PAR.1', 'TEMP_FOC.1', 'CU.1', 'gd.1', 'temp_foc.1')	1	[2.0, 1.7, 2.22, 1.33, 2.5, 3.64]
876	('PHQ_DEP', 'stress_par.1', 'overreact.1', 'gd.1', 'INS.1', 'support_e.1')	1	[2.0, 1.7, 2.62, 1.25, 2.13, 3.8]
877	('PHQ_DEP', 'stress_par.1', 'OVERREACT.1', 'cu.1', 'PHQ_ANS.1', 'INS.1')	1	[2.0, 1.7, 2.62, 1.73, 1.33, 2.13]
878	('PHQ_DEP', 'STRESS_PAR.1', 'TEMP_FOC.1', 'cu.1', 'TEMP_FOC.1', 'GD.1')	1	[2.0, 1.7, 2.22, 1.33, 2.78, 1.25]
879	('phq_dep', 'cu.1', 'GD.1', 'conflict.1', 'OVERREACT.1', 'temp_inhib.1')	1	[2.0, 1.6, 1.25, 1.69, 2.38, 4.07]
880	('PHQ_DEP', 'STRESS_PAR.1', 'TEMP_FOC.1', 'cu.1', 'temp_foc.1', 'warmth.1')	1	[2.0, 1.7, 2.22, 1.33, 2.78, 4.75]
881	('TEMP_INHIB.1', 'CONFLICT.1', 'conflict.1', 'TEMP_INHIB.1', 'conflict.1', 'lab_neg.1')	1	[2.94, 1.06, 2.47, 3.73, 2.19, 1.87]
882	('TEMP_INHIB.1', 'conflict.1', 'ins.1', 'lab_neg.1', 'LAB_NEG.1', 'CU.1')	1	[2.94, 1.06, 3.2, 1.88, 1.63, 2.33]
883	('TEMP_INHIB.1', 'CONFLICT.1', 'conflict.1', 'temp_inhib.1', 'laxness.1', 'LAB_NEG.1')	1	[2.94, 1.06, 2.47, 3.73, 1.62, 1.88]
884	('TEMP_INHIB.1', 'CONFLICT.1', 'conflict.1', 'TEMP_INHIB.1', 'CONFLICT.1', 'SUPPORT_E.1')	1	[2.94, 1.06, 2.47, 3.73, 2.19, 4.47]
885	('TEMP_INHIB.1', 'conflict.1', 'ins.1', 'LAB_NEG.1', 'TEMP_FOC.1', 'TEMP_FOC.1')	1	[2.94, 1.06, 3.2, 1.88, 3.86, 4.14]
886	('temp_inhib.1', 'temp_foc.1', 'REG.1', 'STRESS_PERC.1', 'STRESS_PERC.1', 'lab_neg.1')	1	[2.94, 1.36, 3.42, 1.38, 1.88, 2.37]
887	('TEMP_INHIB.1', 'CONFLICT.1', 'conflict.1', 'TEMP_INHIB.1', 'conflict.1', 'LAB_NEG.1')	1	[2.94, 1.06, 2.47, 3.73, 2.19, 1.87]
888	('TEMP_INHIB.1', 'conflict.1', 'INS.1', 'TEMP_INHIB.1')	1	[2.94, 1.06, 3.2, 3.25]
889	('TEMP_INHIB.1', 'CONFLICT.1', 'CONFLICT.1', 'TEMP_INHIB.1', 'SUPPORT_I.1', 'CONFLICT.1')	1	[2.94, 1.06, 2.47, 3.32, 4.87, 2.57]
890	('temp_inhib.1', 'TEMP_FOC.1', 'gd.1', 'lab_neg.1', 'ins.1', 'lab_neg.1')	1	[2.94, 1.36, 3.09, 2.85, 4.45, 2.04]
891	('TEMP_INHIB.1', 'CONFLICT.1', 'conflict.1', 'temp_inhib.1', 'LAXNESS.1', 'phq_ans.1')	1	[2.94, 1.06, 2.47, 3.73, 1.62, 2.0]
892	('TEMP_INHIB.1', 'CONFLICT.1', 'CONFLICT.1', 'TEMP_INHIB.1', 'support_i.1', 'support_e.1')	1	[2.94, 1.06, 2.47, 3.32, 4.87, 3.67]
893	('conflict.1', 'LAB_NEG.1', 'temp_inhib.1', 'lab_neg.1', 'TEMP_INHIB.1', 'reg.1')	1	[1.67, 1.46, 3.67, 2.37, 2.38, 3.92]
894	('conflict.1', 'lab_neg.1', 'gd.1', 'temp_inhib.1', 'temp_foc.1')	1	[1.67, 1.46, 2.01, 3.07, 2.5]
895	('conflict.1', 'lab_neg.1', 'gd.1', 'TEMP_INHIB.1', 'SUPPORT_I.1', 'STRESS_PERC.1')	1	[1.67, 1.46, 2.01, 3.07, 4.33, 2.62]
896	('conflict.1', 'lab_neg.1', 'GD.1', 'WARMTH.1', 'stress_perc.1')	1	[1.67, 1.46, 2.01, 4.91, 1.62]
897	('CONFLICT.1', 'gd.1', 'cu.1', 'ins.1', 'warmth.1', 'gd.1')	1	[1.67, 3.25, 1.33, 3.73, 4.59, 1.09]
898	('conflict.1', 'lab_neg.1', 'gd.1', 'temp_inhib.1', 'TEMP_FOC.1')	1	[1.67, 1.46, 2.01, 3.07, 2.5]
899	('conflict.1', 'LAB_NEG.1', 'temp_inhib.1', 'LAB_NEG.1', 'WARMTH.1', 'stress_par.1')	1	[1.67, 1.46, 3.67, 2.37, 4.91, 1.5]
900	('conflict.1', 'LAB_NEG.1', 'TEMP_INHIB.1', 'ins.1', 'gd.1', 'support_i.1')	1	[1.67, 1.46, 3.67, 3.2, 1.09, 3.67]
901	('conflict.1', 'LAB_NEG.1', 'TEMP_INHIB.1', 'ins.1', 'GD.1', 'temp_foc.1')	1	[1.67, 1.46, 3.67, 3.2, 1.09, 4.76]
902	('CONFLICT.1', 'gd.1', 'cu.1', 'INS.1', 'stress_par.1', 'LAB_NEG.1')	1	[1.67, 3.25, 1.33, 3.73, 2.9, 2.79]
903	('conflict.1', 'LAB_NEG.1', 'temp_inhib.1', 'lab_neg.1', 'TEMP_INHIB.1', 'REG.1')	1	[1.67, 1.46, 3.67, 2.37, 2.38, 3.92]
904	('CONFLICT.1', 'gd.1', 'cu.1', 'ins.1', 'WARMTH.1', 'gd.1')	1	[1.67, 3.25, 1.33, 3.73, 4.59, 1.42]
905	('CONFLICT.1', 'gd.1', 'CU.1', 'stress_par.1', 'ins.1', 'emp_cog.1')	1	[1.67, 3.25, 1.33, 2.7, 2.8, 3.45]
906	('conflict.1', 'lab_neg.1', 'GD.1', 'warmth.1', 'LAXNESS.1')	1	[1.67, 1.46, 2.01, 4.91, 1.75]
907	('CONFLICT.1', 'gd.1', 'cu.1', 'ins.1', 'WARMTH.1', 'GD.1')	1	[1.67, 3.25, 1.33, 3.73, 4.59, 1.42]
908	('gd.1', 'conflict.1', 'lab_neg.1', 'phq_ans.1', 'PHQ_DEP', 'EMP_COG.1')	1	[1.25, 1.44, 1.55, 1.33, 2.0, 4.78]
909	('gd.1', 'conflict.1', 'LAB_NEG.1', 'lab_neg.1', 'STRESS_PAR.1', 'STRESS_PERC.1')	1	[1.25, 1.44, 1.55, 1.91, 1.9, 2.75]
910	('gd.1', 'conflict.1', 'LAB_NEG.1', 'LAB_NEG.1', 'TEMP_INHIB.1', 'temp_inhib.1')	1	[1.25, 1.44, 1.55, 1.91, 3.32, 4.32]
911	('GD.1', 'INS.1', 'gd.1', 'support_e.1', 'LAB_NEG.1', 'laxness.1')	1	[1.25, 3.6, 3.59, 4.6, 2.79, 1.88]
912	('gd.1', 'conflict.1', 'lab_neg.1', 'phq_ans.1', 'phq_dep', 'CONFLICT.1')	1	[1.25, 1.44, 1.55, 1.33, 2.0, 1.25]
913	('GD.1', 'ins.1', 'laxness.1', 'lab_neg.1', 'phq_dep', 'WARMTH.1')	1	[1.25, 3.6, 3.5, 2.11, 1.33, 3.16]
914	('gd.1', 'conflict.1', 'LAB_NEG.1', 'lab_neg.1', 'stress_par.1', 'phq_ans.1')	1	[1.25, 1.44, 1.55, 1.91, 1.9, 1.33]
915	('gd.1', 'CONFLICT.1', 'EMP_COG.1', 'TEMP_INHIB.1', 'laxness.1', 'cu.1')	1	[1.25, 1.44, 3.45, 2.32, 2.62, 1.47]
916	('gd.1', 'conflict.1', 'LAB_NEG.1', 'LAB_NEG.1', 'temp_inhib.1', 'laxness.1')	1	[1.25, 1.44, 1.55, 1.91, 3.32, 1.38]
917	('gd.1', 'CONFLICT.1', 'emp_cog.1', 'phq_dep', 'temp_foc.1', 'support_i.1')	1	[1.25, 1.44, 3.45, 1.33, 4.79, 4.73]
918	('gd.1', 'CONFLICT.1', 'emp_cog.1', 'PHQ_DEP', 'emp_cog.1', 'stress_perc.1')	1	[1.25, 1.44, 3.45, 1.33, 2.55, 2.38]
919	('GD.1', 'INS.1', 'gd.1', 'SUPPORT_E.1', 'WARMTH.1', 'LAXNESS.1')	1	[1.25, 3.6, 3.59, 4.6, 4.09, 3.38]
920	('gd.1', 'CONFLICT.1', 'EMP_COG.1', 'TEMP_INHIB.1', 'LAXNESS.1', 'CONFLICT.1')	1	[1.25, 1.44, 3.45, 2.32, 2.62, 1.81]
921	('GD.1', 'ins.1', 'laxness.1', 'lab_neg.1', 'PHQ_DEP', 'CONFLICT.1')	1	[1.25, 3.6, 3.5, 2.11, 1.33, 1.06]
922	('gd.1', 'conflict.1', 'LAB_NEG.1', 'LAB_NEG.1', 'TEMP_INHIB.1', 'TEMP_INHIB.1')	1	[1.25, 1.44, 1.55, 1.91, 3.32, 4.32]
923	('gd.1', 'conflict.1', 'LAB_NEG.1', 'LAB_NEG.1', 'temp_inhib.1', 'LAXNESS.1')	1	[1.25, 1.44, 1.55, 1.91, 3.32, 1.38]
924	('TEMP_INHIB.1', 'GD.1', 'TEMP_FOC.1', 'temp_inhib.1', 'lab_neg.1', 'conflict.1')	1	[3.34, 1.09, 3.64, 4.44, 2.07, 1.44]
925	('TEMP_INHIB.1', 'gd.1', 'phq_dep', 'WARMTH.1', 'stress_par.1', 'INS.1')	1	[3.34, 1.09, 2.0, 4.91, 2.1, 2.0]
926	('TEMP_INHIB.1', 'GD.1', 'TEMP_FOC.1', 'TEMP_INHIB.1', 'LAB_NEG.1', 'phq_dep')	1	[3.34, 1.09, 3.64, 4.44, 1.46, 3.0]
927	('temp_inhib.1', 'CU.1', 'lab_neg.1', 'cu.1', 'phq_dep', 'EMP_AF.1')	1	[3.34, 2.19, 2.37, 2.8, 2.0, 4.33]
928	('TEMP_INHIB.1', 'gd.1', 'phq_dep', 'WARMTH.1', 'STRESS_PAR.1', 'PHQ_ANS.1')	1	[3.34, 1.09, 2.0, 4.91, 2.1, 1.33]
929	('TEMP_INHIB.1', 'gd.1', 'PHQ_DEP', 'CONFLICT.1', 'stress_perc.1', 'stress_perc.1')	1	[3.34, 1.09, 2.0, 1.06, 2.12, 1.38]
930	('TEMP_INHIB.1', 'GD.1', 'TEMP_FOC.1', 'TEMP_INHIB.1', 'lab_neg.1', 'GD.1')	1	[3.34, 1.09, 3.64, 4.44, 1.46, 1.59]
931	('temp_inhib.1', 'cu.1', 'stress_par.1', 'conflict.1', 'CU.1', 'LAB_NEG.1')	1	[3.34, 2.19, 1.9, 1.81, 1.07, 1.71]
932	('temp_inhib.1', 'cu.1', 'STRESS_PAR.1', 'TEMP_INHIB.1', 'WARMTH.1', 'EMP_COG.1')	1	[3.34, 2.19, 1.9, 2.94, 4.59, 3.0]
933	('TEMP_INHIB.1', 'gd.1', 'phq_dep', 'warmth.1', 'phq_ans.1', 'LAB_NEG.1')	1	[3.34, 1.09, 2.0, 4.91, 2.0, 1.92]
934	('temp_inhib.1', 'cu.1', 'stress_par.1', 'CONFLICT.1', 'cu.1', 'lab_neg.1')	1	[3.34, 2.19, 1.9, 1.81, 1.33, 2.55]
935	('TEMP_INHIB.1', 'GD.1', 'temp_foc.1', 'CU.1', 'temp_foc.1', 'conflict.1')	1	[3.34, 1.09, 3.64, 1.07, 2.64, 2.62]
936	('TEMP_INHIB.1', 'GD.1', 'TEMP_FOC.1', 'temp_inhib.1', 'lab_neg.1', 'CONFLICT.1')	1	[3.34, 1.09, 3.64, 4.44, 2.07, 1.44]
937	('TEMP_INHIB.1', 'GD.1', 'temp_foc.1', 'cu.1', 'conflict.1', 'stress_perc.1')	1	[3.34, 1.09, 3.64, 1.07, 1.31, 1.12]
938	('TEMP_INHIB.1', 'GD.1', 'temp_foc.1', 'cu.1', 'CONFLICT.1', 'LAB_NEG.1')	1	[3.34, 1.09, 3.64, 1.07, 1.31, 1.55]
939	('TEMP_INHIB.1', 'GD.1', 'TEMP_FOC.1', 'temp_inhib.1', 'LAB_NEG.1', 'temp_foc.1')	1	[3.34, 1.09, 3.64, 4.44, 2.07, 4.36]
940	('temp_inhib.1', 'cu.1', 'stress_par.1', 'conflict.1', 'cu.1', 'LAB_NEG.1')	1	[3.34, 2.19, 1.9, 1.81, 1.07, 1.71]
941	('temp_inhib.1', 'cu.1', 'stress_par.1', 'CONFLICT.1', 'CU.1', 'LAXNESS.1')	1	[3.34, 2.19, 1.9, 1.81, 1.33, 2.12]
942	('temp_inhib.1', 'cu.1', 'STRESS_PAR.1', 'temp_inhib.1', 'warmth.1', 'REG.1')	1	[3.34, 2.19, 1.9, 2.94, 4.09, 4.25]
943	('TEMP_INHIB.1', 'GD.1', 'temp_foc.1', 'CU.1', 'TEMP_FOC.1', 'support_e.1')	1	[3.34, 1.09, 3.64, 1.07, 2.64, 4.33]
944	('TEMP_INHIB.1', 'gd.1', 'PHQ_DEP', 'CONFLICT.1', 'stress_perc.1', 'STRESS_PERC.1')	1	[3.34, 1.09, 2.0, 1.06, 2.12, 1.38]
945	('TEMP_INHIB.1', 'GD.1', 'TEMP_FOC.1', 'TEMP_INHIB.1', 'LAB_NEG.1', 'PHQ_DEP')	1	[3.34, 1.09, 3.64, 4.44, 1.46, 3.0]
946	('temp_inhib.1', 'CU.1', 'lab_neg.1', 'cu.1', 'PHQ_DEP', 'gd.1')	1	[3.34, 2.19, 2.37, 2.8, 2.0, 1.92]
947	('TEMP_INHIB.1', 'gd.1', 'PHQ_DEP', 'CONFLICT.1', 'STRESS_PERC.1', 'temp_foc.1')	1	[3.34, 1.09, 2.0, 1.06, 2.12, 3.14]
948	('lab_neg.1', 'INS.1', 'CONFLICT.1', 'TEMP_FOC.1', 'LAXNESS.1', 'phq_dep')	1	[2.37, 2.05, 1.31, 4.5, 2.38, 2.0]
949	('lab_neg.1', 'INS.1', 'CONFLICT.1', 'TEMP_FOC.1', 'laxness.1', 'phq_ans.1')	1	[2.37, 2.05, 1.31, 4.5, 2.38, 2.0]
950	('lab_neg.1', 'INS.1', 'conflict.1', 'temp_inhib.1', 'EMP_COG.1', 'phq_ans.1')	1	[2.37, 2.05, 1.31, 3.57, 3.89, 2.0]
951	('lab_neg.1', 'ins.1', 'LAXNESS.1', 'PHQ_DEP', 'temp_foc.1', 'EMP_COG.1')	1	[2.37, 2.05, 2.62, 1.33, 4.93, 4.78]
952	('lab_neg.1', 'INS.1', 'CONFLICT.1', 'TEMP_FOC.1', 'laxness.1', 'PHQ_ANS.1')	1	[2.37, 2.05, 1.31, 4.5, 2.38, 2.0]
953	('lab_neg.1', 'ins.1', 'laxness.1', 'gd.1', 'STRESS_PAR.1', 'CONFLICT.1')	1	[2.37, 2.05, 2.62, 1.92, 1.5, 1.19]
954	('lab_neg.1', 'INS.1', 'conflict.1', 'TEMP_INHIB.1', 'REG.1', 'CU.1')	1	[2.37, 2.05, 1.31, 3.57, 3.75, 2.07]
955	('LAB_NEG.1', 'reg.1', 'lab_neg.1', 'stress_perc.1')	1	[2.37, 3.42, 2.71, 2.75]
956	('LAB_NEG.1', 'REG.1', 'laxness.1', 'TEMP_INHIB.1', 'PHQ_DEP', 'REG.1')	1	[2.37, 3.42, 1.38, 2.57, 1.33, 4.09]
957	('LAB_NEG.1', 'REG.1', 'LAXNESS.1', 'lab_neg.1', 'gd.1', 'gd.1')	1	[2.37, 3.42, 1.38, 2.71, 2.17, 1.09]
958	('lab_neg.1', 'INS.1', 'conflict.1', 'temp_inhib.1', 'EMP_COG.1', 'PHQ_ANS.1')	1	[2.37, 2.05, 1.31, 3.57, 3.89, 2.0]
959	('lab_neg.1', 'INS.1', 'CONFLICT.1', 'temp_foc.1', 'phq_dep', 'cu.1')	1	[2.37, 2.05, 1.31, 4.5, 2.0, 2.8]
960	('lab_neg.1', 'ins.1', 'laxness.1', 'gd.1', 'stress_par.1', 'CONFLICT.1')	1	[2.37, 2.05, 2.62, 1.92, 1.5, 1.94]
961	('LAB_NEG.1', 'REG.1', 'LAXNESS.1', 'LAB_NEG.1', 'cu.1', 'conflict.1')	1	[2.37, 3.42, 1.38, 2.71, 2.47, 1.94]
962	('lab_neg.1', 'ins.1', 'LAXNESS.1', 'PHQ_DEP', 'temp_foc.1', 'emp_cog.1')	1	[2.37, 2.05, 2.62, 1.33, 4.93, 4.78]
963	('GD.1', 'temp_inhib.1', 'stress_par.1', 'PHQ_DEP', 'temp_foc.1', 'STRESS_PAR.1')	1	[1.71, 2.44, 1.7, 1.33, 1.79, 1.2]
964	('gd.1', 'lab_neg.1', 'CONFLICT.1', 'SUPPORT_E.1', 'PHQ_ANS.1', 'reg.1')	1	[1.71, 2.25, 1.31, 1.93, 2.0, 4.09]
965	('gd.1', 'lab_neg.1', 'CONFLICT.1', 'SUPPORT_E.1', 'phq_ans.1', 'lab_neg.1')	1	[1.71, 2.25, 1.31, 1.93, 2.0, 1.88]
966	('GD.1', 'TEMP_INHIB.1', 'LAB_NEG.1', 'SUPPORT_I.1', 'EMP_COG.1', 'laxness.1')	1	[1.71, 2.44, 1.99, 4.87, 3.89, 2.0]
967	('GD.1', 'TEMP_INHIB.1', 'lab_neg.1', 'conflict.1', 'SUPPORT_E.1', 'temp_foc.1')	1	[1.71, 2.44, 1.99, 1.54, 3.13, 4.86]
968	('GD.1', 'temp_inhib.1', 'stress_par.1', 'PHQ_DEP', 'TEMP_FOC.1', 'temp_inhib.1')	1	[1.71, 2.44, 1.7, 1.33, 1.79, 2.06]
969	('GD.1', 'TEMP_INHIB.1', 'lab_neg.1', 'CONFLICT.1', 'laxness.1', 'REG.1')	1	[1.71, 2.44, 1.99, 1.54, 1.88, 4.75]
970	('gd.1', 'lab_neg.1', 'conflict.1', 'stress_par.1', 'temp_inhib.1', 'cu.1')	1	[1.71, 2.25, 1.31, 1.1, 3.32, 1.2]
971	('gd.1', 'lab_neg.1', 'conflict.1', 'STRESS_PAR.1', 'temp_foc.1', 'temp_inhib.1')	1	[1.71, 2.25, 1.31, 1.1, 4.79, 3.69]
972	('gd.1', 'LAB_NEG.1', 'WARMTH.1', 'LAXNESS.1', 'temp_foc.1', 'ins.1')	1	[1.71, 2.25, 4.37, 1.12, 2.57, 3.8]
973	('GD.1', 'TEMP_INHIB.1', 'LAB_NEG.1', 'support_i.1', 'WARMTH.1', 'ins.1')	1	[1.71, 2.44, 1.99, 4.87, 3.5, 2.13]
974	('GD.1', 'TEMP_INHIB.1', 'LAB_NEG.1', 'SUPPORT_I.1', 'emp_cog.1', 'temp_inhib.1')	1	[1.71, 2.44, 1.99, 4.87, 3.89, 2.82]
975	('gd.1', 'lab_neg.1', 'CONFLICT.1', 'SUPPORT_E.1', 'PHQ_ANS.1', 'REG.1')	1	[1.71, 2.25, 1.31, 1.93, 2.0, 4.09]
976	('gd.1', 'lab_neg.1', 'CONFLICT.1', 'SUPPORT_E.1', 'phq_ans.1', 'LAB_NEG.1')	1	[1.71, 2.25, 1.31, 1.93, 2.0, 1.88]
977	('gd.1', 'LAB_NEG.1', 'warmth.1', 'temp_foc.1', 'warmth.1', 'EMP_AF.1')	1	[1.71, 2.25, 4.37, 4.0, 4.25, 3.45]
978	('GD.1', 'TEMP_INHIB.1', 'LAB_NEG.1', 'SUPPORT_I.1', 'EMP_COG.1', 'LAXNESS.1')	1	[1.71, 2.44, 1.99, 4.87, 3.89, 2.0]
979	('gd.1', 'TEMP_INHIB.1', 'conflict.1', 'conflict.1', 'SUPPORT_I.1', 'REG.1')	1	[2.25, 3.34, 1.19, 1.06, 4.87, 4.92]
980	('gd.1', 'temp_inhib.1', 'ins.1', 'conflict.1', 'temp_foc.1', 'WARMTH.1')	1	[2.25, 3.34, 2.47, 1.31, 3.75, 4.5]
981	('gd.1', 'TEMP_INHIB.1', 'CONFLICT.1', 'conflict.1', 'TEMP_INHIB.1', 'phq_ans.1')	1	[2.25, 3.34, 1.19, 2.32, 3.67, 4.33]
982	('gd.1', 'TEMP_INHIB.1', 'conflict.1', 'CONFLICT.1', 'gd.1', 'TEMP_FOC.1')	1	[2.25, 3.34, 1.19, 1.06, 1.42, 4.64]
983	('gd.1', 'TEMP_INHIB.1', 'CONFLICT.1', 'conflict.1', 'temp_inhib.1', 'gd.1')	1	[2.25, 3.34, 1.19, 2.32, 3.67, 1.25]
984	('gd.1', 'temp_inhib.1', 'INS.1', 'STRESS_PERC.1', 'stress_par.1', 'lab_neg.1')	1	[2.25, 3.34, 2.47, 1.88, 1.9, 2.59]
985	('gd.1', 'TEMP_INHIB.1', 'conflict.1', 'CONFLICT.1', 'GD.1', 'stress_par.1')	1	[2.25, 3.34, 1.19, 1.06, 1.42, 1.7]
986	('gd.1', 'temp_inhib.1', 'ins.1', 'CONFLICT.1', 'gd.1', 'REG.1')	1	[2.25, 3.34, 2.47, 1.31, 1.25, 3.92]
987	('gd.1', 'temp_inhib.1', 'ins.1', 'CONFLICT.1', 'GD.1', 'cu.1')	1	[2.25, 3.34, 2.47, 1.31, 1.25, 1.33]
988	('gd.1', 'temp_inhib.1', 'INS.1', 'stress_perc.1', 'STRESS_PERC.1', 'TEMP_FOC.1')	1	[2.25, 3.34, 2.47, 1.88, 1.12, 2.5]
989	('gd.1', 'temp_inhib.1', 'INS.1', 'STRESS_PERC.1', 'STRESS_PAR.1', 'lab_neg.1')	1	[2.25, 3.34, 2.47, 1.88, 1.9, 2.07]
990	('REG.1', 'conflict.1', 'gd.1', 'GD.1', 'lab_neg.1', 'STRESS_PERC.1')	1	[3.75, 1.33, 1.42, 1.09, 1.96, 1.62]
991	('reg.1', 'gd.1', 'phq_ans.1', 'emp_cog.1', 'STRESS_PAR.1', 'cu.1')	1	[3.75, 3.59, 2.0, 4.78, 1.9, 1.47]
992	('REG.1', 'CONFLICT.1', 'ins.1', 'support_i.1', 'overreact.1', 'support_e.1')	1	[3.75, 1.33, 3.07, 4.07, 2.38, 2.73]
993	('REG.1', 'CONFLICT.1', 'ins.1', 'SUPPORT_I.1', 'conflict.1', 'lab_neg.1')	1	[3.75, 1.33, 3.07, 4.07, 1.69, 1.71]
994	('REG.1', 'conflict.1', 'GD.1', 'phq_ans.1', 'EMP_COG.1', 'temp_inhib.1')	1	[3.75, 1.33, 1.42, 3.33, 4.78, 4.32]
995	('REG.1', 'conflict.1', 'GD.1', 'phq_ans.1', 'emp_cog.1', 'INS.1')	1	[3.75, 1.33, 1.42, 3.33, 4.78, 2.4]
996	('REG.1', 'CONFLICT.1', 'ins.1', 'support_i.1', 'OVERREACT.1', 'stress_perc.1')	1	[3.75, 1.33, 3.07, 4.07, 2.38, 2.62]
997	('reg.1', 'gd.1', 'phq_ans.1', 'emp_cog.1', 'stress_par.1', 'laxness.1')	1	[3.75, 3.59, 2.0, 4.78, 1.9, 2.75]
998	('reg.1', 'gd.1', 'phq_ans.1', 'EMP_COG.1', 'STRESS_PAR.1')	1	[3.75, 3.59, 2.0, 4.78, 2.1]
999	('REG.1', 'CONFLICT.1', 'INS.1', 'stress_par.1', 'cu.1', 'gd.1')	1	[3.75, 1.33, 3.07, 1.9, 2.0, 1.42]
1000	('reg.1', 'gd.1', 'PHQ_ANS.1', 'stress_par.1', 'phq_dep', 'phq_dep')	1	[3.75, 3.59, 2.0, 3.4, 2.67, 1.33]
1001	('REG.1', 'CONFLICT.1', 'ins.1', 'SUPPORT_I.1', 'conflict.1', 'LAB_NEG.1')	1	[3.75, 1.33, 3.07, 4.07, 1.69, 1.71]
1002	('REG.1', 'CONFLICT.1', 'ins.1', 'SUPPORT_I.1', 'CONFLICT.1', 'LAXNESS.1')	1	[3.75, 1.33, 3.07, 4.07, 1.69, 1.38]
1003	('REG.1', 'CONFLICT.1', 'INS.1', 'STRESS_PAR.1', 'warmth.1', 'REG.1')	1	[3.75, 1.33, 3.07, 1.9, 4.25, 4.09]
1004	('REG.1', 'CONFLICT.1', 'INS.1', 'STRESS_PAR.1', 'WARMTH.1', 'REG.1')	1	[3.75, 1.33, 3.07, 1.9, 4.25, 4.83]
1005	('REG.1', 'conflict.1', 'gd.1', 'gd.1', 'LAB_NEG.1', 'LAXNESS.1')	1	[3.75, 1.33, 1.42, 1.09, 1.47, 2.88]
1006	('lab_neg.1', 'INS.1', 'stress_par.1', 'laxness.1', 'stress_perc.1', 'conflict.1')	1	[2.37, 2.05, 1.45, 2.38, 2.62, 1.54]
1007	('lab_neg.1', 'ins.1', 'warmth.1', 'phq_ans.1', 'stress_perc.1', 'cu.1')	1	[2.37, 2.05, 4.09, 1.33, 1.88, 1.2]
1008	('lab_neg.1', 'ins.1', 'warmth.1', 'PHQ_ANS.1', 'support_i.1', 'LAB_NEG.1')	1	[2.37, 2.05, 4.09, 1.33, 3.8, 1.86]
1009	('lab_neg.1', 'INS.1', 'stress_par.1', 'LAXNESS.1', 'TEMP_INHIB.1', 'conflict.1')	1	[2.37, 2.05, 1.45, 2.38, 3.75, 1.82]
1010	('lab_neg.1', 'ins.1', 'WARMTH.1', 'conflict.1', 'emp_cog.1', 'STRESS_PAR.1')	1	[2.37, 2.05, 4.09, 1.31, 4.78, 1.23]
1011	('lab_neg.1', 'ins.1', 'WARMTH.1', 'CONFLICT.1', 'INS.1', 'support_e.1')	1	[2.37, 2.05, 4.09, 1.31, 1.33, 4.33]
1012	('LAB_NEG.1', 'gd.1', 'cu.1', 'STRESS_PAR.1', 'TEMP_FOC.1', 'OVERREACT.1')	1	[2.37, 3.84, 1.87, 1.5, 2.27, 3.38]
1013	('LAB_NEG.1', 'gd.1', 'cu.1', 'stress_par.1', 'CU.1', 'PHQ_DEP')	1	[2.37, 3.84, 1.87, 1.5, 1.07, 1.33]
1014	('lab_neg.1', 'INS.1', 'STRESS_PAR.1', 'EMP_AF.1', 'conflict.1', 'temp_foc.1')	1	[2.37, 2.05, 1.45, 4.33, 1.56, 4.28]
1015	('lab_neg.1', 'ins.1', 'WARMTH.1', 'CONFLICT.1', 'ins.1', 'LAB_NEG.1')	1	[2.37, 2.05, 4.09, 1.31, 1.33, 1.55]
1016	('lab_neg.1', 'INS.1', 'stress_par.1', 'laxness.1', 'STRESS_PERC.1', 'gd.1')	1	[2.37, 2.05, 1.45, 2.38, 2.62, 2.25]
1017	('LAB_NEG.1', 'gd.1', 'cu.1', 'stress_par.1', 'cu.1', 'LAXNESS.1')	1	[2.37, 3.84, 1.87, 1.5, 1.07, 2.12]
1018	('lab_neg.1', 'ins.1', 'WARMTH.1', 'CONFLICT.1', 'INS.1', 'SUPPORT_E.1')	1	[2.37, 2.05, 4.09, 1.31, 1.33, 4.33]
1019	('lab_neg.1', 'ins.1', 'warmth.1', 'phq_ans.1', 'stress_perc.1', 'CU.1')	1	[2.37, 2.05, 4.09, 1.33, 1.88, 1.2]
1020	('lab_neg.1', 'INS.1', 'stress_par.1', 'LAXNESS.1', 'temp_inhib.1', 'phq_dep')	1	[2.37, 2.05, 1.45, 2.38, 3.75, 2.33]
1021	('lab_neg.1', 'INS.1', 'stress_par.1', 'laxness.1', 'stress_perc.1', 'CONFLICT.1')	1	[2.37, 2.05, 1.45, 2.38, 2.62, 1.54]
1022	('lab_neg.1', 'INS.1', 'STRESS_PAR.1', 'EMP_AF.1', 'CONFLICT.1', 'WARMTH.1')	1	[2.37, 2.05, 1.45, 4.33, 1.56, 4.91]
1023	('lab_neg.1', 'ins.1', 'warmth.1', 'PHQ_ANS.1', 'SUPPORT_I.1', 'reg.1')	1	[2.37, 2.05, 4.09, 1.33, 3.8, 4.25]
1024	('lab_neg.1', 'INS.1', 'STRESS_PAR.1', 'emp_af.1', 'TEMP_FOC.1', 'SUPPORT_I.1')	1	[2.37, 2.05, 1.45, 4.33, 2.07, 4.87]
1025	('lab_neg.1', 'WARMTH.1', 'gd.1', 'LAXNESS.1', 'phq_ans.1', 'gd.1')	1	[1.99, 4.09, 1.42, 1.62, 1.33, 1.25]
1026	('lab_neg.1', 'warmth.1', 'cu.1', 'temp_inhib.1', 'INS.1')	1	[1.99, 4.09, 1.73, 3.26, 2.8]
1027	('lab_neg.1', 'warmth.1', 'cu.1', 'TEMP_INHIB.1', 'phq_ans.1', 'TEMP_INHIB.1')	1	[1.99, 4.09, 1.73, 3.26, 1.33, 4.38]
1028	('lab_neg.1', 'warmth.1', 'CU.1', 'temp_inhib.1', 'conflict.1', 'GD.1')	1	[1.99, 4.09, 1.73, 3.32, 2.25, 1.92]
1029	('lab_neg.1', 'WARMTH.1', 'GD.1', 'LAXNESS.1', 'TEMP_INHIB.1', 'LAB_NEG.1')	1	[1.99, 4.09, 1.42, 1.38, 4.51, 1.46]
1030	('LAB_NEG.1', 'conflict.1', 'gd.1', 'GD.1', 'conflict.1', 'temp_inhib.1')	1	[1.99, 3.94, 3.09, 1.75, 1.69, 2.88]
1031	('lab_neg.1', 'WARMTH.1', 'gd.1', 'LAXNESS.1', 'PHQ_ANS.1', 'CONFLICT.1')	1	[1.99, 4.09, 1.42, 1.62, 1.33, 1.19]
1032	('lab_neg.1', 'WARMTH.1', 'gd.1', 'laxness.1', 'cu.1', 'STRESS_PERC.1')	1	[1.99, 4.09, 1.42, 1.62, 1.33, 3.75]
1033	('lab_neg.1', 'warmth.1', 'cu.1', 'temp_inhib.1', 'ins.1', 'temp_foc.1')	1	[1.99, 4.09, 1.73, 3.26, 2.8, 2.07]
1034	('lab_neg.1', 'WARMTH.1', 'GD.1', 'LAXNESS.1', 'temp_inhib.1', 'REG.1')	1	[1.99, 4.09, 1.42, 1.38, 4.51, 3.34]
1035	('LAB_NEG.1', 'conflict.1', 'gd.1', 'gd.1', 'temp_foc.1', 'stress_perc.1')	1	[1.99, 3.94, 3.09, 1.75, 4.93, 2.88]
1036	('lab_neg.1', 'WARMTH.1', 'GD.1', 'laxness.1', 'PHQ_ANS.1', 'phq_dep')	1	[1.99, 4.09, 1.42, 1.38, 2.0, 3.33]
1037	('LAB_NEG.1', 'conflict.1', 'gd.1', 'GD.1', 'CONFLICT.1', 'OVERREACT.1')	1	[1.99, 3.94, 3.09, 1.75, 1.69, 3.62]
1038	('ins.1', 'emp_cog.1', 'overreact.1', 'CU.1', 'WARMTH.1', 'reg.1')	1	[2.47, 4.78, 2.88, 1.2, 4.75, 4.59]
1039	('INS.1', 'temp_foc.1', 'gd.1', 'STRESS_PERC.1')	1	[2.47, 1.23, 2.09, 2.12]
1040	('ins.1', 'emp_cog.1', 'overreact.1', 'cu.1', 'STRESS_PAR.1', 'conflict.1')	1	[2.47, 4.78, 2.88, 1.2, 1.1, 1.19]
1041	('ins.1', 'EMP_COG.1', 'stress_par.1', 'temp_foc.1', 'stress_par.1', 'SUPPORT_I.1')	1	[2.47, 4.78, 1.45, 3.78, 1.1, 4.73]
1042	('ins.1', 'EMP_COG.1', 'stress_par.1', 'temp_foc.1', 'STRESS_PAR.1', 'lab_neg.1')	1	[2.47, 4.78, 1.45, 3.78, 1.1, 1.96]
1043	('ins.1', 'EMP_COG.1', 'STRESS_PAR.1', 'lab_neg.1', 'reg.1', 'reg.1')	1	[2.47, 4.78, 1.45, 2.13, 4.75, 4.59]
1044	('INS.1', 'temp_foc.1', 'gd.1', 'stress_perc.1')	1	[2.47, 1.23, 2.09, 2.12]
1045	('INS.1', 'TEMP_FOC.1', 'lab_neg.1', 'stress_par.1', 'LAXNESS.1', 'WARMTH.1')	1	[2.47, 1.23, 2.25, 1.7, 1.62, 4.82]
1046	('ins.1', 'EMP_COG.1', 'STRESS_PAR.1', 'lab_neg.1', 'REG.1', 'STRESS_PERC.1')	1	[2.47, 4.78, 1.45, 2.13, 4.75, 1.12]
1047	('INS.1', 'TEMP_FOC.1', 'lab_neg.1', 'stress_par.1', 'laxness.1', 'phq_ans.1')	1	[2.47, 1.23, 2.25, 1.7, 1.62, 1.33]
1048	('ins.1', 'emp_cog.1', 'overreact.1', 'cu.1', 'STRESS_PAR.1', 'CONFLICT.1')	1	[2.47, 4.78, 2.88, 1.2, 1.1, 1.19]
1049	('INS.1', 'TEMP_FOC.1', 'lab_neg.1', 'STRESS_PAR.1', 'phq_dep', 'REG.1')	1	[2.47, 1.23, 2.25, 1.7, 2.0, 4.05]
1050	('ins.1', 'emp_cog.1', 'OVERREACT.1', 'INS.1', 'EMP_AF.1', 'conflict.1')	1	[2.47, 4.78, 2.88, 1.27, 3.89, 2.07]
1051	('ins.1', 'EMP_COG.1', 'STRESS_PAR.1', 'LAB_NEG.1', 'reg.1', 'phq_ans.1')	1	[2.47, 4.78, 1.45, 2.13, 4.75, 3.33]
1052	('ins.1', 'emp_cog.1', 'OVERREACT.1', 'INS.1', 'emp_af.1', 'support_i.1')	1	[2.47, 4.78, 2.88, 1.27, 3.89, 4.87]
1053	('ins.1', 'emp_cog.1', 'overreact.1', 'CU.1', 'warmth.1', 'STRESS_PERC.1')	1	[2.47, 4.78, 2.88, 1.2, 4.75, 1.12]
1054	('ins.1', 'EMP_COG.1', 'stress_par.1', 'temp_foc.1', 'STRESS_PAR.1', 'LAB_NEG.1')	1	[2.47, 4.78, 1.45, 3.78, 1.1, 1.96]
1055	('INS.1', 'TEMP_FOC.1', 'LAB_NEG.1', 'gd.1', 'cu.1', 'TEMP_INHIB.1')	1	[2.47, 1.23, 2.25, 3.25, 2.67, 3.44]
1056	('ins.1', 'EMP_COG.1', 'STRESS_PAR.1', 'LAB_NEG.1', 'reg.1', 'PHQ_ANS.1')	1	[2.47, 4.78, 1.45, 2.13, 4.75, 3.33]
1057	('lab_neg.1', 'gd.1', 'LAB_NEG.1', 'ins.1', 'stress_perc.1', 'LAB_NEG.1')	1	[1.91, 1.42, 1.47, 2.13, 1.88, 1.61]
1058	('lab_neg.1', 'GD.1', 'conflict.1', 'TEMP_INHIB.1', 'laxness.1', 'laxness.1')	1	[1.91, 1.42, 1.46, 3.62, 1.75, 1.12]
1059	('lab_neg.1', 'GD.1', 'conflict.1', 'TEMP_INHIB.1', 'LAXNESS.1', 'overreact.1')	1	[1.91, 1.42, 1.46, 3.62, 1.75, 2.38]
1060	('lab_neg.1', 'gd.1', 'LAB_NEG.1', 'ins.1', 'STRESS_PERC.1', 'REG.1')	1	[1.91, 1.42, 1.47, 2.13, 1.88, 4.83]
1061	('lab_neg.1', 'gd.1', 'lab_neg.1', 'CONFLICT.1', 'REG.1', 'TEMP_FOC.1')	1	[1.91, 1.42, 1.47, 1.19, 4.92, 4.43]
1062	('lab_neg.1', 'gd.1', 'LAB_NEG.1', 'INS.1', 'REG.1', 'WARMTH.1')	1	[1.91, 1.42, 1.47, 2.13, 4.59, 4.59]
1063	('lab_neg.1', 'gd.1', 'LAB_NEG.1', 'INS.1', 'reg.1', 'PHQ_DEP')	1	[1.91, 1.42, 1.47, 2.13, 4.59, 1.33]
1064	('lab_neg.1', 'gd.1', 'lab_neg.1', 'conflict.1', 'support_e.1', 'stress_par.1')	1	[1.91, 1.42, 1.47, 1.19, 4.6, 1.1]
1065	('lab_neg.1', 'GD.1', 'conflict.1', 'temp_inhib.1', 'SUPPORT_I.1', 'GD.1')	1	[1.91, 1.42, 1.46, 3.62, 3.8, 1.59]
1066	('lab_neg.1', 'GD.1', 'conflict.1', 'TEMP_INHIB.1', 'LAXNESS.1', 'OVERREACT.1')	1	[1.91, 1.42, 1.46, 3.62, 1.75, 2.38]
1067	('LAB_NEG.1', 'lab_neg.1', 'gd.1', 'stress_par.1', 'ins.1', 'CONFLICT.1')	1	[1.91, 3.13, 1.75, 3.1, 1.6, 1.06]
1068	('lab_neg.1', 'gd.1', 'LAB_NEG.1', 'ins.1', 'stress_perc.1', 'lab_neg.1')	1	[1.91, 1.42, 1.47, 2.13, 1.88, 1.61]
1069	('lab_neg.1', 'gd.1', 'lab_neg.1', 'CONFLICT.1', 'reg.1', 'temp_inhib.1')	1	[1.91, 1.42, 1.47, 1.19, 4.92, 2.88]
1070	('LAB_NEG.1', 'lab_neg.1', 'gd.1', 'STRESS_PAR.1', 'overreact.1', 'SUPPORT_E.1')	1	[1.91, 3.13, 1.75, 3.1, 2.38, 4.2]
1071	('LAB_NEG.1', 'lab_neg.1', 'GD.1', 'SUPPORT_E.1', 'stress_par.1', 'cu.1')	1	[1.91, 3.13, 1.75, 3.27, 3.1, 1.33]
1072	('lab_neg.1', 'GD.1', 'CONFLICT.1', 'stress_par.1', 'conflict.1', 'conflict.1')	1	[1.91, 1.42, 1.46, 3.9, 3.13, 2.76]
1073	('LAB_NEG.1', 'lab_neg.1', 'gd.1', 'stress_par.1', 'INS.1', 'cu.1')	1	[1.91, 3.13, 1.75, 3.1, 1.6, 3.07]
1074	('lab_neg.1', 'GD.1', 'conflict.1', 'temp_inhib.1', 'SUPPORT_I.1', 'gd.1')	1	[1.91, 1.42, 1.46, 3.62, 3.8, 1.59]
1075	('REG.1', 'lab_neg.1', 'temp_inhib.1', 'conflict.1', 'PHQ_ANS.1', 'ins.1')	1	[3.75, 1.91, 3.69, 1.31, 1.33, 2.8]
1076	('REG.1', 'lab_neg.1', 'temp_inhib.1', 'CONFLICT.1', 'gd.1', 'phq_dep')	1	[3.75, 1.91, 3.69, 1.31, 1.25, 2.0]
1077	('REG.1', 'lab_neg.1', 'TEMP_INHIB.1', 'LAB_NEG.1', 'CU.1', 'WARMTH.1')	1	[3.75, 1.91, 3.69, 1.55, 1.6, 4.75]
1078	('REG.1', 'lab_neg.1', 'TEMP_INHIB.1', 'LAB_NEG.1', 'cu.1', 'LAXNESS.1')	1	[3.75, 1.91, 3.69, 1.55, 1.6, 1.62]
1079	('REG.1', 'lab_neg.1', 'TEMP_INHIB.1', 'lab_neg.1', 'conflict.1', 'temp_foc.1')	1	[3.75, 1.91, 3.69, 1.55, 1.19, 3.36]
1080	('REG.1', 'LAB_NEG.1', 'cu.1', 'stress_perc.1', 'temp_foc.1', 'EMP_AF.1')	1	[3.75, 1.91, 1.49, 2.38, 2.0, 4.78]
1081	('REG.1', 'lab_neg.1', 'temp_inhib.1', 'conflict.1', 'phq_ans.1', 'REG.1')	1	[3.75, 1.91, 3.69, 1.31, 1.33, 4.09]
1082	('reg.1', 'lab_neg.1', 'cu.1', 'conflict.1', 'stress_perc.1', 'LAB_NEG.1')	1	[3.75, 2.94, 1.87, 2.01, 3.38, 1.88]
1083	('REG.1', 'lab_neg.1', 'temp_inhib.1', 'conflict.1', 'PHQ_ANS.1', 'INS.1')	1	[3.75, 1.91, 3.69, 1.31, 1.33, 2.8]
1084	('REG.1', 'LAB_NEG.1', 'cu.1', 'stress_perc.1', 'TEMP_FOC.1', 'TEMP_INHIB.1')	1	[3.75, 1.91, 1.49, 2.38, 2.0, 2.57]
1085	('REG.1', 'lab_neg.1', 'temp_inhib.1', 'CONFLICT.1', 'GD.1', 'temp_inhib.1')	1	[3.75, 1.91, 3.69, 1.31, 1.25, 3.47]
1086	('REG.1', 'lab_neg.1', 'TEMP_INHIB.1', 'lab_neg.1', 'CONFLICT.1', 'temp_inhib.1')	1	[3.75, 1.91, 3.69, 1.55, 1.19, 4.07]
1087	('reg.1', 'lab_neg.1', 'cu.1', 'CONFLICT.1', 'GD.1', 'TEMP_INHIB.1')	1	[3.75, 2.94, 1.87, 2.01, 1.09, 2.82]
1088	('REG.1', 'LAB_NEG.1', 'cu.1', 'STRESS_PERC.1', 'TEMP_FOC.1', 'lab_neg.1')	1	[3.75, 1.91, 1.49, 2.38, 1.79, 2.25]
1089	('REG.1', 'LAB_NEG.1', 'CU.1', 'conflict.1', 'gd.1', 'stress_perc.1')	1	[3.75, 1.91, 1.49, 2.32, 3.67, 2.62]
1090	('REG.1', 'lab_neg.1', 'temp_inhib.1', 'CONFLICT.1', 'gd.1', 'PHQ_DEP')	1	[3.75, 1.91, 3.69, 1.31, 1.25, 2.0]
1091	('ins.1', 'gd.1', 'OVERREACT.1', 'STRESS_PERC.1', 'TEMP_FOC.1', 'phq_dep')	1	[2.47, 1.25, 2.38, 2.88, 2.93, 3.67]
1092	('ins.1', 'GD.1', 'CONFLICT.1', 'EMP_COG.1', 'SUPPORT_I.1', 'WARMTH.1')	1	[2.47, 1.25, 1.06, 4.33, 4.87, 4.41]
1093	('INS.1', 'gd.1', 'conflict.1', 'lab_neg.1', 'gd.1', 'WARMTH.1')	1	[2.47, 3.25, 1.69, 2.42, 1.59, 4.91]
1094	('ins.1', 'gd.1', 'overreact.1', 'temp_inhib.1', 'STRESS_PAR.1', 'reg.1')	1	[2.47, 1.25, 2.38, 4.07, 1.45, 4.83]
1095	('ins.1', 'gd.1', 'overreact.1', 'temp_inhib.1', 'stress_par.1', 'temp_inhib.1')	1	[2.47, 1.25, 2.38, 4.07, 1.45, 3.32]
1096	('ins.1', 'GD.1', 'CONFLICT.1', 'emp_cog.1', 'TEMP_INHIB.1', 'STRESS_PAR.1')	1	[2.47, 1.25, 1.06, 4.33, 3.82, 1.3]
1097	('INS.1', 'gd.1', 'conflict.1', 'lab_neg.1', 'GD.1', 'TEMP_INHIB.1')	1	[2.47, 3.25, 1.69, 2.42, 1.59, 2.38]
1098	('ins.1', 'gd.1', 'overreact.1', 'TEMP_INHIB.1', 'LAB_NEG.1')	1	[2.47, 1.25, 2.38, 4.07, 1.88]
1099	('ins.1', 'GD.1', 'conflict.1', 'LAXNESS.1')	1	[2.47, 1.25, 1.06, 2.75]
1100	('ins.1', 'gd.1', 'OVERREACT.1', 'stress_perc.1', 'CONFLICT.1', 'REG.1')	1	[2.47, 1.25, 2.38, 2.88, 1.06, 3.59]
1101	('ins.1', 'GD.1', 'CONFLICT.1', 'EMP_COG.1', 'support_i.1', 'conflict.1')	1	[2.47, 1.25, 1.06, 4.33, 4.87, 1.56]
1102	('INS.1', 'gd.1', 'conflict.1', 'lab_neg.1', 'gd.1', 'warmth.1')	1	[2.47, 3.25, 1.69, 2.42, 1.59, 4.91]
1103	('ins.1', 'GD.1', 'CONFLICT.1', 'emp_cog.1', 'TEMP_INHIB.1', 'stress_par.1')	1	[2.47, 1.25, 1.06, 4.33, 3.82, 1.3]
1104	('INS.1', 'gd.1', 'CONFLICT.1', 'lab_neg.1', 'cu.1', 'OVERREACT.1')	1	[2.47, 3.25, 1.69, 2.71, 1.33, 2.12]
1105	('ins.1', 'gd.1', 'overreact.1', 'temp_inhib.1', 'STRESS_PAR.1', 'REG.1')	1	[2.47, 1.25, 2.38, 4.07, 1.45, 4.83]
1106	('ins.1', 'gd.1', 'OVERREACT.1', 'STRESS_PERC.1', 'temp_foc.1', 'STRESS_PAR.1')	1	[2.47, 1.25, 2.38, 2.88, 2.93, 2.3]
1107	('ins.1', 'GD.1', 'CONFLICT.1', 'EMP_COG.1', 'SUPPORT_I.1', 'warmth.1')	1	[2.47, 1.25, 1.06, 4.33, 4.87, 4.41]
1108	('INS.1', 'gd.1', 'conflict.1', 'LAB_NEG.1', 'reg.1', 'reg.1')	1	[2.47, 3.25, 1.69, 2.42, 4.34, 3.92]
1109	('cu.1', 'gd.1', 'conflict.1', 'stress_par.1', 'LAB_NEG.1', 'LAB_NEG.1')	1	[2.67, 1.25, 1.44, 1.1, 1.63, 1.71]
1110	('cu.1', 'GD.1', 'temp_inhib.1', 'stress_par.1', 'warmth.1', 'gd.1')	1	[2.67, 1.25, 2.94, 1.9, 4.25, 2.09]
1111	('cu.1', 'gd.1', 'conflict.1', 'STRESS_PAR.1', 'TEMP_INHIB.1', 'REG.1')	1	[2.67, 1.25, 1.44, 1.1, 3.44, 4.38]
1112	('cu.1', 'GD.1', 'temp_inhib.1', 'STRESS_PAR.1', 'TEMP_INHIB.1', 'STRESS_PERC.1')	1	[2.67, 1.25, 2.94, 1.9, 2.57, 3.12]
1113	('cu.1', 'gd.1', 'CONFLICT.1', 'phq_ans.1', 'TEMP_FOC.1', 'lab_neg.1')	1	[2.67, 1.25, 1.44, 2.67, 1.36, 1.87]
1114	('cu.1', 'gd.1', 'CONFLICT.1', 'phq_ans.1', 'temp_foc.1', 'overreact.1')	1	[2.67, 1.25, 1.44, 2.67, 1.36, 2.75]
1115	('cu.1', 'gd.1', 'CONFLICT.1', 'PHQ_ANS.1', 'STRESS_PERC.1', 'REG.1')	1	[2.67, 1.25, 1.44, 2.67, 3.62, 3.67]
1116	('cu.1', 'GD.1', 'TEMP_INHIB.1', 'SUPPORT_I.1', 'emp_cog.1', 'STRESS_PERC.1')	1	[2.67, 1.25, 2.94, 4.33, 3.45, 1.88]
1117	('cu.1', 'gd.1', 'conflict.1', 'STRESS_PAR.1', 'temp_inhib.1', 'ins.1')	1	[2.67, 1.25, 1.44, 1.1, 3.44, 2.93]
1118	('cu.1', 'GD.1', 'TEMP_INHIB.1', 'support_i.1', 'conflict.1', 'WARMTH.1')	1	[2.67, 1.25, 2.94, 4.33, 2.07, 4.09]
1119	('cu.1', 'GD.1', 'TEMP_INHIB.1', 'SUPPORT_I.1', 'EMP_COG.1', 'cu.1')	1	[2.67, 1.25, 2.94, 4.33, 3.45, 1.14]
1120	('cu.1', 'GD.1', 'TEMP_INHIB.1', 'SUPPORT_I.1', 'EMP_COG.1', 'CU.1')	1	[2.67, 1.25, 2.94, 4.33, 3.45, 1.14]
1121	('cu.1', 'gd.1', 'CONFLICT.1', 'phq_ans.1', 'TEMP_FOC.1', 'LAB_NEG.1')	1	[2.67, 1.25, 1.44, 2.67, 1.36, 1.87]
1122	('cu.1', 'GD.1', 'temp_inhib.1', 'stress_par.1', 'WARMTH.1', 'ins.1')	1	[2.67, 1.25, 2.94, 1.9, 4.25, 4.4]
1123	('CU.1', 'CONFLICT.1', 'stress_par.1', 'OVERREACT.1', 'reg.1')	1	[2.67, 1.5, 2.9, 2.62, 2.92]
1124	('cu.1', 'STRESS_PERC.1', 'TEMP_FOC.1', 'conflict.1', 'TEMP_INHIB.1', 'stress_par.1')	1	[2.67, 1.88, 3.47, 1.69, 3.69, 3.3]
1125	('cu.1', 'STRESS_PERC.1', 'temp_foc.1', 'gd.1', 'phq_ans.1', 'overreact.1')	1	[2.67, 1.88, 3.47, 2.09, 2.0, 2.12]
1126	('cu.1', 'stress_perc.1', 'emp_af.1', 'temp_foc.1', 'reg.1', 'INS.1')	1	[2.67, 1.88, 4.33, 3.78, 4.92, 2.2]
1127	('cu.1', 'STRESS_PERC.1', 'TEMP_FOC.1', 'conflict.1', 'temp_inhib.1', 'overreact.1')	1	[2.67, 1.88, 3.47, 1.69, 3.69, 2.88]
1128	('cu.1', 'STRESS_PERC.1', 'TEMP_FOC.1', 'CONFLICT.1', 'reg.1', 'SUPPORT_E.1')	1	[2.67, 1.88, 3.47, 1.69, 4.03, 4.87]
1129	('cu.1', 'STRESS_PERC.1', 'TEMP_FOC.1', 'CONFLICT.1', 'REG.1', 'STRESS_PERC.1')	1	[2.67, 1.88, 3.47, 1.69, 4.03, 2.12]
1130	('cu.1', 'STRESS_PERC.1', 'temp_foc.1', 'gd.1', 'PHQ_ANS.1', 'stress_par.1')	1	[2.67, 1.88, 3.47, 2.09, 2.0, 2.1]
1131	('cu.1', 'stress_perc.1', 'emp_af.1', 'TEMP_FOC.1', 'LAXNESS.1', 'temp_inhib.1')	1	[2.67, 1.88, 4.33, 3.78, 1.88, 3.44]
1132	('cu.1', 'stress_perc.1', 'emp_af.1', 'TEMP_FOC.1', 'laxness.1', 'warmth.1')	1	[2.67, 1.88, 4.33, 3.78, 1.88, 4.91]
1133	('cu.1', 'STRESS_PERC.1', 'temp_foc.1', 'gd.1', 'phq_ans.1', 'OVERREACT.1')	1	[2.67, 1.88, 3.47, 2.09, 2.0, 2.12]
1134	('cu.1', 'stress_perc.1', 'emp_af.1', 'temp_foc.1', 'REG.1', 'gd.1')	1	[2.67, 1.88, 4.33, 3.78, 4.92, 1.25]
1135	('cu.1', 'STRESS_PERC.1', 'temp_foc.1', 'GD.1', 'reg.1', 'lab_neg.1')	1	[2.67, 1.88, 3.47, 2.09, 4.75, 1.96]
1136	('CU.1', 'TEMP_FOC.1', 'emp_af.1')	1	[2.67, 2.72, 1.67]
1137	('gd.1', 'temp_inhib.1', 'warmth.1', 'reg.1', 'warmth.1', 'emp_af.1')	1	[2.07, 3.67, 4.09, 3.93, 3.91, 3.45]
1138	('GD.1', 'LAB_NEG.1', 'lab_neg.1', 'laxness.1', 'LAXNESS.1', 'cu.1')	1	[2.07, 2.37, 3.46, 1.88, 1.25, 2.13]
1139	('gd.1', 'TEMP_INHIB.1', 'cu.1', 'STRESS_PERC.1', 'WARMTH.1', 'temp_foc.1')	1	[2.07, 3.67, 1.21, 1.62, 3.91, 4.36]
1140	('gd.1', 'TEMP_INHIB.1', 'cu.1', 'STRESS_PERC.1', 'warmth.1', 'warmth.1')	1	[2.07, 3.67, 1.21, 1.62, 3.91, 3.75]
1141	('gd.1', 'TEMP_INHIB.1', 'cu.1', 'stress_perc.1', 'temp_inhib.1', 'TEMP_FOC.1')	1	[2.07, 3.67, 1.21, 1.62, 4.19, 4.21]
1142	('gd.1', 'temp_inhib.1', 'WARMTH.1', 'CONFLICT.1', 'SUPPORT_E.1', 'TEMP_INHIB.1')	1	[2.07, 3.67, 4.09, 1.94, 4.87, 3.19]
1143	('gd.1', 'TEMP_INHIB.1', 'CU.1', 'lab_neg.1', 'stress_par.1', 'temp_foc.1')	1	[2.07, 3.67, 1.21, 2.03, 1.5, 4.21]
1144	('gd.1', 'temp_inhib.1', 'warmth.1', 'REG.1', 'laxness.1', 'ins.1')	1	[2.07, 3.67, 4.09, 3.93, 2.38, 1.98]
1145	('gd.1', 'temp_inhib.1', 'WARMTH.1', 'conflict.1', 'STRESS_PERC.1', 'phq_ans.1')	1	[2.07, 3.67, 4.09, 1.94, 1.29, 3.33]
1146	('gd.1', 'temp_inhib.1', 'WARMTH.1', 'conflict.1', 'stress_perc.1', 'REG.1')	1	[2.07, 3.67, 4.09, 1.94, 1.29, 4.59]
1147	('gd.1', 'TEMP_INHIB.1', 'CU.1', 'LAB_NEG.1', 'laxness.1', 'cu.1')	1	[2.07, 3.67, 1.21, 2.03, 2.38, 2.53]
1148	('GD.1', 'lab_neg.1', 'gd.1', 'EMP_COG.1', 'lab_neg.1', 'SUPPORT_I.1')	1	[2.07, 2.37, 3.92, 3.0, 2.29, 4.6]
1149	('gd.1', 'TEMP_INHIB.1', 'CU.1', 'lab_neg.1', 'STRESS_PAR.1', 'EMP_COG.1')	1	[2.07, 3.67, 1.21, 2.03, 1.5, 3.89]
1150	('ins.1', 'LAB_NEG.1', 'conflict.1', 'temp_foc.1', 'LAB_NEG.1', 'STRESS_PERC.1')	1	[2.61, 1.47, 1.06, 4.64, 1.88, 1.12]
1151	('ins.1', 'LAB_NEG.1', 'conflict.1', 'TEMP_FOC.1', 'ins.1', 'TEMP_INHIB.1')	1	[2.61, 1.47, 1.06, 4.64, 2.13, 4.07]
1152	('ins.1', 'lab_neg.1', 'WARMTH.1', 'TEMP_FOC.1', 'CONFLICT.1', 'cu.1')	1	[2.61, 1.47, 3.84, 4.31, 1.94, 1.13]
1153	('ins.1', 'LAB_NEG.1', 'conflict.1', 'temp_foc.1', 'lab_neg.1', 'temp_foc.1')	1	[2.61, 1.47, 1.06, 4.64, 1.88, 2.22]
1154	('ins.1', 'LAB_NEG.1', 'CONFLICT.1', 'support_i.1', 'conflict.1', 'temp_foc.1')	1	[2.61, 1.47, 1.06, 4.07, 2.62, 1.43]
1155	('INS.1', 'lab_neg.1', 'reg.1', 'OVERREACT.1', 'ins.1')	1	[2.61, 2.37, 3.42, 2.38, 3.2]
1156	('ins.1', 'LAB_NEG.1', 'CONFLICT.1', 'SUPPORT_I.1', 'LAB_NEG.1', 'laxness.1')	1	[2.61, 1.47, 1.06, 4.07, 1.96, 1.38]
1157	('ins.1', 'LAB_NEG.1', 'CONFLICT.1', 'SUPPORT_I.1', 'lab_neg.1', 'reg.1')	1	[2.61, 1.47, 1.06, 4.07, 1.96, 4.38]
1158	('ins.1', 'lab_neg.1', 'warmth.1', 'temp_inhib.1')	1	[2.61, 1.47, 3.84, 3.94]
1159	('ins.1', 'lab_neg.1', 'WARMTH.1', 'TEMP_FOC.1', 'CONFLICT.1', 'CU.1')	1	[2.61, 1.47, 3.84, 4.31, 1.94, 1.13]
1160	('INS.1', 'lab_neg.1', 'REG.1', 'temp_foc.1', 'cu.1', 'lab_neg.1')	1	[2.61, 2.37, 3.42, 2.47, 1.6, 1.96]
1161	('INS.1', 'LAB_NEG.1', 'cu.1', 'SUPPORT_E.1', 'gd.1', 'OVERREACT.1')	1	[2.61, 2.37, 1.91, 4.87, 1.09, 2.0]
1162	('ins.1', 'LAB_NEG.1', 'conflict.1', 'temp_foc.1', 'LAB_NEG.1', 'stress_perc.1')	1	[2.61, 1.47, 1.06, 4.64, 1.88, 1.12]
1163	('INS.1', 'lab_neg.1', 'reg.1', 'OVERREACT.1', 'INS.1')	1	[2.61, 2.37, 3.42, 2.38, 3.2]
1164	('ins.1', 'LAB_NEG.1', 'CONFLICT.1', 'SUPPORT_I.1', 'lab_neg.1', 'REG.1')	1	[2.61, 1.47, 1.06, 4.07, 1.96, 4.38]
1165	('ins.1', 'lab_neg.1', 'WARMTH.1', 'temp_foc.1', 'laxness.1', 'STRESS_PAR.1')	1	[2.61, 1.47, 3.84, 4.31, 1.88, 1.3]
1166	('INS.1', 'lab_neg.1', 'REG.1', 'temp_foc.1', 'CU.1', 'ins.1')	1	[2.61, 2.37, 3.42, 2.47, 1.6, 3.8]
1167	('INS.1', 'LAB_NEG.1', 'cu.1', 'SUPPORT_E.1', 'GD.1', 'TEMP_INHIB.1')	1	[2.61, 2.37, 1.91, 4.87, 1.09, 2.94]
1168	('INS.1', 'lab_neg.1', 'REG.1', 'TEMP_FOC.1', 'emp_cog.1', 'lab_neg.1')	1	[2.61, 2.37, 3.42, 2.47, 3.45, 2.21]
1169	('ins.1', 'LAB_NEG.1', 'conflict.1', 'TEMP_FOC.1', 'ins.1', 'temp_inhib.1')	1	[2.61, 1.47, 1.06, 4.64, 2.13, 4.07]
1170	('ins.1', 'lab_neg.1', 'WARMTH.1', 'temp_foc.1', 'LAXNESS.1', 'INS.1')	1	[2.61, 1.47, 3.84, 4.31, 1.88, 2.26]
1171	('ins.1', 'lab_neg.1', 'warmth.1', 'TEMP_INHIB.1')	1	[2.61, 1.47, 3.84, 3.94]
1172	('INS.1', 'lab_neg.1', 'REG.1', 'TEMP_FOC.1', 'EMP_COG.1', 'gd.1')	1	[2.61, 2.37, 3.42, 2.47, 3.45, 2.92]
1173	('ins.1', 'LAB_NEG.1', 'CONFLICT.1', 'SUPPORT_I.1', 'LAB_NEG.1', 'LAXNESS.1')	1	[2.61, 1.47, 1.06, 4.07, 1.96, 1.38]
1174	('conflict.1', 'temp_foc.1', 'ins.1', 'OVERREACT.1', 'LAXNESS.1', 'LAB_NEG.1')	1	[1.67, 3.64, 1.77, 2.88, 1.88, 1.17]
1175	('conflict.1', 'TEMP_FOC.1', 'lab_neg.1', 'conflict.1', 'emp_cog.1', 'ins.1')	1	[1.67, 3.64, 1.88, 1.44, 4.78, 2.53]
1176	('conflict.1', 'TEMP_FOC.1', 'lab_neg.1', 'CONFLICT.1', 'stress_par.1', 'STRESS_PERC.1')	1	[1.67, 3.64, 1.88, 1.44, 2.3, 1.62]
1177	('conflict.1', 'TEMP_FOC.1', 'lab_neg.1', 'conflict.1', 'EMP_COG.1', 'CONFLICT.1')	1	[1.67, 3.64, 1.88, 1.44, 4.78, 1.31]
1178	('CONFLICT.1', 'REG.1', 'conflict.1', 'WARMTH.1', 'TEMP_FOC.1', 'SUPPORT_E.1')	1	[1.67, 3.25, 2.69, 4.75, 3.78, 4.87]
1179	('conflict.1', 'temp_foc.1', 'ins.1', 'overreact.1', 'gd.1', 'LAB_NEG.1')	1	[1.67, 3.64, 1.77, 2.88, 1.09, 1.63]
1180	('conflict.1', 'temp_foc.1', 'INS.1', 'PHQ_ANS.1', 'warmth.1', 'OVERREACT.1')	1	[1.67, 3.64, 1.77, 2.0, 3.58, 2.62]
1181	('CONFLICT.1', 'reg.1', 'cu.1', 'overreact.1', 'STRESS_PAR.1', 'warmth.1')	1	[1.67, 3.25, 3.33, 3.62, 1.9, 3.25]
1182	('conflict.1', 'temp_foc.1', 'INS.1', 'phq_ans.1', 'WARMTH.1', 'SUPPORT_I.1')	1	[1.67, 3.64, 1.77, 2.0, 3.84, 3.93]
1183	('conflict.1', 'TEMP_FOC.1', 'lab_neg.1', 'conflict.1', 'emp_cog.1', 'INS.1')	1	[1.67, 3.64, 1.88, 1.44, 4.78, 2.53]
1184	('conflict.1', 'TEMP_FOC.1', 'LAB_NEG.1', 'ins.1', 'cu.1', 'lab_neg.1')	1	[1.67, 3.64, 1.88, 3.13, 2.6, 2.37]
1185	('CONFLICT.1', 'REG.1', 'conflict.1', 'WARMTH.1', 'temp_foc.1', 'REG.1')	1	[1.67, 3.25, 2.69, 4.75, 3.78, 3.92]
1186	('conflict.1', 'TEMP_FOC.1', 'lab_neg.1', 'CONFLICT.1', 'STRESS_PAR.1', 'SUPPORT_E.1')	1	[1.67, 3.64, 1.88, 1.44, 2.3, 4.87]
1187	('CONFLICT.1', 'REG.1', 'conflict.1', 'warmth.1', 'gd.1', 'STRESS_PERC.1')	1	[1.67, 3.25, 2.69, 4.75, 3.09, 3.12]
1188	('conflict.1', 'temp_foc.1', 'INS.1', 'PHQ_ANS.1', 'WARMTH.1', 'TEMP_INHIB.1')	1	[1.67, 3.64, 1.77, 2.0, 3.58, 3.19]
1189	('CONFLICT.1', 'REG.1', 'conflict.1', 'WARMTH.1', 'TEMP_FOC.1', 'support_e.1')	1	[1.67, 3.25, 2.69, 4.75, 3.78, 4.87]
1190	('conflict.1', 'temp_foc.1', 'ins.1', 'OVERREACT.1', 'LAXNESS.1', 'lab_neg.1')	1	[1.67, 3.64, 1.77, 2.88, 1.88, 1.17]
1191	('conflict.1', 'TEMP_FOC.1', 'LAB_NEG.1', 'INS.1', 'temp_foc.1', 'reg.1')	1	[1.67, 3.64, 1.88, 3.13, 4.36, 4.59]
1192	('CONFLICT.1', 'REG.1', 'CONFLICT.1', 'GD.1', 'stress_par.1')	1	[1.67, 3.25, 2.69, 2.01, 1.8]
1193	('conflict.1', 'LAB_NEG.1', 'PHQ_ANS.1', 'GD.1', 'TEMP_INHIB.1', 'TEMP_FOC.1')	1	[1.67, 1.65, 2.67, 1.25, 3.32, 3.07]
1194	('conflict.1', 'LAB_NEG.1', 'phq_ans.1', 'cu.1', 'STRESS_PERC.1', 'CU.1')	1	[1.67, 1.65, 2.67, 1.35, 1.62, 1.07]
1195	('conflict.1', 'LAB_NEG.1', 'phq_ans.1', 'CU.1', 'phq_dep', 'reg.1')	1	[1.67, 1.65, 2.67, 1.35, 1.33, 4.75]
1196	('CONFLICT.1', 'TEMP_INHIB.1', 'SUPPORT_E.1', 'cu.1', 'temp_inhib.1', 'WARMTH.1')	1	[1.67, 2.94, 4.33, 1.47, 4.32, 4.91]
1197	('conflict.1', 'lab_neg.1', 'emp_cog.1', 'OVERREACT.1', 'LAB_NEG.1', 'phq_dep')	1	[1.67, 1.65, 3.89, 1.88, 1.47, 2.0]
1198	('CONFLICT.1', 'temp_inhib.1', 'cu.1', 'SUPPORT_E.1', 'ins.1', 'warmth.1')	1	[1.67, 2.94, 2.13, 4.87, 3.33, 4.25]
1199	('conflict.1', 'lab_neg.1', 'EMP_COG.1', 'phq_ans.1', 'overreact.1', 'support_e.1')	1	[1.67, 1.65, 3.89, 2.0, 1.62, 4.07]
1200	('CONFLICT.1', 'temp_inhib.1', 'cu.1', 'support_e.1', 'SUPPORT_I.1', 'support_e.1')	1	[1.67, 2.94, 2.13, 4.87, 4.87, 4.33]
1201	('conflict.1', 'lab_neg.1', 'EMP_COG.1', 'PHQ_ANS.1', 'emp_af.1', 'TEMP_INHIB.1')	1	[1.67, 1.65, 3.89, 2.0, 4.33, 3.94]
1202	('conflict.1', 'lab_neg.1', 'EMP_COG.1', 'phq_ans.1', 'OVERREACT.1', 'temp_inhib.1')	1	[1.67, 1.65, 3.89, 2.0, 1.62, 3.32]
1203	('conflict.1', 'LAB_NEG.1', 'phq_ans.1', 'cu.1', 'STRESS_PERC.1', 'cu.1')	1	[1.67, 1.65, 2.67, 1.35, 1.62, 1.07]
1204	('CONFLICT.1', 'TEMP_INHIB.1', 'support_e.1', 'cu.1', 'WARMTH.1', 'gd.1')	1	[1.67, 2.94, 4.33, 1.33, 4.25, 2.17]
1205	('CONFLICT.1', 'TEMP_INHIB.1', 'SUPPORT_E.1', 'cu.1', 'temp_inhib.1', 'warmth.1')	1	[1.67, 2.94, 4.33, 1.47, 4.32, 4.91]
1206	('conflict.1', 'lab_neg.1', 'EMP_COG.1', 'PHQ_ANS.1', 'EMP_AF.1', 'temp_inhib.1')	1	[1.67, 1.65, 3.89, 2.0, 4.33, 3.57]
1207	('CONFLICT.1', 'TEMP_INHIB.1', 'SUPPORT_E.1', 'cu.1', 'TEMP_INHIB.1', 'CU.1')	1	[1.67, 2.94, 4.33, 1.47, 4.32, 1.07]
1208	('conflict.1', 'LAB_NEG.1', 'phq_ans.1', 'CU.1', 'PHQ_DEP', 'temp_foc.1')	1	[1.67, 1.65, 2.67, 1.35, 1.33, 4.36]
1209	('CONFLICT.1', 'TEMP_INHIB.1', 'support_e.1', 'CU.1', 'laxness.1', 'EMP_COG.1')	1	[1.67, 2.94, 4.33, 1.33, 2.38, 4.55]
1210	('conflict.1', 'lab_neg.1', 'emp_cog.1', 'OVERREACT.1', 'lab_neg.1', 'PHQ_ANS.1')	1	[1.67, 1.65, 3.89, 1.88, 1.47, 2.0]
1211	('CONFLICT.1', 'temp_inhib.1', 'cu.1', 'SUPPORT_E.1', 'INS.1', 'CU.1')	1	[1.67, 2.94, 2.13, 4.87, 3.33, 2.0]
1212	('CONFLICT.1', 'TEMP_INHIB.1', 'SUPPORT_E.1', 'CU.1', 'INS.1', 'CONFLICT.1')	1	[1.67, 2.94, 4.33, 1.47, 2.19, 1.81]
1213	('CONFLICT.1', 'TEMP_INHIB.1', 'support_e.1', 'cu.1', 'warmth.1', 'ins.1')	1	[1.67, 2.94, 4.33, 1.33, 4.25, 2.67]
1214	('gd.1', 'conflict.1', 'lab_neg.1', 'CONFLICT.1', 'TEMP_INHIB.1', 'cu.1')	1	[2.07, 1.69, 1.87, 1.06, 3.73, 1.2]
1215	('gd.1', 'CONFLICT.1', 'CU.1', 'temp_foc.1', 'lab_neg.1', 'temp_foc.1')	1	[2.07, 1.69, 1.49, 3.78, 1.88, 3.57]
1216	('GD.1', 'TEMP_INHIB.1', 'conflict.1', 'ins.1', 'PHQ_ANS.1', 'SUPPORT_I.1')	1	[2.07, 3.07, 2.07, 2.6, 1.67, 4.87]
1217	('GD.1', 'TEMP_INHIB.1', 'conflict.1', 'INS.1', 'emp_cog.1', 'emp_cog.1')	1	[2.07, 3.07, 2.07, 2.6, 3.89, 3.11]
1218	('GD.1', 'TEMP_INHIB.1', 'conflict.1', 'INS.1', 'EMP_COG.1', 'OVERREACT.1')	1	[2.07, 3.07, 2.07, 2.6, 3.89, 1.88]
1219	('gd.1', 'conflict.1', 'lab_neg.1', 'CONFLICT.1', 'temp_inhib.1', 'EMP_COG.1')	1	[2.07, 1.69, 1.87, 1.06, 3.73, 3.89]
1220	('gd.1', 'CONFLICT.1', 'cu.1', 'phq_dep', 'TEMP_INHIB.1', 'temp_foc.1')	1	[2.07, 1.69, 1.49, 1.33, 2.31, 3.77]
1221	('GD.1', 'TEMP_INHIB.1', 'CONFLICT.1', 'support_e.1', 'EMP_AF.1')	1	[2.07, 3.07, 2.07, 4.6, 4.55]
1222	('GD.1', 'temp_inhib.1', 'WARMTH.1', 'overreact.1', 'STRESS_PERC.1', 'conflict.1')	1	[2.07, 3.07, 4.91, 3.5, 1.88, 1.69]
1223	('gd.1', 'conflict.1', 'lab_neg.1', 'CONFLICT.1', 'TEMP_INHIB.1', 'CU.1')	1	[2.07, 1.69, 1.87, 1.06, 3.73, 1.2]
1224	('gd.1', 'conflict.1', 'LAB_NEG.1', 'TEMP_INHIB.1', 'SUPPORT_E.1', 'SUPPORT_I.1')	1	[2.07, 1.69, 1.87, 2.07, 1.93, 4.33]
1225	('gd.1', 'CONFLICT.1', 'cu.1', 'PHQ_DEP', 'lab_neg.1', 'OVERREACT.1')	1	[2.07, 1.69, 1.49, 1.33, 2.13, 1.88]
1226	('GD.1', 'TEMP_INHIB.1', 'conflict.1', 'INS.1', 'emp_cog.1', 'EMP_COG.1')	1	[2.07, 3.07, 2.07, 2.6, 3.89, 3.11]
1227	('GD.1', 'TEMP_INHIB.1', 'CONFLICT.1', 'SUPPORT_E.1', 'GD.1', 'reg.1')	1	[2.07, 3.07, 2.07, 4.6, 2.34, 4.17]
1228	('gd.1', 'CONFLICT.1', 'cu.1', 'phq_dep', 'TEMP_INHIB.1', 'TEMP_FOC.1')	1	[2.07, 1.69, 1.49, 1.33, 2.31, 3.77]
1229	('gd.1', 'conflict.1', 'LAB_NEG.1', 'TEMP_INHIB.1', 'SUPPORT_E.1', 'support_i.1')	1	[2.07, 1.69, 1.87, 2.07, 1.93, 4.33]
1230	('gd.1', 'conflict.1', 'lab_neg.1', 'CONFLICT.1', 'temp_inhib.1', 'emp_cog.1')	1	[2.07, 1.69, 1.87, 1.06, 3.73, 3.89]
1231	('lab_neg.1', 'ins.1', 'overreact.1', 'conflict.1', 'GD.1', 'EMP_AF.1')	1	[1.95, 2.0, 2.38, 1.56, 1.09, 4.78]
1232	('lab_neg.1', 'ins.1', 'OVERREACT.1', 'stress_par.1', 'CONFLICT.1', 'reg.1')	1	[1.95, 2.0, 2.38, 1.1, 1.06, 4.5]
1233	('LAB_NEG.1', 'cu.1', 'conflict.1', 'TEMP_INHIB.1', 'SUPPORT_I.1', 'support_i.1')	1	[1.95, 2.8, 2.32, 2.94, 4.33, 4.6]
1234	('lab_neg.1', 'INS.1', 'LAXNESS.1', 'lab_neg.1', 'OVERREACT.1', 'stress_perc.1')	1	[1.95, 2.0, 1.62, 1.37, 1.62, 2.12]
1235	('lab_neg.1', 'INS.1', 'LAXNESS.1', 'LAB_NEG.1', 'cu.1', 'conflict.1')	1	[1.95, 2.0, 1.62, 1.37, 2.8, 1.39]
1236	('LAB_NEG.1', 'cu.1', 'conflict.1', 'temp_inhib.1', 'TEMP_FOC.1', 'conflict.1')	1	[1.95, 2.8, 2.32, 2.94, 1.36, 1.44]
1237	('lab_neg.1', 'ins.1', 'OVERREACT.1', 'STRESS_PAR.1', 'TEMP_FOC.1', 'CONFLICT.1')	1	[1.95, 2.0, 2.38, 1.1, 2.78, 1.06]
1238	('lab_neg.1', 'INS.1', 'laxness.1', 'STRESS_PERC.1', 'EMP_COG.1', 'emp_af.1')	1	[1.95, 2.0, 1.62, 3.12, 4.33, 3.45]
1239	('lab_neg.1', 'ins.1', 'OVERREACT.1', 'STRESS_PAR.1', 'temp_foc.1', 'LAXNESS.1')	1	[1.95, 2.0, 2.38, 1.1, 2.78, 1.88]
1240	('LAB_NEG.1', 'cu.1', 'conflict.1', 'TEMP_INHIB.1', 'support_i.1', 'gd.1')	1	[1.95, 2.8, 2.32, 2.94, 4.33, 1.75]
1241	('LAB_NEG.1', 'cu.1', 'conflict.1', 'TEMP_INHIB.1', 'SUPPORT_I.1', 'SUPPORT_I.1')	1	[1.95, 2.8, 2.32, 2.94, 4.33, 4.6]
1242	('LAB_NEG.1', 'cu.1', 'CONFLICT.1', 'OVERREACT.1', 'cu.1', 'ins.1')	1	[1.95, 2.8, 2.32, 1.88, 1.2, 2.73]
1243	('lab_neg.1', 'INS.1', 'LAXNESS.1', 'LAB_NEG.1', 'cu.1', 'CONFLICT.1')	1	[1.95, 2.0, 1.62, 1.37, 2.8, 1.39]
1244	('LAB_NEG.1', 'cu.1', 'conflict.1', 'temp_inhib.1', 'temp_foc.1', 'lab_neg.1')	1	[1.95, 2.8, 2.32, 2.94, 1.36, 2.5]
1245	('lab_neg.1', 'ins.1', 'overreact.1', 'CONFLICT.1', 'temp_foc.1', 'reg.1')	1	[1.95, 2.0, 2.38, 1.56, 4.71, 4.92]
1246	('gd.1', 'ins.1', 'temp_foc.1', 'GD.1', 'WARMTH.1', 'temp_foc.1')	1	[3.25, 2.0, 4.93, 1.25, 4.91, 4.79]
1247	('gd.1', 'ins.1', 'temp_foc.1', 'gd.1', 'stress_par.1', 'INS.1')	1	[3.25, 2.0, 4.93, 1.25, 1.5, 1.6]
1248	('gd.1', 'ins.1', 'temp_foc.1', 'gd.1', 'STRESS_PAR.1', 'INS.1')	1	[3.25, 2.0, 4.93, 1.25, 1.5, 1.33]
1249	('gd.1', 'ins.1', 'temp_foc.1', 'GD.1', 'warmth.1', 'emp_cog.1')	1	[3.25, 2.0, 4.93, 1.25, 4.91, 3.45]
1250	('gd.1', 'ins.1', 'TEMP_FOC.1', 'SUPPORT_E.1', 'GD.1')	1	[3.25, 2.0, 4.93, 4.6, 1.59]
1251	('gd.1', 'ins.1', 'TEMP_FOC.1', 'support_e.1', 'INS.1', 'STRESS_PERC.1')	1	[3.25, 2.0, 4.93, 4.6, 1.07, 1.88]
1252	('gd.1', 'INS.1', 'LAB_NEG.1', 'SUPPORT_E.1', 'REG.1', 'overreact.1')	1	[3.25, 2.0, 2.37, 4.33, 2.95, 1.88]
1253	('gd.1', 'INS.1', 'lab_neg.1', 'phq_dep', 'TEMP_INHIB.1', 'emp_af.1')	1	[3.25, 2.0, 2.37, 2.0, 3.34, 4.33]
1254	('gd.1', 'INS.1', 'LAB_NEG.1', 'support_e.1', 'REG.1', 'ins.1')	1	[3.25, 2.0, 2.37, 4.33, 3.59, 2.4]
1255	('gd.1', 'INS.1', 'lab_neg.1', 'phq_dep', 'temp_inhib.1', 'STRESS_PERC.1')	1	[3.25, 2.0, 2.37, 2.0, 3.34, 1.38]
1256	('gd.1', 'ins.1', 'temp_foc.1', 'gd.1', 'STRESS_PAR.1', 'ins.1')	1	[3.25, 2.0, 4.93, 1.25, 1.5, 1.33]
1257	('gd.1', 'INS.1', 'lab_neg.1', 'PHQ_DEP', 'EMP_AF.1', 'TEMP_FOC.1')	1	[3.25, 2.0, 2.37, 2.0, 3.0, 2.77]
1258	('gd.1', 'TEMP_FOC.1', 'lab_neg.1', 'SUPPORT_I.1', 'REG.1', 'gd.1')	1	[2.07, 4.21, 1.88, 3.8, 4.38, 1.25]
1259	('gd.1', 'TEMP_FOC.1', 'lab_neg.1', 'support_i.1', 'phq_dep', 'EMP_AF.1')	1	[2.07, 4.21, 1.88, 3.8, 2.0, 3.89]
1260	('GD.1', 'cu.1', 'conflict.1', 'TEMP_FOC.1', 'stress_perc.1', 'INS.1')	1	[2.07, 2.67, 2.44, 1.79, 2.88, 3.6]
1261	('GD.1', 'cu.1', 'conflict.1', 'TEMP_FOC.1', 'STRESS_PERC.1', 'CONFLICT.1')	1	[2.07, 2.67, 2.44, 1.79, 2.88, 1.44]
1262	('gd.1', 'TEMP_FOC.1', 'LAB_NEG.1', 'STRESS_PERC.1', 'lab_neg.1')	1	[2.07, 4.21, 1.88, 2.62, 1.96]
1263	('gd.1', 'TEMP_FOC.1', 'lab_neg.1', 'SUPPORT_I.1', 'REG.1', 'GD.1')	1	[2.07, 4.21, 1.88, 3.8, 4.38, 1.25]
1264	('gd.1', 'temp_foc.1', 'TEMP_INHIB.1', 'EMP_AF.1', 'temp_inhib.1', 'STRESS_PERC.1')	1	[2.07, 4.21, 3.34, 4.33, 4.44, 1.62]
1265	('gd.1', 'temp_foc.1', 'TEMP_INHIB.1', 'emp_af.1', 'lab_neg.1', 'temp_inhib.1')	1	[2.07, 4.21, 3.34, 4.33, 2.03, 4.19]
1266	('GD.1', 'cu.1', 'conflict.1', 'temp_foc.1', 'REG.1')	1	[2.07, 2.67, 2.44, 1.79, 4.25]
1267	('gd.1', 'temp_foc.1', 'temp_inhib.1', 'stress_par.1', 'STRESS_PERC.1', 'SUPPORT_E.1')	1	[2.07, 4.21, 3.34, 2.9, 1.12, 4.33]
1268	('gd.1', 'TEMP_FOC.1', 'LAB_NEG.1', 'stress_perc.1', 'phq_ans.1', 'SUPPORT_E.1')	1	[2.07, 4.21, 1.88, 2.62, 2.0, 3.27]
1269	('gd.1', 'TEMP_FOC.1', 'lab_neg.1', 'support_i.1', 'PHQ_DEP', 'SUPPORT_E.1')	1	[2.07, 4.21, 1.88, 3.8, 2.0, 2.73]
1270	('gd.1', 'temp_foc.1', 'TEMP_INHIB.1', 'emp_af.1', 'LAB_NEG.1', 'laxness.1')	1	[2.07, 4.21, 3.34, 4.33, 2.03, 2.75]
1271	('gd.1', 'TEMP_FOC.1', 'LAB_NEG.1', 'stress_perc.1', 'PHQ_ANS.1', 'OVERREACT.1')	1	[2.07, 4.21, 1.88, 2.62, 2.0, 2.38]
1272	('conflict.1', 'cu.1', 'TEMP_INHIB.1', 'gd.1', 'TEMP_FOC.1', 'TEMP_INHIB.1')	1	[2.47, 1.33, 3.82, 1.59, 4.93, 4.82]
1273	('conflict.1', 'cu.1', 'TEMP_INHIB.1', 'GD.1', 'conflict.1', 'REG.1')	1	[2.47, 1.33, 3.82, 1.59, 1.44, 4.34]
1274	('conflict.1', 'CU.1', 'lab_neg.1', 'TEMP_FOC.1', 'reg.1', 'gd.1')	1	[2.47, 1.33, 1.96, 4.5, 4.09, 1.71]
1275	('conflict.1', 'cu.1', 'temp_inhib.1', 'CONFLICT.1', 'WARMTH.1', 'TEMP_FOC.1')	1	[2.47, 1.33, 3.82, 1.31, 4.91, 3.07]
1276	('conflict.1', 'CU.1', 'lab_neg.1', 'temp_foc.1', 'OVERREACT.1', 'STRESS_PERC.1')	1	[2.47, 1.33, 1.96, 4.5, 1.88, 1.25]
1277	('CONFLICT.1', 'conflict.1', 'lab_neg.1', 'cu.1', 'support_e.1')	1	[2.47, 3.76, 2.13, 2.0, 3.0]
1278	('conflict.1', 'cu.1', 'temp_inhib.1', 'conflict.1', 'CONFLICT.1', 'LAB_NEG.1')	1	[2.47, 1.33, 3.82, 1.31, 1.06, 1.55]
1279	('CONFLICT.1', 'conflict.1', 'LAB_NEG.1', 'gd.1', 'EMP_COG.1', 'temp_foc.1')	1	[2.47, 3.76, 2.13, 3.09, 3.89, 2.64]
1280	('conflict.1', 'cu.1', 'temp_inhib.1', 'CONFLICT.1', 'WARMTH.1', 'temp_foc.1')	1	[2.47, 1.33, 3.82, 1.31, 4.91, 3.07]
1281	('conflict.1', 'cu.1', 'TEMP_INHIB.1', 'GD.1', 'CONFLICT.1', 'STRESS_PAR.1')	1	[2.47, 1.33, 3.82, 1.59, 1.44, 2.1]
1282	('conflict.1', 'cu.1', 'TEMP_INHIB.1', 'gd.1', 'temp_foc.1', 'STRESS_PAR.1')	1	[2.47, 1.33, 3.82, 1.59, 4.93, 2.5]
1283	('conflict.1', 'cu.1', 'TEMP_INHIB.1', 'GD.1', 'conflict.1', 'reg.1')	1	[2.47, 1.33, 3.82, 1.59, 1.44, 4.34]
1284	('conflict.1', 'CU.1', 'LAB_NEG.1', 'lab_neg.1', 'STRESS_PERC.1', 'LAXNESS.1')	1	[2.47, 1.33, 1.96, 2.55, 2.12, 1.62]
1285	('conflict.1', 'cu.1', 'temp_inhib.1', 'CONFLICT.1', 'warmth.1', 'temp_foc.1')	1	[2.47, 1.33, 3.82, 1.31, 4.91, 4.64]
1286	('conflict.1', 'CU.1', 'LAB_NEG.1', 'LAB_NEG.1', 'ins.1', 'laxness.1')	1	[2.47, 1.33, 1.96, 2.55, 4.33, 1.88]
1287	('CONFLICT.1', 'conflict.1', 'lab_neg.1', 'CU.1', 'TEMP_FOC.1', 'stress_perc.1')	1	[2.47, 3.76, 2.13, 2.0, 3.28, 2.62]
1288	('CONFLICT.1', 'conflict.1', 'lab_neg.1', 'CU.1', 'TEMP_FOC.1', 'STRESS_PERC.1')	1	[2.47, 3.76, 2.13, 2.0, 3.28, 2.62]
1289	('lab_neg.1', 'TEMP_FOC.1', 'LAXNESS.1', 'overreact.1', 'conflict.1', 'LAB_NEG.1')	1	[2.11, 3.58, 1.12, 2.38, 1.31, 1.71]
1290	('lab_neg.1', 'temp_foc.1', 'CONFLICT.1', 'GD.1', 'SUPPORT_I.1', 'overreact.1')	1	[2.11, 3.58, 1.06, 1.25, 4.87, 2.12]
1291	('lab_neg.1', 'TEMP_FOC.1', 'LAXNESS.1', 'overreact.1', 'CONFLICT.1', 'ins.1')	1	[2.11, 3.58, 1.12, 2.38, 1.31, 2.4]
1292	('lab_neg.1', 'TEMP_FOC.1', 'LAXNESS.1', 'OVERREACT.1', 'gd.1', 'stress_perc.1')	1	[2.11, 3.58, 1.12, 2.38, 1.25, 2.38]
1293	('lab_neg.1', 'temp_foc.1', 'CONFLICT.1', 'gd.1', 'WARMTH.1', 'cu.1')	1	[2.11, 3.58, 1.06, 1.25, 4.09, 1.33]
1294	('lab_neg.1', 'TEMP_FOC.1', 'LAXNESS.1', 'OVERREACT.1', 'GD.1', 'WARMTH.1')	1	[2.11, 3.58, 1.12, 2.38, 1.25, 4.41]
1295	('lab_neg.1', 'temp_foc.1', 'CONFLICT.1', 'gd.1', 'warmth.1', 'INS.1')	1	[2.11, 3.58, 1.06, 1.25, 4.09, 2.4]
1296	('lab_neg.1', 'temp_foc.1', 'conflict.1', 'LAXNESS.1', 'stress_par.1', 'temp_inhib.1')	1	[2.11, 3.58, 1.06, 1.12, 1.5, 3.32]
1297	('lab_neg.1', 'TEMP_FOC.1', 'laxness.1', 'PHQ_DEP')	1	[2.11, 3.58, 1.12, 2.0]
1298	('LAB_NEG.1', 'reg.1', 'WARMTH.1', 'EMP_COG.1', 'conflict.1', 'emp_af.1')	1	[2.11, 3.42, 4.41, 1.67, 1.75, 4.11]
1299	('LAB_NEG.1', 'REG.1', 'CU.1', 'reg.1', 'TEMP_FOC.1', 'emp_cog.1')	1	[2.11, 3.42, 2.13, 4.42, 2.36, 2.78]
1300	('lab_neg.1', 'temp_foc.1', 'CONFLICT.1', 'GD.1', 'SUPPORT_I.1', 'OVERREACT.1')	1	[2.11, 3.58, 1.06, 1.25, 4.87, 2.12]
1301	('LAB_NEG.1', 'reg.1', 'WARMTH.1', 'EMP_COG.1', 'CONFLICT.1', 'TEMP_INHIB.1')	1	[2.11, 3.42, 4.41, 1.67, 1.75, 3.07]
1302	('lab_neg.1', 'TEMP_FOC.1', 'LAXNESS.1', 'OVERREACT.1', 'GD.1', 'warmth.1')	1	[2.11, 3.58, 1.12, 2.38, 1.25, 4.41]
1303	('lab_neg.1', 'temp_foc.1', 'CONFLICT.1', 'GD.1', 'support_i.1', 'reg.1')	1	[2.11, 3.58, 1.06, 1.25, 4.87, 4.42]
1304	('LAB_NEG.1', 'REG.1', 'cu.1', 'stress_par.1', 'LAB_NEG.1', 'WARMTH.1')	1	[2.11, 3.42, 2.13, 2.9, 2.15, 3.41]
1305	('lab_neg.1', 'TEMP_FOC.1', 'LAXNESS.1', 'overreact.1', 'CONFLICT.1', 'INS.1')	1	[2.11, 3.58, 1.12, 2.38, 1.31, 2.4]
1306	('lab_neg.1', 'INS.1', 'GD.1', 'TEMP_FOC.1', 'laxness.1', 'STRESS_PERC.1')	1	[2.37, 2.05, 1.25, 4.5, 1.38, 2.38]
1307	('LAB_NEG.1', 'emp_cog.1', 'cu.1', 'OVERREACT.1', 'TEMP_INHIB.1')	1	[2.37, 4.33, 2.67, 3.12, 3.75]
1308	('lab_neg.1', 'ins.1', 'INS.1', 'gd.1', 'OVERREACT.1', 'lab_neg.1')	1	[2.37, 2.05, 1.47, 1.42, 1.62, 2.25]
1309	('lab_neg.1', 'INS.1', 'gd.1', 'LAB_NEG.1', 'phq_ans.1', 'laxness.1')	1	[2.37, 2.05, 1.25, 1.55, 2.0, 3.12]
1310	('lab_neg.1', 'ins.1', 'ins.1', 'gd.1', 'CONFLICT.1', 'emp_af.1')	1	[2.37, 2.05, 1.47, 1.59, 1.56, 4.11]
1311	('lab_neg.1', 'ins.1', 'INS.1', 'GD.1', 'lab_neg.1', 'gd.1')	1	[2.37, 2.05, 1.47, 1.42, 2.13, 1.75]
1312	('lab_neg.1', 'INS.1', 'GD.1', 'TEMP_FOC.1', 'LAXNESS.1', 'cu.1')	1	[2.37, 2.05, 1.25, 4.5, 1.38, 1.42]
1313	('lab_neg.1', 'INS.1', 'gd.1', 'lab_neg.1', 'emp_af.1', 'emp_cog.1')	1	[2.37, 2.05, 1.25, 1.55, 4.33, 4.78]
1314	('lab_neg.1', 'INS.1', 'GD.1', 'temp_foc.1', 'conflict.1', 'laxness.1')	1	[2.37, 2.05, 1.25, 4.5, 1.81, 1.62]
1315	('lab_neg.1', 'INS.1', 'gd.1', 'LAB_NEG.1', 'PHQ_ANS.1', 'LAB_NEG.1')	1	[2.37, 2.05, 1.25, 1.55, 2.0, 2.04]
1316	('LAB_NEG.1', 'EMP_COG.1', 'STRESS_PERC.1', 'ins.1', 'stress_perc.1')	1	[2.37, 4.33, 2.12, 2.53, 2.38]
1317	('LAB_NEG.1', 'EMP_COG.1', 'stress_perc.1', 'support_e.1', 'gd.1')	1	[2.37, 4.33, 2.12, 4.6, 1.42]
1318	('LAB_NEG.1', 'EMP_COG.1', 'stress_perc.1', 'SUPPORT_E.1', 'reg.1', 'TEMP_INHIB.1')	1	[2.37, 4.33, 2.12, 4.6, 4.83, 3.44]
1319	('LAB_NEG.1', 'emp_cog.1', 'cu.1', 'OVERREACT.1', 'temp_inhib.1', 'emp_cog.1')	1	[2.37, 4.33, 2.67, 3.12, 3.75, 3.0]
1320	('lab_neg.1', 'INS.1', 'GD.1', 'temp_foc.1', 'conflict.1', 'LAXNESS.1')	1	[2.37, 2.05, 1.25, 4.5, 1.81, 1.62]
1321	('lab_neg.1', 'ins.1', 'ins.1', 'GD.1', 'overreact.1')	1	[2.37, 2.05, 1.47, 1.59, 2.25]
1322	('LAB_NEG.1', 'EMP_COG.1', 'STRESS_PERC.1', 'ins.1', 'STRESS_PERC.1', 'SUPPORT_E.1')	1	[2.37, 4.33, 2.12, 2.53, 2.38, 4.6]
1323	('lab_neg.1', 'INS.1', 'GD.1', 'temp_foc.1', 'CONFLICT.1', 'SUPPORT_E.1')	1	[2.37, 2.05, 1.25, 4.5, 1.81, 4.33]
1324	('lab_neg.1', 'ins.1', 'ins.1', 'gd.1', 'CONFLICT.1', 'EMP_AF.1')	1	[2.37, 2.05, 1.47, 1.59, 1.56, 4.11]
1325	('lab_neg.1', 'INS.1', 'gd.1', 'LAB_NEG.1', 'PHQ_ANS.1', 'lab_neg.1')	1	[2.37, 2.05, 1.25, 1.55, 2.0, 2.04]
1326	('ins.1', 'ins.1', 'LAB_NEG.1', 'laxness.1', 'temp_foc.1', 'INS.1')	1	[3.47, 2.0, 1.71, 2.38, 2.36, 1.67]
1327	('INS.1', 'EMP_AF.1', 'STRESS_PERC.1', 'TEMP_INHIB.1', 'overreact.1', 'OVERREACT.1')	1	[3.47, 1.45, 2.62, 2.69, 3.62, 3.38]
1328	('ins.1', 'ins.1', 'lab_neg.1', 'STRESS_PAR.1', 'LAB_NEG.1', 'gd.1')	1	[3.47, 2.0, 1.71, 1.3, 1.55, 1.42]
1329	('ins.1', 'ins.1', 'lab_neg.1', 'stress_par.1', 'conflict.1', 'temp_inhib.1')	1	[3.47, 2.0, 1.71, 1.3, 1.31, 3.57]
1330	('ins.1', 'ins.1', 'LAB_NEG.1', 'LAXNESS.1', 'temp_inhib.1', 'STRESS_PERC.1')	1	[3.47, 2.0, 1.71, 2.38, 3.44, 1.88]
1331	('ins.1', 'ins.1', 'LAB_NEG.1', 'LAXNESS.1', 'TEMP_INHIB.1', 'REG.1')	1	[3.47, 2.0, 1.71, 2.38, 3.44, 4.17]
1332	('ins.1', 'ins.1', 'lab_neg.1', 'STRESS_PAR.1', 'lab_neg.1', 'CONFLICT.1')	1	[3.47, 2.0, 1.71, 1.3, 1.55, 1.19]
1333	('ins.1', 'ins.1', 'lab_neg.1', 'stress_par.1', 'CONFLICT.1', 'EMP_COG.1')	1	[3.47, 2.0, 1.71, 1.3, 1.31, 4.78]
1334	('ins.1', 'INS.1', 'lab_neg.1', 'gd.1', 'stress_par.1', 'EMP_AF.1')	1	[3.47, 2.0, 1.88, 2.42, 3.3, 3.45]
1335	('ins.1', 'INS.1', 'lab_neg.1', 'GD.1', 'conflict.1', 'TEMP_FOC.1')	1	[3.47, 2.0, 1.88, 2.42, 2.26, 4.36]
1336	('INS.1', 'EMP_AF.1', 'stress_perc.1', 'WARMTH.1', 'EMP_AF.1', 'laxness.1')	1	[3.47, 1.45, 2.62, 4.91, 4.33, 2.62]
1337	('ins.1', 'ins.1', 'lab_neg.1', 'stress_par.1', 'CONFLICT.1', 'emp_cog.1')	1	[3.47, 2.0, 1.71, 1.3, 1.31, 4.78]
1338	('ins.1', 'INS.1', 'LAB_NEG.1', 'gd.1', 'lab_neg.1', 'conflict.1')	1	[3.47, 2.0, 1.88, 2.07, 2.75, 1.69]
1339	('ins.1', 'ins.1', 'LAB_NEG.1', 'laxness.1', 'TEMP_FOC.1', 'SUPPORT_I.1')	1	[3.47, 2.0, 1.71, 2.38, 2.36, 3.53]
1340	('ins.1', 'INS.1', 'LAB_NEG.1', 'GD.1', 'laxness.1', 'conflict.1')	1	[3.47, 2.0, 1.88, 2.07, 3.38, 1.69]
1341	('conflict.1', 'TEMP_INHIB.1', 'cu.1', 'warmth.1', 'temp_inhib.1', 'gd.1')	1	[1.67, 3.73, 1.6, 4.91, 4.69, 1.92]
1342	('conflict.1', 'TEMP_INHIB.1', 'CU.1', 'emp_cog.1', 'ins.1', 'REG.1')	1	[1.67, 3.73, 1.6, 3.45, 2.87, 3.84]
1343	('conflict.1', 'TEMP_INHIB.1', 'CU.1', 'EMP_COG.1', 'OVERREACT.1', 'WARMTH.1')	1	[1.67, 3.73, 1.6, 3.45, 2.0, 4.59]
1344	('CONFLICT.1', 'INS.1', 'stress_par.1', 'PHQ_ANS.1', 'SUPPORT_E.1', 'emp_cog.1')	1	[1.67, 2.93, 2.1, 2.67, 2.6, 4.55]
1345	('CONFLICT.1', 'ins.1', 'overreact.1', 'temp_inhib.1', 'STRESS_PAR.1', 'gd.1')	1	[1.67, 2.93, 3.12, 3.07, 1.3, 1.09]
1346	('CONFLICT.1', 'ins.1', 'overreact.1', 'TEMP_INHIB.1', 'WARMTH.1', 'reg.1')	1	[1.67, 2.93, 3.12, 3.07, 4.75, 4.75]
1347	('CONFLICT.1', 'INS.1', 'stress_par.1', 'PHQ_ANS.1', 'SUPPORT_E.1', 'EMP_COG.1')	1	[1.67, 2.93, 2.1, 2.67, 2.6, 4.55]
1348	('conflict.1', 'temp_inhib.1', 'cu.1', 'SUPPORT_I.1', 'INS.1', 'TEMP_INHIB.1')	1	[1.67, 3.73, 2.73, 3.8, 2.0, 3.57]
1349	('conflict.1', 'TEMP_INHIB.1', 'CU.1', 'emp_cog.1', 'ins.1', 'reg.1')	1	[1.67, 3.73, 1.6, 3.45, 2.87, 3.84]
1350	('conflict.1', 'TEMP_INHIB.1', 'CU.1', 'EMP_COG.1', 'overreact.1')	1	[1.67, 3.73, 1.6, 3.45, 2.0]
1351	('conflict.1', 'temp_inhib.1', 'cu.1', 'SUPPORT_I.1', 'ins.1', 'TEMP_FOC.1')	1	[1.67, 3.73, 2.73, 3.8, 2.0, 2.57]
1352	('conflict.1', 'TEMP_INHIB.1', 'cu.1', 'warmth.1', 'TEMP_INHIB.1', 'ins.1')	1	[1.67, 3.73, 1.6, 4.91, 4.69, 1.49]
1353	('CONFLICT.1', 'ins.1', 'overreact.1', 'TEMP_INHIB.1', 'warmth.1', 'lab_neg.1')	1	[1.67, 2.93, 3.12, 3.07, 4.75, 1.96]
1354	('CONFLICT.1', 'ins.1', 'OVERREACT.1', 'gd.1', 'WARMTH.1', 'conflict.1')	1	[1.67, 2.93, 3.12, 2.07, 4.91, 2.5]
1355	('CONFLICT.1', 'ins.1', 'overreact.1', 'TEMP_INHIB.1', 'WARMTH.1', 'REG.1')	1	[1.67, 2.93, 3.12, 3.07, 4.75, 4.75]
1356	('CONFLICT.1', 'INS.1', 'stress_par.1', 'phq_ans.1', 'PHQ_DEP', 'EMP_AF.1')	1	[1.67, 2.93, 2.1, 2.67, 1.33, 4.78]
1357	('conflict.1', 'temp_inhib.1', 'cu.1', 'SUPPORT_I.1', 'INS.1', 'temp_inhib.1')	1	[1.67, 3.73, 2.73, 3.8, 2.0, 3.57]
1358	('CONFLICT.1', 'INS.1', 'stress_par.1', 'phq_ans.1', 'phq_dep', 'support_e.1')	1	[1.67, 2.93, 2.1, 2.67, 1.33, 3.8]
1359	('cu.1', 'GD.1', 'conflict.1', 'temp_inhib.1', 'temp_foc.1', 'ins.1')	1	[1.85, 1.25, 2.69, 3.82, 4.79, 1.6]
1360	('cu.1', 'gd.1', 'lab_neg.1', 'CONFLICT.1', 'cu.1', 'EMP_COG.1')	1	[1.85, 1.25, 1.87, 1.31, 1.47, 3.89]
1361	('cu.1', 'gd.1', 'lab_neg.1', 'conflict.1', 'INS.1', 'reg.1')	1	[1.85, 1.25, 1.87, 1.31, 2.53, 4.55]
1362	('cu.1', 'gd.1', 'LAB_NEG.1', 'CONFLICT.1', 'lab_neg.1', 'support_i.1')	1	[1.85, 1.25, 1.87, 1.31, 1.96, 3.53]
1363	('CU.1', 'STRESS_PAR.1', 'conflict.1', 'lab_neg.1', 'warmth.1', 'PHQ_DEP')	1	[1.85, 1.3, 2.32, 2.37, 4.82, 3.0]
1364	('CU.1', 'STRESS_PAR.1', 'CONFLICT.1', 'cu.1', 'SUPPORT_I.1', 'stress_perc.1')	1	[1.85, 1.3, 2.32, 2.67, 3.67, 1.88]
1365	('cu.1', 'gd.1', 'LAB_NEG.1', 'conflict.1', 'WARMTH.1', 'INS.1')	1	[1.85, 1.25, 1.87, 1.31, 4.25, 2.4]
1366	('CU.1', 'stress_par.1', 'conflict.1', 'EMP_COG.1', 'TEMP_FOC.1', 'ins.1')	1	[1.85, 1.3, 2.82, 2.55, 2.15, 3.53]
1367	('cu.1', 'GD.1', 'conflict.1', 'TEMP_INHIB.1', 'cu.1', 'STRESS_PAR.1')	1	[1.85, 1.25, 2.69, 3.82, 1.6, 1.1]
1368	('cu.1', 'GD.1', 'CONFLICT.1', 'EMP_COG.1', 'TEMP_INHIB.1', 'temp_inhib.1')	1	[1.85, 1.25, 2.69, 4.11, 3.01, 3.75]
1369	('cu.1', 'gd.1', 'LAB_NEG.1', 'CONFLICT.1', 'LAB_NEG.1', 'SUPPORT_I.1')	1	[1.85, 1.25, 1.87, 1.31, 1.96, 4.33]
1370	('cu.1', 'GD.1', 'conflict.1', 'temp_inhib.1', 'temp_foc.1', 'INS.1')	1	[1.85, 1.25, 2.69, 3.82, 4.79, 1.6]
1371	('cu.1', 'gd.1', 'lab_neg.1', 'conflict.1', 'INS.1', 'REG.1')	1	[1.85, 1.25, 1.87, 1.31, 2.53, 4.55]
1372	('cu.1', 'gd.1', 'lab_neg.1', 'CONFLICT.1', 'cu.1', 'emp_cog.1')	1	[1.85, 1.25, 1.87, 1.31, 1.47, 3.89]
1373	('cu.1', 'gd.1', 'LAB_NEG.1', 'conflict.1', 'warmth.1', 'stress_perc.1')	1	[1.85, 1.25, 1.87, 1.31, 4.25, 2.75]
1374	('CU.1', 'STRESS_PAR.1', 'conflict.1', 'lab_neg.1', 'WARMTH.1', 'overreact.1')	1	[1.85, 1.3, 2.32, 2.37, 4.82, 2.12]
1375	('cu.1', 'GD.1', 'conflict.1', 'temp_inhib.1', 'TEMP_FOC.1', 'temp_inhib.1')	1	[1.85, 1.25, 2.69, 3.82, 4.79, 3.32]
1376	('TEMP_INHIB.1', 'GD.1', 'STRESS_PERC.1', 'temp_foc.1', 'GD.1', 'REG.1')	1	[3.41, 1.09, 1.88, 4.5, 2.09, 4.75]
1377	('TEMP_INHIB.1', 'GD.1', 'STRESS_PERC.1', 'temp_foc.1', 'gd.1', 'laxness.1')	1	[3.41, 1.09, 1.88, 4.5, 2.09, 1.38]
1378	('TEMP_INHIB.1', 'GD.1', 'STRESS_PERC.1', 'TEMP_FOC.1', 'SUPPORT_I.1', 'INS.1')	1	[3.41, 1.09, 1.88, 4.5, 4.47, 1.4]
1379	('TEMP_INHIB.1', 'GD.1', 'STRESS_PERC.1', 'TEMP_FOC.1', 'support_i.1', 'gd.1')	1	[3.41, 1.09, 1.88, 4.5, 4.47, 1.59]
1380	('temp_inhib.1', 'conflict.1', 'stress_par.1', 'OVERREACT.1', 'SUPPORT_E.1', 'gd.1')	1	[3.41, 2.32, 1.5, 1.62, 2.2, 2.09]
1381	('TEMP_INHIB.1', 'gd.1', 'EMP_COG.1', 'temp_inhib.1', 'lab_neg.1', 'PHQ_ANS.1')	1	[3.41, 1.09, 1.89, 3.57, 1.83, 1.33]
1382	('TEMP_INHIB.1', 'gd.1', 'emp_cog.1', 'support_i.1')	1	[3.41, 1.09, 1.89, 4.87]
1383	('TEMP_INHIB.1', 'gd.1', 'EMP_COG.1', 'temp_inhib.1', 'LAB_NEG.1', 'SUPPORT_I.1')	1	[3.41, 1.09, 1.89, 3.57, 1.83, 4.6]
1384	('TEMP_INHIB.1', 'gd.1', 'EMP_COG.1', 'TEMP_INHIB.1', 'CU.1', 'stress_par.1')	1	[3.41, 1.09, 1.89, 3.57, 2.0, 1.25]
1385	('TEMP_INHIB.1', 'GD.1', 'stress_perc.1', 'STRESS_PAR.1', 'INS.1', 'stress_perc.1')	1	[3.41, 1.09, 1.88, 1.45, 1.73, 1.62]
1386	('temp_inhib.1', 'conflict.1', 'STRESS_PAR.1', 'ins.1', 'TEMP_INHIB.1', 'OVERREACT.1')	1	[3.41, 2.32, 1.5, 3.67, 3.34, 1.88]
1387	('TEMP_INHIB.1', 'GD.1', 'STRESS_PERC.1', 'temp_foc.1', 'gd.1', 'LAXNESS.1')	1	[3.41, 1.09, 1.88, 4.5, 2.09, 1.38]
1388	('temp_inhib.1', 'conflict.1', 'STRESS_PAR.1', 'ins.1', 'temp_inhib.1', 'conflict.1')	1	[3.41, 2.32, 1.5, 3.67, 3.34, 1.69]
1389	('TEMP_INHIB.1', 'gd.1', 'EMP_COG.1', 'TEMP_INHIB.1', 'CU.1', 'STRESS_PAR.1')	1	[3.41, 1.09, 1.89, 3.57, 2.0, 1.25]
1390	('temp_inhib.1', 'conflict.1', 'stress_par.1', 'OVERREACT.1', 'SUPPORT_E.1', 'GD.1')	1	[3.41, 2.32, 1.5, 1.62, 2.2, 2.09]
1391	('STRESS_PERC.1', 'cu.1', 'TEMP_INHIB.1', 'TEMP_FOC.1', 'TEMP_INHIB.1', 'LAXNESS.1')	1	[2.71, 2.27, 3.69, 3.64, 4.57, 2.0]
1392	('stress_perc.1', 'ins.1', 'conflict.1', 'TEMP_INHIB.1', 'INS.1', 'LAB_NEG.1')	1	[2.71, 2.53, 1.19, 3.82, 1.07, 1.71]
1393	('STRESS_PERC.1', 'cu.1', 'TEMP_INHIB.1', 'TEMP_FOC.1', 'temp_inhib.1', 'WARMTH.1')	1	[2.71, 2.27, 3.69, 3.64, 4.57, 4.75]
1394	('stress_perc.1', 'INS.1', 'phq_ans.1', 'gd.1', 'WARMTH.1', 'laxness.1')	1	[2.71, 2.53, 2.67, 2.09, 4.82, 2.38]
1395	('stress_perc.1', 'ins.1', 'CONFLICT.1', 'SUPPORT_I.1', 'lab_neg.1', 'EMP_COG.1')	1	[2.71, 2.53, 1.19, 3.53, 2.07, 4.78]
1396	('STRESS_PERC.1', 'cu.1', 'TEMP_INHIB.1', 'temp_foc.1', 'lab_neg.1', 'REG.1')	1	[2.71, 2.27, 3.69, 3.64, 1.63, 4.5]
1397	('stress_perc.1', 'INS.1', 'phq_ans.1', 'gd.1', 'warmth.1', 'lab_neg.1')	1	[2.71, 2.53, 2.67, 2.09, 4.82, 2.03]
1398	('stress_perc.1', 'ins.1', 'conflict.1', 'temp_inhib.1', 'LAB_NEG.1', 'EMP_AF.1')	1	[2.71, 2.53, 1.19, 3.82, 1.91, 4.78]
1399	('STRESS_PERC.1', 'cu.1', 'TEMP_INHIB.1', 'TEMP_FOC.1', 'TEMP_INHIB.1', 'laxness.1')	1	[2.71, 2.27, 3.69, 3.64, 4.57, 2.0]
1400	('stress_perc.1', 'INS.1', 'PHQ_ANS.1', 'STRESS_PERC.1', 'STRESS_PAR.1')	1	[2.71, 2.53, 2.67, 2.29, 3.2]
1401	('stress_perc.1', 'ins.1', 'CONFLICT.1', 'SUPPORT_I.1', 'lab_neg.1', 'emp_cog.1')	1	[2.71, 2.53, 1.19, 3.53, 2.07, 4.78]
[truncated: 2,778 more rows]

## Sheet: HIGH
	path	thresholds	count
0	('CU.1', 'LAB_NEG.1', 'support_i.1')	[2.02, 3.02, 2.67]	2
[truncated: 6,130 more rows]
